# Supplementary material for: A cryo-EM structure of KTF1-bound polymerase V transcription elongation complex
Source: Nat Commun. 2023 May 30;14:3118. doi: 10.1038/s41467-023-38619-x (PMC10229537; doi:10.1038/s41467-023-38619-x)
Supplement: Supplementary file 4 — Supplementary Data 1 [file 41467_2023_38619_MOESM4_ESM.xlsx]

## Sheet: Total data
	Reference	Entry	Protein names	Gene names	PepCount	UniquePepCount	CoverPercent	MW	PI
1	sp|Q5D869|NRPE1_ARATH DNA-directed RNA polymerase V subunit 1 OS=Arabidopsis thaliana OX=3702 GN=NRPE1 PE=1 SV=1	Q5D869	DNA-directed RNA polymerase V subunit 1 (DNA-directed RNA polymerase D subunit 1b) (AtNRPD1b) (Nuclear RNA polymerase D 1b) (DNA-directed RNA polymerase E subunit 1) (Nuclear RNA polymerase E 1) (EC 2.7.7.6) (Protein DEFECTIVE IN MERISTEM SILENCING 5) (Protein DEFECTIVE IN RNA-DIRECTED DNA METHYLATION 3) (Protein RNA-DIRECTED DNA METHYLATION DEFECTIVE 1) (RNA polymerase IV subunit 1) (POL IV 1)	NRPE1 DMS5 DRD3 NRPD1b RMD1 RPE1 At2g40030 T28M21.19	75	65	0.378	218225	5.88
2	sp|Q9LK40|NRPD2_ARATH DNA-directed RNA polymerases IV and V subunit 2 OS=Arabidopsis thaliana OX=3702 GN=NRPD2 PE=1 SV=1	Q9LK40	DNA-directed RNA polymerases IV and V subunit 2 (EC 2.7.7.6) (DNA-directed RNA polymerase D subunit 2a) (AtNRPD2a) (Nuclear RNA polymerase D 2a) (Nuclear RNA polymerase E 2) (Protein DEFECTIVE IN MERISTEM SILENCING 2) (Protein DEFECTIVE IN RNA-DIRECTED DNA METHYLATION 2) (RNA polymerase IV subunit 2a) (POL IV 2a)	NRPD2 DMS2 DRD2 NRPD2a NRPE2 RPD2a At3g23780 MYM9.13	53	43	0.3797	132653	8.62
3	tr|A0A178WME1|A0A178WME1_ARATH HECT-type E3 ubiquitin transferase OS=Arabidopsis thaliana OX=3702 GN=AXX17_At1g64450 PE=4 SV=1	A0A178WME1	HECT-type E3 ubiquitin transferase (EC 2.3.2.26)	AXX17_At1g64450	37	36	0.1099	403459	4.82
4	sp|P22953|HS701_ARATH Heat shock 70 kDa protein 1 OS=Arabidopsis thaliana OX=3702 GN=HSP70-1 PE=1 SV=3	P22953	Heat shock 70 kDa protein 1 (Heat shock cognate 70 kDa protein 1) (Heat shock cognate protein 70-1) (AtHsc70-1) (Heat shock protein 70-1) (AtHsp70-1) (Protein EARLY-RESPONSIVE TO DEHYDRATION 2)	HSP70-1 ERD2 HSC70-1 MED37_4 MED37E At5g02500 T22P11.90	41	30	0.4946	71356.9	5.03
5	tr|A0A7G2F688|A0A7G2F688_ARATH (thale cress) hypothetical protein OS=Arabidopsis thaliana OX=3702 GN=AT9943_LOCUS18724 PE=4 SV=1	A0A7G2F688	(thale cress) hypothetical protein	AT9943_LOCUS18724	35	29	0.362	97771	8.24
6	sp|P21240|CPNB1_ARATH Chaperonin 60 subunit beta 1, chloroplastic OS=Arabidopsis thaliana OX=3702 GN=CPN60B1 PE=1 SV=3	P21240	Chaperonin 60 subunit beta 1, chloroplastic (CPN-60 beta 1) (60 kDa chaperonin subunit beta 1) (RuBisCO large subunit-binding protein subunit beta, chloroplastic)	CPN60B1 Cpn60-B(3) LEN1 At1g55490 T5A14.11	33	29	0.5483	63808.4	6.21
7	sp|P55737|HS902_ARATH Heat shock protein 90-2 OS=Arabidopsis thaliana OX=3702 GN=HSP90-2 PE=1 SV=1	P55737	Heat shock protein 90-2 (AtHSP90.2) (AtHsp90-2) (Heat shock protein 81-2) (Hsp81-2) (Protein EARLY-RESPONSIVE TO DEHYDRATION 8) (Protein LOSS OF RECOGNITION OF AVRRPM1 2) (Protein MUTANT SNC1-ENHANCING 12)	HSP90-2 ERD8 HSP81-2 LRA2 MUSE12 At5g56030 MDA7.7	33	29	0.3891	80063.1	4.95
8	tr|A0A178ULZ9|A0A178ULZ9_ARATH HSP90.2 OS=Arabidopsis thaliana OX=3702 GN=AXX17_At5g55200 PE=3 SV=1	A0A178ULZ9	HSP90.2	AXX17_At5g55200 AN1_LOCUS25881	33	29	0.3891	80081.1	4.95
9	tr|A0A5S9YGS6|A0A5S9YGS6_ARATH (thale cress) hypothetical protein OS=Arabidopsis thaliana OX=3702 GN=AT9943_LOCUS22294 PE=3 SV=1	A0A5S9YGS6	(thale cress) hypothetical protein	AT9943_LOCUS22294 C24_LOCUS25711	33	29	0.3891	80033.1	4.95
10	tr|A0A7G2FMX3|A0A7G2FMX3_ARATH (thale cress) hypothetical protein OS=Arabidopsis thaliana OX=3702 GN=AT9943_LOCUS22293 PE=4 SV=1	A0A7G2FMX3	(thale cress) hypothetical protein	AT9943_LOCUS22293	32	28	0.2919	101041	5.07
11	sp|Q0WLB5|CLAH2_ARATH Clathrin heavy chain 2 OS=Arabidopsis thaliana OX=3702 GN=CHC2 PE=1 SV=1	Q0WLB5	Clathrin heavy chain 2	CHC2 CHC1 At3g08530 F17O14.1 T8G24.1	28	28	0.1838	193269	5.25
12	sp|Q0WNJ6|CLAH1_ARATH Clathrin heavy chain 1 OS=Arabidopsis thaliana OX=3702 GN=CHC1 PE=1 SV=1	Q0WNJ6	Clathrin heavy chain 1	CHC1 At3g11130 F11B9.30 F9F8.6	28	28	0.1842	193243	5.26
13	sp|Q9LJE4|CPNB2_ARATH Chaperonin 60 subunit beta 2, chloroplastic OS=Arabidopsis thaliana OX=3702 GN=CPN60B2 PE=1 SV=1	Q9LJE4	Chaperonin 60 subunit beta 2, chloroplastic (CPN-60 beta 2)	CPN60B2 Cpn60-B(2) At3g13470 MRP15.11	31	27	0.5185	63340.9	5.6
14	sp|Q39043|BIP2_ARATH Heat shock 70 kDa protein BIP2 OS=Arabidopsis thaliana OX=3702 GN=BIP2 PE=1 SV=2	Q39043	Heat shock 70 kDa protein BIP2 (Heat shock 70 kDa protein 12) (Heat shock protein 70-12) (AtHsp70-12) (Luminal-binding protein 2) (AtBP2) (BiP2)	BIP2 BIP HSP70-12 MED37_6 MED37F At5g42020 MJC20.12	28	27	0.4102	73560.4	5.11
15	sp|Q9ASR1|EF2_ARATH Elongation factor 2 OS=Arabidopsis thaliana OX=3702 GN=LOS1 PE=1 SV=1	Q9ASR1	Elongation factor 2 (EF-2) (Protein LOW EXPRESSION OF OSMOTICALLY RESPONSIVE GENES 1)	LOS1 At1g56070/At1g56075 T6H22.13	30	26	0.3321	93890.2	5.89
16	tr|A0A7G2EJB3|A0A7G2EJB3_ARATH (thale cress) hypothetical protein OS=Arabidopsis thaliana OX=3702 GN=AT9943_LOCUS10559 PE=4 SV=1	A0A7G2EJB3	(thale cress) hypothetical protein	AT9943_LOCUS10559	30	26	0.2409	133601	5.77
17	tr|B9DGT6|B9DGT6_ARATH Phosphoenolpyruvate carboxylase OS=Arabidopsis thaliana OX=3702 GN=At1g53310 PE=2 SV=1	B9DGT6	Phosphoenolpyruvate carboxylase (EC 4.1.1.31)	At1g53310	30	26	0.2802	110267	5.72
18	tr|A0A7G2EJX0|A0A7G2EJX0_ARATH (thale cress) hypothetical protein OS=Arabidopsis thaliana OX=3702 GN=AT9943_LOCUS9249 PE=4 SV=1	A0A7G2EJX0	Phosphoenolpyruvate carboxylase (EC 4.1.1.31)	AT9943_LOCUS9249	28	26	0.2179	138764	5.32
19	tr|A0A7G2FAT4|A0A7G2FAT4_ARATH (thale cress) hypothetical protein OS=Arabidopsis thaliana OX=3702 GN=AT9943_LOCUS20325 PE=4 SV=1	A0A7G2FAT4	(thale cress) hypothetical protein	AT9943_LOCUS20325	27	26	0.4021	73657.4	5.11
20	tr|A0A178VI76|A0A178VI76_ARATH (thale cress) hypothetical protein OS=Arabidopsis thaliana OX=3702 GN=AXX17_At3g09090 PE=1 SV=1	A0A178VI76	(thale cress) hypothetical protein	AXX17_At3g09090 AN1_LOCUS12243 AT9943_LOCUS10524 C24_LOCUS12076	31	25	0.376	71146.8	4.97
21	tr|A0A178VEN0|A0A178VEN0_ARATH HSP60-3B OS=Arabidopsis thaliana OX=3702 GN=AXX17_At3g25900 PE=3 SV=1	A0A178VEN0	HSP60-3B	AXX17_At3g25900 AN1_LOCUS13868 C24_LOCUS13705	26	25	0.461	61279.9	5.66
22	sp|Q9SIF2|HS905_ARATH Heat shock protein 90-5, chloroplastic OS=Arabidopsis thaliana OX=3702 GN=HSP90-5 PE=1 SV=1	Q9SIF2	Heat shock protein 90-5, chloroplastic (AtHSP90.5) (AtHsp90-5) (Heat shock protein 88-1) (Hsp88-1) (Hsp90C) (Protein EMBRYO DEFECTIVE 1956) (Protein chlorate-resistance 88)	HSP90-5 CR88 EMB1956 HSP88-1 At2g04030	28	24	0.3564	88661.9	4.93
23	sp|Q9LHA8|HS704_ARATH Heat shock 70 kDa protein 4 OS=Arabidopsis thaliana OX=3702 GN=HSP70-4 PE=1 SV=1	Q9LHA8	Heat shock 70 kDa protein 4 (Heat shock cognate 70 kDa protein 4) (Heat shock cognate protein 70-4) (AtHsc70-4) (Heat shock protein 70-4) (AtHsp70-4)	HSP70-4 HSC70-4 HSP70 MED37_2 MED37C At3g12580 T16H11.7 T2E22.11	28	23	0.3462	71100.6	5.14
24	tr|A0A178UTH3|A0A178UTH3_ARATH (thale cress) hypothetical protein OS=Arabidopsis thaliana OX=3702 GN=AXX17_At5g01620 PE=3 SV=1	A0A178UTH3	(thale cress) hypothetical protein (Hsp70-2)	AXX17_At5g01620 AN1_LOCUS21039 AT9943_LOCUS18127 C24_LOCUS20937	28	23	0.3874	71385.9	5.03
25	tr|A0A178UQ52|A0A178UQ52_ARATH Hsp81.4 OS=Arabidopsis thaliana OX=3702 GN=AXX17_At5g55170 PE=3 SV=1	A0A178UQ52	Hsp81.4	AXX17_At5g55170	26	23	0.3233	80140.2	4.96
26	tr|A0A5S9YEY8|A0A5S9YEY8_ARATH HATPase_c domain-containing protein OS=Arabidopsis thaliana OX=3702 GN=C24_LOCUS25708 PE=3 SV=1	A0A5S9YEY8	HATPase_c domain-containing protein	C24_LOCUS25708	26	23	0.329	80084.1	4.96
27	tr|A0A178V4S0|A0A178V4S0_ARATH MtHsc70-1 OS=Arabidopsis thaliana OX=3702 GN=AXX17_At4g43220 PE=3 SV=1	A0A178V4S0	MtHsc70-1	AXX17_At4g43220 AN1_LOCUS20648 C24_LOCUS20545	26	22	0.3768	73074.1	5.51
28	tr|Q0WLF6|Q0WLF6_ARATH V-ATPase 69 kDa subunit OS=Arabidopsis thaliana OX=3702 GN=At1g78900 PE=2 SV=1	Q0WLF6	V-ATPase 69 kDa subunit (EC 7.1.2.2) (V-type proton ATPase catalytic subunit A) (Vacuolar proton pump subunit alpha)	At1g78900	25	22	0.3917	68811.7	5.11
29	tr|Q9SGT7|Q9SGT7_ARATH At1g56110/T6H22_9 OS=Arabidopsis thaliana OX=3702 GN=NOP56 PE=1 SV=1	Q9SGT7	At1g56110/T6H22_9 (NOP56-like pre RNA processing ribonucleoprotein) (NOP56-like protein) (Nucleolar protein) (SAR DNA binding protein, putative)	NOP56 NOP56-LIKE PROTEIN At1g56110 T6H22.10 T6H22_10	23	22	0.4444	58672.6	8.78
30	sp|P17094|RL31_ARATH 60S ribosomal protein L3-1 OS=Arabidopsis thaliana OX=3702 GN=ARP1 PE=1 SV=5	P17094	60S ribosomal protein L3-1 (Protein EMBRYO DEFECTIVE 2207)	ARP1 EMB2207 RPL3A At1g43170 F1I21.1	24	20	0.4653	44558.6	10.18
31	tr|A0A654FGJ6|A0A654FGJ6_ARATH Uncharacterized protein OS=Arabidopsis thaliana OX=3702 GN=AN1_LOCUS16094 PE=3 SV=1	A0A654FGJ6	Uncharacterized protein	AN1_LOCUS16094	23	20	0.3381	63039.6	9.19
32	sp|Q9LTX9|HSP7G_ARATH Heat shock 70 kDa protein 7, chloroplastic OS=Arabidopsis thaliana OX=3702 GN=HSP70-7 PE=2 SV=1	Q9LTX9	Heat shock 70 kDa protein 7, chloroplastic (Chloroplast heat shock protein 70-2) (cpHsc70-2) (Heat shock protein 70-7) (AtHsp70-7)	HSP70-7 CPHSC70-2 HSC70-7 At5g49910 K9P8.5	22	20	0.2228	76995.6	5.17
33	tr|A0A178UKH6|A0A178UKH6_ARATH Cpn60beta3 OS=Arabidopsis thaliana OX=3702 GN=AXX17_At5g55700 PE=3 SV=1	A0A178UKH6	Cpn60beta3	AXX17_At5g55700	21	20	0.3501	63323.8	5.73
34	tr|A0A178UV39|A0A178UV39_ARATH Plasma membrane ATPase OS=Arabidopsis thaliana OX=3702 GN=AXX17_At4g34620 PE=3 SV=1	A0A178UV39	Plasma membrane ATPase (EC 7.1.2.1)	AXX17_At4g34620 AN1_LOCUS19817 AT9943_LOCUS17102 C24_LOCUS19711	21	20	0.2479	104400	6.54
35	sp|Q9FI56|CLPC1_ARATH Chaperone protein ClpC1, chloroplastic OS=Arabidopsis thaliana OX=3702 GN=CLPC1 PE=1 SV=1	Q9FI56	Chaperone protein ClpC1, chloroplastic (ATP-dependent Clp protease ATP-binding subunit ClpC homolog 1) (Casein lytic proteinase C1) (Protein DE-REGULATED CAO ACCUMULATION 1) (Protein IRON-RESCUED MUTANT 1)	CLPC1 DCA1 HSP93-V IRM1 At5g50920 K3K7.7	20	20	0.225	103451	6.36
36	tr|A0A178VPJ6|A0A178VPJ6_ARATH HSP60-2 OS=Arabidopsis thaliana OX=3702 GN=AXX17_At2g29650 PE=3 SV=1	A0A178VPJ6	HSP60-2	AXX17_At2g29650 AN1_LOCUS9751 C24_LOCUS9600	20	20	0.411	61860.6	6.08
37	sp|Q9MAB3|NOP5B_ARATH Probable nucleolar protein 5-2 OS=Arabidopsis thaliana OX=3702 GN=NOP5-2 PE=1 SV=1	Q9MAB3	Probable nucleolar protein 5-2 (MAR-binding NOP56/58 homolog 2) (Nucleolar protein 58-2)	NOP5-2 NOP58-2 At3g05060 T12H1.2	21	19	0.3752	59002.5	9.24
38	tr|A0A178V345|A0A178V345_ARATH (thale cress) hypothetical protein OS=Arabidopsis thaliana OX=3702 GN=AXX17_At4g28150 PE=3 SV=1	A0A178V345	(thale cress) hypothetical protein (CpHsc70-1)	AXX17_At4g28150 AN1_LOCUS19169 AT9943_LOCUS16532	21	19	0.2075	76507.1	5.07
39	sp|Q84VW9|CAPP3_ARATH Phosphoenolpyruvate carboxylase 3 OS=Arabidopsis thaliana OX=3702 GN=PPC3 PE=1 SV=2	Q84VW9	Phosphoenolpyruvate carboxylase 3 (AtPPC3) (PEPC 3) (PEPCase 3) (EC 4.1.1.31)	PPC3 PEPC PPC At3g14940 K15M2.8	20	19	0.2087	110158	5.73
40	sp|Q8L5Y6|CAND1_ARATH Cullin-associated NEDD8-dissociated protein 1 OS=Arabidopsis thaliana OX=3702 GN=CAND1 PE=1 SV=1	Q8L5Y6	Cullin-associated NEDD8-dissociated protein 1 (Cullin-associated and neddylation-dissociated protein 1) (AtCAND1) (Protein ENHANCER OF TIR1-1 AUXIN RESISTANCE 2) (Protein HEMIVENATA)	CAND1 ETA2 HVE At2g02560 T8K22.14	20	19	0.1477	134896	5.77
41	tr|A0A178UNW3|A0A178UNW3_ARATH 5-methyltetrahydropteroyltriglutamate--homocysteine S-methyltransferase OS=Arabidopsis thaliana OX=3702 GN=AXX17_At5g17640 PE=3 SV=1	A0A178UNW3	5-methyltetrahydropteroyltriglutamate--homocysteine S-methyltransferase (EC 2.1.1.14)	AXX17_At5g17640 C24_LOCUS22462	20	19	0.2222	84373.7	6.09
42	tr|A0A7G2FE50|A0A7G2FE50_ARATH (thale cress) hypothetical protein OS=Arabidopsis thaliana OX=3702 GN=AT9943_LOCUS20143 PE=4 SV=1	A0A7G2FE50	Glutamyl-tRNA synthetase (EC 6.1.1.17)	AT9943_LOCUS20143	20	19	0.2726	81003.5	6.61
43	sp|Q9SSB5|PRS7A_ARATH 26S proteasome regulatory subunit 7 homolog A OS=Arabidopsis thaliana OX=3702 GN=RPT1A PE=1 SV=1	Q9SSB5	26S proteasome regulatory subunit 7 homolog A (26S proteasome AAA-ATPase subunit RPT1a) (26S proteasome subunit 7 homolog A) (Regulatory particle triple-A ATPase subunit 1a)	RPT1A At1g53750 F22G10.2 T18A20.1	19	19	0.4812	47802.7	6.33
44	tr|A0A178WHZ8|A0A178WHZ8_ARATH HECT-type E3 ubiquitin transferase OS=Arabidopsis thaliana OX=3702 GN=AXX17_At1g50490 PE=4 SV=1	A0A178WHZ8	HECT-type E3 ubiquitin transferase (EC 2.3.2.26)	AXX17_At1g50490	19	19	0.053	404953	4.96
45	tr|A0A178V8L4|A0A178V8L4_ARATH Fructose-bisphosphate aldolase OS=Arabidopsis thaliana OX=3702 GN=AXX17_At3g47340 PE=3 SV=1	A0A178V8L4	Fructose-bisphosphate aldolase (EC 4.1.2.13)	AXX17_At3g47340 AN1_LOCUS15660 C24_LOCUS15541	22	18	0.5615	38539.3	6.05
46	sp|P49040|SUS1_ARATH Sucrose synthase 1 OS=Arabidopsis thaliana OX=3702 GN=SUS1 PE=1 SV=3	P49040	Sucrose synthase 1 (AtSUS1) (EC 2.4.1.13) (Sucrose-UDP glucosyltransferase 1)	SUS1 At5g20830 T1M15.230	19	18	0.2314	92996.5	5.84
47	tr|A0A5S9WFA7|A0A5S9WFA7_ARATH Carbamoyl-phosphate synthase (glutamine-hydrolyzing) OS=Arabidopsis thaliana OX=3702 GN=C24_LOCUS2941 PE=3 SV=1	A0A5S9WFA7	Carbamoyl-phosphate synthase (glutamine-hydrolyzing) (EC 6.3.5.5)	C24_LOCUS2941	19	18	0.1794	129956	5.53
48	sp|Q9M8D3|PUR4_ARATH Probable phosphoribosylformylglycinamidine synthase, chloroplastic/mitochondrial OS=Arabidopsis thaliana OX=3702 GN=At1g74260 PE=2 SV=3	Q9M8D3	Probable phosphoribosylformylglycinamidine synthase, chloroplastic/mitochondrial (FGAM synthase) (FGAMS) (EC 6.3.5.3) (Formylglycinamide ribonucleotide amidotransferase) (FGAR amidotransferase) (FGAR-AT) (Formylglycinamide ribotide amidotransferase)	At1g74260 F1O17.7	18	18	0.1386	153952	5.21
49	tr|A0A178VVG3|A0A178VVG3_ARATH GLU2 OS=Arabidopsis thaliana OX=3702 GN=AXX17_At2g38420 PE=3 SV=1	A0A178VVG3	GLU2	AXX17_At2g38420 AN1_LOCUS10610 C24_LOCUS10453	18	18	0.1111	177651	6.5
50	tr|A0A178VT47|A0A178VT47_ARATH Phosphopyruvate hydratase OS=Arabidopsis thaliana OX=3702 GN=AXX17_At2g33250 PE=3 SV=1	A0A178VT47	Phosphopyruvate hydratase (EC 4.2.1.11)	AXX17_At2g33250 AN1_LOCUS10107 AT9943_LOCUS8668 C24_LOCUS9953	23	17	0.4932	47718.7	5.54
51	sp|Q9C5A9|ATPBO_ARATH ATP synthase subunit beta-3, mitochondrial OS=Arabidopsis thaliana OX=3702 GN=At5g08680 PE=1 SV=1	Q9C5A9	ATP synthase subunit beta-3, mitochondrial (EC 7.1.2.2)	At5g08680 T2K12.16	21	17	0.3596	59858.4	6.06
52	tr|A0A654GAD2|A0A654GAD2_ARATH (thale cress) hypothetical protein OS=Arabidopsis thaliana OX=3702 GN=AN1_LOCUS25455 PE=4 SV=1	A0A654GAD2	(thale cress) hypothetical protein	AN1_LOCUS25455 AT9943_LOCUS21945 C24_LOCUS25286	20	17	0.4398	41368.2	10.32
53	tr|A0A178VSN5|A0A178VSN5_ARATH Plasma membrane ATPase OS=Arabidopsis thaliana OX=3702 GN=AXX17_At2g14320 PE=3 SV=1	A0A178VSN5	Plasma membrane ATPase (EC 7.1.2.1)	AXX17_At2g14320 AN1_LOCUS8256 AT9943_LOCUS7088 C24_LOCUS8104	18	17	0.2181	104223	6.25
54	tr|A0A7G2DUN1|A0A7G2DUN1_ARATH (thale cress) hypothetical protein OS=Arabidopsis thaliana OX=3702 GN=AT9943_LOCUS1748 PE=4 SV=1	A0A7G2DUN1	(thale cress) hypothetical protein	AT9943_LOCUS1748	18	17	0.2338	87855.5	8.51
55	sp|Q93ZM7|CH60C_ARATH Chaperonin CPN60-like 2, mitochondrial OS=Arabidopsis thaliana OX=3702 GN=At3g13860 PE=1 SV=2	Q93ZM7	Chaperonin CPN60-like 2, mitochondrial (HSP60-like 2)	At3g13860 MCP4.9	17	17	0.3339	60465.7	5.85
56	sp|P29515|TBB7_ARATH Tubulin beta-7 chain OS=Arabidopsis thaliana OX=3702 GN=TUBB7 PE=2 SV=1	P29515	Tubulin beta-7 chain (Beta-7-tubulin)	TUBB7 TUB7 At2g29550 F16P2.7	22	16	0.4232	50746.5	4.74
57	tr|A0A7G2FLA8|A0A7G2FLA8_ARATH (thale cress) hypothetical protein OS=Arabidopsis thaliana OX=3702 GN=AT9943_LOCUS22885 PE=4 SV=1	A0A7G2FLA8	(thale cress) hypothetical protein	AT9943_LOCUS22885	21	16	0.2002	105712	5.57
58	sp|O49485|SERA1_ARATH D-3-phosphoglycerate dehydrogenase 1, chloroplastic OS=Arabidopsis thaliana OX=3702 GN=PGDH1 PE=1 SV=1	O49485	D-3-phosphoglycerate dehydrogenase 1, chloroplastic (EC 1.1.1.95) (Protein EMBRYO SAC DEVELOPMENT ARREST 9)	PGDH1 EDA9 At4g34200 F10M10.7	18	16	0.2919	63324.2	6.16
59	tr|A0A7G2EDL5|A0A7G2EDL5_ARATH (thale cress) hypothetical protein OS=Arabidopsis thaliana OX=3702 GN=AT9943_LOCUS7879 PE=4 SV=1	A0A7G2EDL5	(thale cress) hypothetical protein	AT9943_LOCUS7879	17	16	0.2918	62072.2	5.08
60	tr|A0A0K2S4Q7|A0A0K2S4Q7_ARATH Alpha-xylosidase OS=Arabidopsis thaliana OX=3702 GN=TRG1 PE=3 SV=1	A0A0K2S4Q7	Alpha-xylosidase	TRG1 XYL1	16	16	0.1617	102394	6.31
61	tr|Q0V7U1|Q0V7U1_ARATH At5g22060 OS=Arabidopsis thaliana OX=3702 PE=2 SV=1	Q0V7U1	At5g22060		21	15	0.3628	46438	6.69
62	sp|Q94A94|DCDA2_ARATH Diaminopimelate decarboxylase 2, chloroplastic OS=Arabidopsis thaliana OX=3702 GN=LYSA2 PE=1 SV=1	Q94A94	Diaminopimelate decarboxylase 2, chloroplastic (DAP decarboxylase 2) (DAPDC 2) (EC 4.1.1.20)	LYSA2 diDi 18A-1f At5g11880 F14F18.50	19	15	0.3497	54163.4	6.21
63	tr|A0A654F545|A0A654F545_ARATH HATPase_c domain-containing protein OS=Arabidopsis thaliana OX=3702 GN=AN1_LOCUS12115 PE=3 SV=1	A0A654F545	HATPase_c domain-containing protein	AN1_LOCUS12115	17	15	0.2215	90551.8	5.26
64	sp|F4JLM5|SYIC_ARATH Isoleucine--tRNA ligase, cytoplasmic OS=Arabidopsis thaliana OX=3702 GN=At4g10320 PE=2 SV=1	F4JLM5	Isoleucine--tRNA ligase, cytoplasmic (EC 6.1.1.5) (Isoleucyl-tRNA synthetase) (IleRS)	At4g10320 F24G24.120 T9A4.4	16	15	0.1294	135482	5.94
65	tr|A0A5S9XZ93|A0A5S9XZ93_ARATH Uncharacterized protein OS=Arabidopsis thaliana OX=3702 GN=AN1_LOCUS20273 PE=4 SV=1	A0A5S9XZ93	Uncharacterized protein	AN1_LOCUS20273 C24_LOCUS20166	16	15	0.2918	52780.3	5.76
66	tr|A0A178W9Z4|A0A178W9Z4_ARATH Hsp70-15 OS=Arabidopsis thaliana OX=3702 GN=AXX17_At1g74770 PE=4 SV=1	A0A178W9Z4	Hsp70-15	AXX17_At1g74770	15	15	0.1817	91793.9	5.05
67	tr|A0A384LAW6|A0A384LAW6_ARATH Coatomer subunit gamma OS=Arabidopsis thaliana OX=3702 GN=AXX17_At4g39420 PE=3 SV=1	A0A384LAW6	Coatomer subunit gamma	AXX17_At4g39420 AN1_LOCUS20285 AT9943_LOCUS17499 C24_LOCUS20178	15	15	0.1874	98489.5	5.06
68	tr|A0A178W4Q5|A0A178W4Q5_ARATH Glyceraldehyde-3-phosphate dehydrogenase OS=Arabidopsis thaliana OX=3702 GN=AXX17_At1g13910 PE=3 SV=1	A0A178W4Q5	Glyceraldehyde-3-phosphate dehydrogenase (EC 1.2.1.-)	AXX17_At1g13910 AN1_LOCUS1454 AT9943_LOCUS1146 C24_LOCUS1370	20	14	0.4675	36912.8	6.67
69	tr|A0A178UKM5|A0A178UKM5_ARATH Tubulin beta chain OS=Arabidopsis thaliana OX=3702 GN=AXX17_At5g23450 PE=3 SV=1	A0A178UKM5	Tubulin beta chain	AXX17_At5g23450 AN1_LOCUS23125 AT9943_LOCUS19907 C24_LOCUS23010	18	14	0.3653	50606.4	4.74
70	sp|Q38882|PLDA1_ARATH Phospholipase D alpha 1 OS=Arabidopsis thaliana OX=3702 GN=PLDALPHA1 PE=1 SV=2	Q38882	Phospholipase D alpha 1 (AtPLDalpha1) (PLD alpha 1) (EC 3.1.4.4) (Choline phosphatase 1) (PLDalpha) (Phosphatidylcholine-hydrolyzing phospholipase D 1)	PLDALPHA1 PLD1 At3g15730 MSJ11.13	17	14	0.2012	91847	5.53
71	tr|A0A178WGF2|A0A178WGF2_ARATH Uncharacterized protein OS=Arabidopsis thaliana OX=3702 GN=AXX17_At1g51760 PE=4 SV=1	A0A178WGF2	Uncharacterized protein	AXX17_At1g51760	17	14	0.4092	46399.8	5.55
72	tr|Q5D6C3|Q5D6C3_ARATH Adenosylhomocysteinase OS=Arabidopsis thaliana OX=3702 GN=HOG1 PE=3 SV=1	Q5D6C3	Adenosylhomocysteinase (EC 3.3.1.1)	HOG1 At4g13940	17	14	0.2928	53377	5.75
73	tr|A0A654FZG2|A0A654FZG2_ARATH 40S ribosomal protein S4 OS=Arabidopsis thaliana OX=3702 GN=AN1_LOCUS21526 PE=3 SV=1	A0A654FZG2	40S ribosomal protein S4	AN1_LOCUS21526	16	14	0.4906	30142.9	10.18
74	tr|A0A2P2CLF9|A0A2P2CLF9_ARATH ATP synthase subunit alpha OS=Arabidopsis thaliana OX=3702 GN=atp1 PE=3 SV=1	A0A2P2CLF9	ATP synthase subunit alpha	atp1	15	14	0.2643	55102.8	6.01
75	tr|Q56X25|Q56X25_ARATH H(+)-transporting two-sector ATPase OS=Arabidopsis thaliana OX=3702 GN=At1g78900 PE=2 SV=1	Q56X25	H(+)-transporting two-sector ATPase (EC 7.1.2.2)	At1g78900	15	14	0.4264	36802.3	5.37
76	sp|Q9SEI2|PS6AA_ARATH 26S proteasome regulatory subunit 6A homolog A OS=Arabidopsis thaliana OX=3702 GN=RPT5A PE=1 SV=1	Q9SEI2	26S proteasome regulatory subunit 6A homolog A (26S proteasome AAA-ATPase subunit RPT5a) (Proteasome 26S subunit 6A homolog A) (Regulatory particle triple-A ATPase subunit 5a) (Tat-binding protein 1 homolog A) (TBP-1 homolog A)	RPT5A ATS6A.2 TBP1 At3g05530 F22F7.1	14	14	0.4245	47479.5	4.91
77	tr|A0A5S9WRE2|A0A5S9WRE2_ARATH Coatomer subunit alpha OS=Arabidopsis thaliana OX=3702 GN=C24_LOCUS5070 PE=4 SV=1	A0A5S9WRE2	Coatomer subunit alpha	C24_LOCUS5070	14	14	0.1242	136518	6.51
78	tr|A0A5S9XJ62|A0A5S9XJ62_ARATH Uncharacterized protein OS=Arabidopsis thaliana OX=3702 GN=AN1_LOCUS15233 PE=4 SV=1	A0A5S9XJ62	Uncharacterized protein	AN1_LOCUS15233 C24_LOCUS15112	14	14	0.1618	105738	6.06
79	tr|A0A654FS92|A0A654FS92_ARATH (thale cress) hypothetical protein OS=Arabidopsis thaliana OX=3702 GN=AN1_LOCUS19156 PE=3 SV=1	A0A654FS92	(thale cress) hypothetical protein	AN1_LOCUS19156 AT9943_LOCUS16520 C24_LOCUS19056	14	14	0.1896	94189.8	4.92
80	tr|A0A7G2EJ02|A0A7G2EJ02_ARATH (thale cress) hypothetical protein OS=Arabidopsis thaliana OX=3702 GN=AT9943_LOCUS10057 PE=4 SV=1	A0A7G2EJ02	Glyceraldehyde-3-phosphate dehydrogenase (EC 1.2.1.-)	AT9943_LOCUS10057	19	13	0.4502	31577.6	5.92
81	sp|P17562|METK2_ARATH S-adenosylmethionine synthase 2 OS=Arabidopsis thaliana OX=3702 GN=SAM2 PE=1 SV=1	P17562	S-adenosylmethionine synthase 2 (AdoMet synthase 2) (EC 2.5.1.6) (Methionine adenosyltransferase 2) (MAT 2)	SAM2 At4g01850 T7B11.11	18	13	0.4631	43254.6	5.67
82	sp|P29517|TBB9_ARATH Tubulin beta-9 chain OS=Arabidopsis thaliana OX=3702 GN=TUBB9 PE=1 SV=1	P29517	Tubulin beta-9 chain (Beta-9-tubulin)	TUBB9 TUB9 At4g20890 T13K14.50	17	13	0.3423	49657.4	4.69
83	tr|A0A178UGW7|A0A178UGW7_ARATH Tubulin beta chain OS=Arabidopsis thaliana OX=3702 GN=AXX17_At5g42470 PE=3 SV=1	A0A178UGW7	Tubulin beta chain	AXX17_At5g42470 AN1_LOCUS24640 C24_LOCUS24473	17	13	0.3423	49822.6	4.76
84	tr|A0A5S9X840|A0A5S9X840_ARATH 60S ribosomal protein L7a OS=Arabidopsis thaliana OX=3702 GN=AN1_LOCUS11292 PE=3 SV=1	A0A5S9X840	60S ribosomal protein L7a	AN1_LOCUS11292 AT9943_LOCUS9716 C24_LOCUS11128	17	13	0.4242	29895.1	10.1
85	sp|Q05758|ILV5_ARATH Ketol-acid reductoisomerase, chloroplastic OS=Arabidopsis thaliana OX=3702 GN=At3g58610 PE=1 SV=2	Q05758	Ketol-acid reductoisomerase, chloroplastic (EC 1.1.1.86) (Acetohydroxy-acid reductoisomerase) (Alpha-keto-beta-hydroxylacyl reductoisomerase)	At3g58610 F14P22.200	16	13	0.2555	63811.7	6.36
86	tr|A0A178W6V9|A0A178W6V9_ARATH Phosphoglycerate mutase (2,3-diphosphoglycerate-independent) OS=Arabidopsis thaliana OX=3702 GN=AXX17_At1g09740 PE=3 SV=1	A0A178W6V9	Phosphoglycerate mutase (2,3-diphosphoglycerate-independent) (EC 5.4.2.12)	AXX17_At1g09740 AN1_LOCUS1059 AT9943_LOCUS806 C24_LOCUS973	16	13	0.2819	60578.8	5.32
87	sp|Q9C9C5|RL63_ARATH 60S ribosomal protein L6-3 OS=Arabidopsis thaliana OX=3702 GN=RPL6C PE=2 SV=1	Q9C9C5	60S ribosomal protein L6-3	RPL6C At1g74050 F2P9.8	15	13	0.3691	26106.4	10.18
88	tr|A0A654EQA9|A0A654EQA9_ARATH Ribosomal_L6e_N domain-containing protein OS=Arabidopsis thaliana OX=3702 GN=AN1_LOCUS6445 PE=3 SV=1	A0A654EQA9	Ribosomal_L6e_N domain-containing protein	AN1_LOCUS6445	15	13	0.3691	26008.2	10.18
89	tr|Q0WW92|Q0WW92_ARATH DnaJ protein homolog atj3 OS=Arabidopsis thaliana OX=3702 GN=At3g44110 PE=2 SV=1	Q0WW92	DnaJ protein homolog atj3	At3g44110	15	13	0.2833	46443.8	5.76
90	tr|Q93VB0|Q93VB0_ARATH Nucleic acid-binding, OB-fold-like protein OS=Arabidopsis thaliana OX=3702 GN=At2g40660 PE=1 SV=1	Q93VB0	Nucleic acid-binding, OB-fold-like protein (Putative methionyl-tRNA synthetase)	At2g40660 T7D17.16 T7D17_16	15	13	0.4319	42087.8	6.98
91	sp|P42644|14333_ARATH 14-3-3-like protein GF14 psi OS=Arabidopsis thaliana OX=3702 GN=GRF3 PE=1 SV=2	P42644	14-3-3-like protein GF14 psi (General regulatory factor 3) (Protein RARE COLD INDUCIBLE 1A)	GRF3 RCI1A At5g38480 MXI10.21	14	13	0.4627	28605.9	4.75
92	sp|Q9LFA3|MDAR1_ARATH Monodehydroascorbate reductase 1, peroxisomal OS=Arabidopsis thaliana OX=3702 GN=MDAR1 PE=1 SV=1	Q9LFA3	Monodehydroascorbate reductase 1, peroxisomal (AtMDAR1) (EC 1.6.5.4)	MDAR1 At3g52880 F8J2.50	14	13	0.3502	46486.6	6.41
93	sp|Q9SIV2|PSD2A_ARATH 26S proteasome non-ATPase regulatory subunit 2 homolog A OS=Arabidopsis thaliana OX=3702 GN=RPN1A PE=1 SV=2	Q9SIV2	26S proteasome non-ATPase regulatory subunit 2 homolog A (26S proteasome regulatory subunit RPN1a) (AtRPN1a) (26S proteasome regulatory subunit S2 homolog A)	RPN1A At2g20580 F23N11.10	14	13	0.1515	98143.4	4.96
94	tr|A0A7G2F9H7|A0A7G2F9H7_ARATH (thale cress) hypothetical protein OS=Arabidopsis thaliana OX=3702 GN=AT9943_LOCUS17952 PE=4 SV=1	A0A7G2F9H7	(thale cress) hypothetical protein	AT9943_LOCUS17952	14	13	0.3071	69635.6	4.89
95	tr|A0A7G2FJM8|A0A7G2FJM8_ARATH (thale cress) hypothetical protein OS=Arabidopsis thaliana OX=3702 GN=AT9943_LOCUS21999 PE=4 SV=1	A0A7G2FJM8	(thale cress) hypothetical protein	AT9943_LOCUS21999	14	13	0.1002	143996	5.37
96	tr|Q9M2T8|Q9M2T8_ARATH 2-oxoglutarate dehydrogenase, E1 subunit-like protein OS=Arabidopsis thaliana OX=3702 GN=T22E16.70 PE=3 SV=1	Q9M2T8	Oxoglutarate dehydrogenase (succinyl-transferring) (EC 1.2.4.2)	T22E16.70	14	13	0.1526	114217	6.69
97	sp|Q9SU63|AL2B4_ARATH Aldehyde dehydrogenase family 2 member B4, mitochondrial OS=Arabidopsis thaliana OX=3702 GN=ALDH2B4 PE=1 SV=1	Q9SU63	Aldehyde dehydrogenase family 2 member B4, mitochondrial (ALDH2a) (EC 1.2.1.3)	ALDH2B4 ALDH2 At3g48000 T17F15.130	13	13	0.2305	58588.2	7.11
98	tr|A0A178VLF6|A0A178VLF6_ARATH Glyceraldehyde-3-phosphate dehydrogenase OS=Arabidopsis thaliana OX=3702 GN=AXX17_At3g28980 PE=3 SV=1	A0A178VLF6	Glyceraldehyde-3-phosphate dehydrogenase (EC 1.2.1.-)	AXX17_At3g28980 AN1_LOCUS14153 C24_LOCUS13989	13	13	0.3788	42489	7.62
99	tr|A0A178VMD4|A0A178VMD4_ARATH Fumarate hydratase OS=Arabidopsis thaliana OX=3702 GN=AXX17_At2g45300 PE=3 SV=1	A0A178VMD4	Fumarate hydratase (EC 4.2.1.2)	AXX17_At2g45300 AT9943_LOCUS9705 C24_LOCUS11118	13	13	0.3374	52998.9	8.01
100	tr|A0A178VV24|A0A178VV24_ARATH Aconitate hydratase OS=Arabidopsis thaliana OX=3702 GN=AXX17_At2g04790 PE=3 SV=1	A0A178VV24	Aconitate hydratase (Aconitase) (EC 4.2.1.3)	AXX17_At2g04790 AN1_LOCUS7581	13	13	0.1434	108200	6.72
101	tr|A0A7G2DYG1|A0A7G2DYG1_ARATH (thale cress) hypothetical protein OS=Arabidopsis thaliana OX=3702 GN=AT9943_LOCUS3096 PE=4 SV=1	A0A7G2DYG1	Glyceraldehyde-3-phosphate dehydrogenase (EC 1.2.1.-)	AT9943_LOCUS3096	13	13	0.328	46560.9	6.76
102	tr|A0A178VIP8|A0A178VIP8_ARATH S-adenosylmethionine synthase OS=Arabidopsis thaliana OX=3702 GN=AXX17_At3g18350 PE=3 SV=1	A0A178VIP8	S-adenosylmethionine synthase (EC 2.5.1.6)	AXX17_At3g18350 AN1_LOCUS13133 AT9943_LOCUS11297 C24_LOCUS12966	18	12	0.4275	42795.1	5.51
103	sp|Q56WH1|TBA3_ARATH Tubulin alpha-3 chain OS=Arabidopsis thaliana OX=3702 GN=TUBA3 PE=1 SV=2	Q56WH1	Tubulin alpha-3 chain	TUBA3 TUA3 At5g19770 T29J13.190	16	12	0.3244	49653.6	4.95
104	tr|A0A654FK85|A0A654FK85_ARATH 60S ribosomal protein L7a OS=Arabidopsis thaliana OX=3702 GN=AN1_LOCUS16674 PE=3 SV=1	A0A654FK85	60S ribosomal protein L7a	AN1_LOCUS16674	16	12	0.4071	31848.5	10.09
105	tr|A0A7G2EPZ4|A0A7G2EPZ4_ARATH (thale cress) hypothetical protein OS=Arabidopsis thaliana OX=3702 GN=AT9943_LOCUS11020 PE=4 SV=1	A0A7G2EPZ4	(thale cress) hypothetical protein	AT9943_LOCUS11020	16	12	0.2996	53543.7	6.51
106	tr|A0A178UPR2|A0A178UPR2_ARATH Tubulin beta chain OS=Arabidopsis thaliana OX=3702 GN=AXX17_At5g11980 PE=3 SV=1	A0A178UPR2	Tubulin beta chain	AXX17_At5g11980 AN1_LOCUS22026 AT9943_LOCUS18959 C24_LOCUS21915	15	12	0.2806	50585.3	4.72
107	sp|O48917|SQD1_ARATH UDP-sulfoquinovose synthase, chloroplastic OS=Arabidopsis thaliana OX=3702 GN=SQD1 PE=1 SV=1	O48917	UDP-sulfoquinovose synthase, chloroplastic (EC 3.13.1.1) (Sulfite:UDP-glucose sulfotransferase) (Sulfolipid biosynthesis protein)	SQD1 At4g33030 F26P21.150	14	12	0.2579	53112.9	8.41
108	tr|A0A178VDX8|A0A178VDX8_ARATH (thale cress) hypothetical protein OS=Arabidopsis thaliana OX=3702 GN=AXX17_At3g09270 PE=3 SV=1	A0A178VDX8	(thale cress) hypothetical protein	AXX17_At3g09270 AN1_LOCUS12260 AT9943_LOCUS10540 C24_LOCUS12093	14	12	0.2488	44701.6	10.34
109	sp|Q9LQR8|PSD3B_ARATH 26S proteasome non-ATPase regulatory subunit 3 homolog B OS=Arabidopsis thaliana OX=3702 GN=RPN3B PE=1 SV=2	Q9LQR8	26S proteasome non-ATPase regulatory subunit 3 homolog B (26S proteasome regulatory subunit RPN3b) (AtRPN3b) (26S proteasome regulatory subunit S3 homolog B)	RPN3B At1g75990 T4O12.21	13	12	0.2649	55590.7	8.52
110	sp|Q9SJQ9|ALFC6_ARATH Fructose-bisphosphate aldolase 6, cytosolic OS=Arabidopsis thaliana OX=3702 GN=FBA6 PE=1 SV=1	Q9SJQ9	Fructose-bisphosphate aldolase 6, cytosolic (AtFBA6) (EC 4.1.2.13) (Cytosolic aldolase 2) (cAld2)	FBA6 At2g36460	13	12	0.3994	38386.4	7.01
111	sp|Q9ZU52|ALFP3_ARATH Fructose-bisphosphate aldolase 3, chloroplastic OS=Arabidopsis thaliana OX=3702 GN=FBA3 PE=1 SV=1	Q9ZU52	Fructose-bisphosphate aldolase 3, chloroplastic (AtFBA3) (EC 4.1.2.13) (Protein PIGMENT DEFECTIVE 345)	FBA3 PDE345 At2g01140 F10A8.2	13	12	0.3478	42326.6	8.19
112	tr|A0A178W202|A0A178W202_ARATH (thale cress) hypothetical protein OS=Arabidopsis thaliana OX=3702 GN=AXX17_At2g10620 PE=3 SV=1	A0A178W202	(thale cress) hypothetical protein (RPB35.5A)	AXX17_At2g10620 AN1_LOCUS7913 AT9943_LOCUS6798 C24_LOCUS7769	13	12	0.4044	35460.9	4.63
113	tr|A0A654ECE2|A0A654ECE2_ARATH Catalase domain-containing protein OS=Arabidopsis thaliana OX=3702 GN=AN1_LOCUS2193 PE=3 SV=1	A0A654ECE2	Catalase (EC 1.11.1.6)	AN1_LOCUS2193	13	12	0.2429	61152.9	8.88
114	tr|A0A7G2FDU7|A0A7G2FDU7_ARATH (thale cress) hypothetical protein OS=Arabidopsis thaliana OX=3702 GN=AT9943_LOCUS18865 PE=4 SV=1	A0A7G2FDU7	(thale cress) hypothetical protein	AT9943_LOCUS18865	13	12	0.29	49760.6	5.56
115	tr|A0A7G2FM21|A0A7G2FM21_ARATH (thale cress) hypothetical protein OS=Arabidopsis thaliana OX=3702 GN=AT9943_LOCUS21981 PE=4 SV=1	A0A7G2FM21	(thale cress) hypothetical protein	AT9943_LOCUS21981	13	12	0.4959	26883.7	9.25
116	sp|Q9ZVA2|EP1L2_ARATH EP1-like glycoprotein 2 OS=Arabidopsis thaliana OX=3702 GN=At1g78830 PE=1 SV=1	Q9ZVA2	EP1-like glycoprotein 2 (Curculin-like (Mannose-binding) lectin family protein)	At1g78830 F9K20.12	12	12	0.356	50342.5	8.74
117	tr|A0A178USF0|A0A178USF0_ARATH GLT1 OS=Arabidopsis thaliana OX=3702 GN=AXX17_At5g52410 PE=3 SV=1	A0A178USF0	Glutamate synthase (NADH) (EC 1.4.1.14)	AXX17_At5g52410	12	12	0.0671	204061	5.62
118	tr|A0A178UVT6|A0A178UVT6_ARATH Tripeptidyl-peptidase II OS=Arabidopsis thaliana OX=3702 GN=AXX17_At4g24180 PE=3 SV=1	A0A178UVT6	Tripeptidyl-peptidase II (EC 3.4.14.10)	AXX17_At4g24180	12	12	0.1036	152366	5.77
119	tr|A0A178VTU6|A0A178VTU6_ARATH (thale cress) hypothetical protein OS=Arabidopsis thaliana OX=3702 GN=AXX17_At2g44170 PE=3 SV=1	A0A178VTU6	(thale cress) hypothetical protein	AXX17_At2g44170 AN1_LOCUS11179 AT9943_LOCUS9620 C24_LOCUS11016	12	12	0.1481	108652	5.43
120	tr|A0A5S9XYC2|A0A5S9XYC2_ARATH Coatomer subunit beta OS=Arabidopsis thaliana OX=3702 GN=AN1_LOCUS19954 PE=4 SV=1	A0A5S9XYC2	Coatomer subunit beta (Beta-coat protein)	AN1_LOCUS19954 AT9943_LOCUS17220 C24_LOCUS19849	12	12	0.1382	106144	5.59
121	tr|A0A654ERL1|A0A654ERL1_ARATH (thale cress) hypothetical protein OS=Arabidopsis thaliana OX=3702 GN=AN1_LOCUS7394 PE=3 SV=1	A0A654ERL1	(thale cress) hypothetical protein	AN1_LOCUS7394 AT9943_LOCUS6274 C24_LOCUS7270	12	12	0.3034	40595.9	5.65
122	tr|A0A7G2FBV7|A0A7G2FBV7_ARATH (thale cress) hypothetical protein OS=Arabidopsis thaliana OX=3702 GN=AT9943_LOCUS19623 PE=4 SV=1	A0A7G2FBV7	(thale cress) hypothetical protein	AT9943_LOCUS19623	12	12	0.2065	70054.9	7.59
123	sp|P53492|ACT7_ARATH Actin-7 OS=Arabidopsis thaliana OX=3702 GN=ACT7 PE=1 SV=1	P53492	Actin-7 (Actin-2)	ACT7 At5g09810 MYH9.2	19	11	0.3714	41735.3	5.31
124	sp|Q8W4H7|EF1A2_ARATH Elongation factor 1-alpha 2 OS=Arabidopsis thaliana OX=3702 GN=A2 PE=1 SV=2	Q8W4H7	Elongation factor 1-alpha 2 (EF-1-alpha 2) (eEF-1A2)	A2 At1g07930 T6D22.31	15	11	0.2918	49501.7	9.19
125	tr|A0A178W5L2|A0A178W5L2_ARATH Tubulin alpha chain OS=Arabidopsis thaliana OX=3702 GN=AXX17_At1g04150 PE=3 SV=1	A0A178W5L2	Tubulin alpha chain	AXX17_At1g04150 AXX17_At1g44270 AN1_LOCUS4119 AN1_LOCUS527 AT9943_LOCUS347 AT9943_LOCUS3494 C24_LOCUS4000 C24_LOCUS439	15	11	0.2867	49540.3	4.93
126	tr|A0A1B1W4U8|A0A1B1W4U8_ARATH Ribulose bisphosphate carboxylase large chain OS=Arabidopsis thaliana OX=3702 GN=rbcL PE=3 SV=1	A0A1B1W4U8	Ribulose bisphosphate carboxylase large chain (RuBisCO large subunit) (EC 4.1.1.39)	rbcL	14	11	0.2443	52954.4	5.88
127	sp|Q94AH9|FBRL2_ARATH rRNA 2'-O-methyltransferase fibrillarin 2 OS=Arabidopsis thaliana OX=3702 GN=FIB2 PE=1 SV=2	Q94AH9	rRNA 2'-O-methyltransferase fibrillarin 2 (AtFib2) (EC 2.1.1.-) (Fibrillarin-like protein 2) (Histone-glutamine methyltransferase)	FIB2 FLP MED36_1 MED36A At4g25630 L73G19.10	12	11	0.3688	33652.9	10.08
128	sp|Q9FG73|NOP2A_ARATH 25S rRNA (cytosine-C(5))-methyltransferase NOP2A OS=Arabidopsis thaliana OX=3702 GN=NOP2A PE=1 SV=1	Q9FG73	25S rRNA (cytosine-C(5))-methyltransferase NOP2A (EC 2.1.1.-) (Nucleolar protein 2A) (Protein OLIGOCELLULA 2) (tRNA methyltransferase 4c) (AtTRM4c)	NOP2A OLI2 TRM4c At5g55920 MYN21.3	12	11	0.1466	76775.3	4.99
129	tr|A0A178VUM0|A0A178VUM0_ARATH RCA OS=Arabidopsis thaliana OX=3702 GN=AXX17_At2g36680 PE=1 SV=1	A0A178VUM0	RCA	AXX17_At2g36680	12	11	0.2948	48499.9	7.55
130	tr|A0A5S9X752|A0A5S9X752_ARATH Methylenetetrahydrofolate reductase OS=Arabidopsis thaliana OX=3702 GN=C24_LOCUS10770 PE=3 SV=1	A0A5S9X752	Methylenetetrahydrofolate reductase (EC 1.5.1.20)	C24_LOCUS10770	12	11	0.197	66801.4	5.33
131	tr|A0A654FLH5|A0A654FLH5_ARATH Uncharacterized protein OS=Arabidopsis thaliana OX=3702 GN=AN1_LOCUS17093 PE=3 SV=1	A0A654FLH5	Elongation factor Tu	AN1_LOCUS17093	12	11	0.2731	49451.3	6.25
132	tr|O22940|O22940_ARATH At2g41800/T11A7.10 OS=Arabidopsis thaliana OX=3702 GN=At2g41800 PE=1 SV=1	O22940	At2g41800/T11A7.10 (Uncharacterized protein At2g41800)	At2g41800 T11A7.10 T11A7_10	12	11	0.3108	40369.9	9.22
133	tr|Q9LYR4|Q9LYR4_ARATH Transaldolase OS=Arabidopsis thaliana OX=3702 GN=TRA2 PE=1 SV=1	Q9LYR4	Transaldolase (EC 2.2.1.2)	TRA2 transaldolase 2 At5g13420 T22N19.70 T22N19_70	12	11	0.2945	47698.5	6.08
134	sp|P93028|UBE11_ARATH Ubiquitin-activating enzyme E1 1 OS=Arabidopsis thaliana OX=3702 GN=UBA1 PE=1 SV=1	P93028	Ubiquitin-activating enzyme E1 1 (AtUBA1) (EC 6.2.1.45) (Protein MODIFIER OF SNC1 5)	UBA1 MOS5 At2g30110 T27E13.15	11	11	0.1028	120250	5.11
135	sp|Q9SYT0|ANXD1_ARATH Annexin D1 OS=Arabidopsis thaliana OX=3702 GN=ANN1 PE=1 SV=1	Q9SYT0	Annexin D1 (AnnAt1) (Annexin A1)	ANN1 ANNAT1 ANX23-ATH ATOXY5 OXY5 At1g35720 F14D7.2	11	11	0.3375	36203.2	5.21
136	sp|Q9SZD4|PRS4A_ARATH 26S proteasome regulatory subunit 4 homolog A OS=Arabidopsis thaliana OX=3702 GN=RPT2A PE=1 SV=1	Q9SZD4	26S proteasome regulatory subunit 4 homolog A (26S proteasome AAA-ATPase subunit RPT2a) (26S proteasome subunit 4 homolog A) (Protein HALTED ROOT) (Regulatory particle triple-A ATPase subunit 2a)	RPT2A HLR At4g29040 F19B15.70 F25O24.6	11	11	0.2483	49369.3	5.92
137	tr|A0A178VW28|A0A178VW28_ARATH Coatomer subunit alpha OS=Arabidopsis thaliana OX=3702 GN=AXX17_At2g16870 PE=4 SV=1	A0A178VW28	Coatomer subunit alpha	AXX17_At2g16870	11	11	0.0944	136499	6.45
138	tr|A0A654E6D0|A0A654E6D0_ARATH S-adenosylmethionine synthase OS=Arabidopsis thaliana OX=3702 GN=AN1_LOCUS286 PE=3 SV=1	A0A654E6D0	S-adenosylmethionine synthase (EC 2.5.1.6)	AN1_LOCUS286	15	10	0.3817	43143.5	5.5
139	sp|Q8LBI1|RL51_ARATH 60S ribosomal protein L5-1 OS=Arabidopsis thaliana OX=3702 GN=RPL5A PE=1 SV=2	Q8LBI1	60S ribosomal protein L5-1 (Ribosomal protein L5 A) (Protein ASYMMETRIC LEAVES1/2 ENHANCER 6) (Protein OLIGOCELLULA 5) (Protein PIGGYBACK 3)	RPL5A AE6 ATL5 OLI5 PGY3 At3g25520 MWL2.17	14	10	0.2757	34357.6	9.32
140	sp|Q56WH4|HDT2_ARATH Histone deacetylase HDT2 OS=Arabidopsis thaliana OX=3702 GN=HDT2 PE=1 SV=2	Q56WH4	Histone deacetylase HDT2 (HD-tuins protein 2) (Histone deacetylase 2b)	HDT2 HD2 HD2B HDA4 At5g22650 MDJ22.7	13	10	0.3203	32347.6	4.68
141	tr|Q94BW0|Q94BW0_ARATH At1g35160/T32G9_30 OS=Arabidopsis thaliana OX=3702 GN=At1g35160 PE=2 SV=1	Q94BW0	At1g35160/T32G9_30	At1g35160	13	10	0.3933	30178.6	4.79
142	sp|P32961|NRL1_ARATH Nitrilase 1 OS=Arabidopsis thaliana OX=3702 GN=NIT1 PE=1 SV=2	P32961	Nitrilase 1 (EC 3.5.5.1)	NIT1 At3g44310 T10D17_100	12	10	0.4162	38151.8	5.85
143	sp|Q9LIK0|PKP1_ARATH Plastidial pyruvate kinase 1, chloroplastic OS=Arabidopsis thaliana OX=3702 GN=PKP1 PE=1 SV=1	Q9LIK0	Plastidial pyruvate kinase 1, chloroplastic (PK1) (PKp1) (EC 2.7.1.40) (Pyruvate kinase II) (Pyruvate kinase isozyme A) (PKP-ALPHA)	PKP1 PK1 At3g22960 F5N5.15	12	10	0.2198	65130.4	5.64
144	tr|A0A178UTE9|A0A178UTE9_ARATH Cysteine desulfurase OS=Arabidopsis thaliana OX=3702 GN=AXX17_At5g65600 PE=3 SV=1	A0A178UTE9	Cysteine desulfurase (EC 2.8.1.7)	AXX17_At5g65600 AN1_LOCUS26903 C24_LOCUS26727	12	10	0.2958	50295.2	6.52
145	tr|A0A7G2FI25|A0A7G2FI25_ARATH (thale cress) hypothetical protein OS=Arabidopsis thaliana OX=3702 GN=AT9943_LOCUS21224 PE=4 SV=1	A0A7G2FI25	S-(hydroxymethyl)glutathione dehydrogenase (EC 1.1.1.284)	AT9943_LOCUS21224	12	10	0.1867	78098.7	6.54
146	tr|Q8GYH3|Q8GYH3_ARATH Putative 60S ribosomal protein OS=Arabidopsis thaliana OX=3702 GN=At5g02870/F9G14_180 PE=2 SV=1	Q8GYH3	Putative 60S ribosomal protein	At5g02870/F9G14_180	12	10	0.2285	44724.5	10.3
147	sp|P31414|AVP1_ARATH Pyrophosphate-energized vacuolar membrane proton pump 1 OS=Arabidopsis thaliana OX=3702 GN=AVP1 PE=1 SV=1	P31414	Pyrophosphate-energized vacuolar membrane proton pump 1 (EC 7.1.3.1) (Pyrophosphate-energized inorganic pyrophosphatase 1) (H(+)-PPase 1) (Vacuolar proton pyrophosphatase 1) (Vacuolar proton pyrophosphatase 3)	AVP1 AVP AVP-3 AVP3 At1g15690 F7H2.3	11	10	0.1506	80819	5.13
148	sp|P42645|14335_ARATH 14-3-3-like protein GF14 upsilon OS=Arabidopsis thaliana OX=3702 GN=GRF5 PE=1 SV=2	P42645	14-3-3-like protein GF14 upsilon (General regulatory factor 5)	GRF5 At5g16050 F1N13_190	11	10	0.3246	30181.5	4.73
149	sp|Q94AR8|LEUC_ARATH 3-isopropylmalate dehydratase large subunit, chloroplastic OS=Arabidopsis thaliana OX=3702 GN=IIL1 PE=1 SV=1	Q94AR8	3-isopropylmalate dehydratase large subunit, chloroplastic (EC 4.2.1.33) (2-(omega-methylthio)alkylmalate dehydratase large subunit) (EC 4.2.1.170) (AtLEUC) (Isopropylmalate isomerase large subunit 1) (AtIIL1) (IPMI LSU1) (Methylthioalkylmalate isomerase large subunit) (MAM-IL)	IIL1 At4g13430 T9E8.170	11	10	0.2181	55013.4	8.08
150	sp|Q94K05|TCPQ_ARATH T-complex protein 1 subunit theta OS=Arabidopsis thaliana OX=3702 GN=CCT8 PE=1 SV=1	Q94K05	T-complex protein 1 subunit theta (TCP-1-theta) (CCT-theta) (Chaperonin CCT8) (Chaperonin containing TCP1 8) (TCP1-ring complex)	CCT8 TRIC At3g03960 T11I18.7	11	10	0.2222	58938.8	5.25
151	sp|Q9LP45|PSD11_ARATH 26S proteasome non-ATPase regulatory subunit 11 homolog OS=Arabidopsis thaliana OX=3702 GN=RPN6 PE=1 SV=1	Q9LP45	26S proteasome non-ATPase regulatory subunit 11 homolog (19S proteosome subunit 9) (AtS9) (26S proteasome regulatory subunit RPN6) (AtRPN6) (26S proteasome regulatory subunit S9 homolog)	RPN6 ATS9 RPN6A At1g29150 F28N24.15	11	10	0.284	46748.7	6.24
152	sp|Q9SRZ6|ICDHC_ARATH Cytosolic isocitrate dehydrogenase [NADP] OS=Arabidopsis thaliana OX=3702 GN=CICDH PE=1 SV=1	Q9SRZ6	Cytosolic isocitrate dehydrogenase [NADP] (EC 1.1.1.42)	CICDH At1g65930 F12P19.10	11	10	0.261	45745.7	6.13
153	tr|A0A178VAA8|A0A178VAA8_ARATH Acetyltransferase component of pyruvate dehydrogenase complex OS=Arabidopsis thaliana OX=3702 GN=At3g13930 PE=3 SV=1	A0A178VAA8	Acetyltransferase component of pyruvate dehydrogenase complex (EC 2.3.1.12)	At3g13930 AXX17_At3g14420	11	10	0.2452	51120.6	5.5
154	tr|A0A178VLH7|A0A178VLH7_ARATH (thale cress) hypothetical protein OS=Arabidopsis thaliana OX=3702 GN=AXX17_At3g48240 PE=3 SV=1	A0A178VLH7	(thale cress) hypothetical protein	AXX17_At3g48240 AN1_LOCUS15758 AT9943_LOCUS13558 C24_LOCUS15642	11	10	0.3896	27348.7	9.57
155	tr|A0A178VUS5|A0A178VUS5_ARATH Uncharacterized protein OS=Arabidopsis thaliana OX=3702 GN=At2g44060 PE=3 SV=1	A0A178VUS5	Uncharacterized protein	At2g44060 AXX17_At2g41600 AN1_LOCUS10921 C24_LOCUS10759	11	10	0.3754	36035.8	4.69
156	tr|A0A178VZ49|A0A178VZ49_ARATH 26S proteasome non-ATPase regulatory subunit 1 homolog OS=Arabidopsis thaliana OX=3702 GN=AXX17_At2g29090 PE=3 SV=1	A0A178VZ49	26S proteasome non-ATPase regulatory subunit 1 homolog	AXX17_At2g29090 AT9943_LOCUS8309	11	10	0.1116	108980	5.23
157	tr|A0A178WCF6|A0A178WCF6_ARATH Vacuolar proton pump subunit B OS=Arabidopsis thaliana OX=3702 GN=AXX17_At1g21230 PE=3 SV=1	A0A178WCF6	Vacuolar proton pump subunit B (V-ATPase subunit B) (Vacuolar proton pump subunit B)	AXX17_At1g21230 AN1_LOCUS2161 AT9943_LOCUS1753 C24_LOCUS2072	11	10	0.2444	54311.2	4.99
158	tr|A0A5S9XC59|A0A5S9XC59_ARATH Dihydrolipoyllysine-residue acetyltransferase OS=Arabidopsis thaliana OX=3702 GN=C24_LOCUS12584 PE=3 SV=1	A0A5S9XC59	Acetyltransferase component of pyruvate dehydrogenase complex (EC 2.3.1.12)	C24_LOCUS12584	11	10	0.2152	58453	7.55
159	tr|A0A7G2EUG7|A0A7G2EUG7_ARATH (thale cress) hypothetical protein OS=Arabidopsis thaliana OX=3702 GN=AT9943_LOCUS13847 PE=4 SV=1	A0A7G2EUG7	(thale cress) hypothetical protein	AT9943_LOCUS13847	11	10	0.1673	57916.9	9.15
160	sp|P41377|IF4A2_ARATH Eukaryotic initiation factor 4A-2 OS=Arabidopsis thaliana OX=3702 GN=TIF4A-2 PE=1 SV=1	P41377	Eukaryotic initiation factor 4A-2 (eIF-4A-2) (EC 3.6.4.13) (ATP-dependent RNA helicase eIF4A-2) (DEAD-box ATP-dependent RNA helicase 19)	TIF4A-2 RH19 At1g54270 F20D21.9 F20D21_52	10	10	0.25	46762	5.45
161	sp|Q9FLW9|PKP2_ARATH Plastidial pyruvate kinase 2 OS=Arabidopsis thaliana OX=3702 GN=PKP2 PE=1 SV=1	Q9FLW9	Plastidial pyruvate kinase 2 (PKp2) (EC 2.7.1.40) (Plastidial pyruvate kinase 1) (PKP1) (Pyruvate kinase III) (Pyruvate kinase isozyme B1, chloroplastic) (PKP-BETA1) (Plastidic pyruvate kinase beta subunit 1)	PKP2 PKP1 At5g52920 MXC20.15	10	10	0.1969	63521.2	6.56
162	sp|Q9FT52|ATP5H_ARATH ATP synthase subunit d, mitochondrial OS=Arabidopsis thaliana OX=3702 GN=At3g52300 PE=1 SV=3	Q9FT52	ATP synthase subunit d, mitochondrial (ATPase subunit d)	At3g52300 T25B15.70	10	10	0.4702	19585.8	5.09
163	sp|Q9LPR4|LEU11_ARATH 2-isopropylmalate synthase 1, chloroplastic OS=Arabidopsis thaliana OX=3702 GN=IPMS1 PE=1 SV=2	Q9LPR4	2-isopropylmalate synthase 1, chloroplastic (EC 2.3.3.13) (Methylthioalkylmalate synthase-like 4)	IPMS1 MAML-4 At1g18500 F15H18.3	10	10	0.2044	68675.2	6.15
164	sp|Q9LUW5|RH53_ARATH DEAD-box ATP-dependent RNA helicase 53, mitochondrial OS=Arabidopsis thaliana OX=3702 GN=RH53 PE=1 SV=1	Q9LUW5	DEAD-box ATP-dependent RNA helicase 53, mitochondrial (EC 3.6.4.13)	RH53 At3g22330 MCB17.5	10	10	0.1867	65358.6	9.34
165	sp|Q9SIZ2|IF2AH_ARATH Eukaryotic translation initiation factor 2 subunit alpha homolog OS=Arabidopsis thaliana OX=3702 GN=At2g40290 PE=1 SV=2	Q9SIZ2	Eukaryotic translation initiation factor 2 subunit alpha homolog	At2g40290	10	10	0.3052	38747.1	5.08
166	sp|Q9ZPI1|SYKC_ARATH Lysine--tRNA ligase, cytoplasmic OS=Arabidopsis thaliana OX=3702 GN=At3g11710 PE=1 SV=1	Q9ZPI1	Lysine--tRNA ligase, cytoplasmic (EC 6.1.1.6) (Lysyl-tRNA synthetase) (LysRS) (Lysyl-tRNA synthetase 1) (AtKRS-1)	At3g11710 T19F11.11	10	10	0.1997	70887.1	5.9
167	tr|A0A178U9W2|A0A178U9W2_ARATH (thale cress) hypothetical protein OS=Arabidopsis thaliana OX=3702 GN=AXX17_At5g16660 PE=3 SV=1	A0A178U9W2	(thale cress) hypothetical protein (XPO1A)	AXX17_At5g16660 AN1_LOCUS22480 AT9943_LOCUS19355 C24_LOCUS22370	10	10	0.0902	123242	5.39
168	tr|A0A178UGX7|A0A178UGX7_ARATH (thale cress) hypothetical protein OS=Arabidopsis thaliana OX=3702 GN=AXX17_At5g19940 PE=3 SV=1	A0A178UGX7	(thale cress) hypothetical protein (RPT6A)	AXX17_At5g19940 AN1_LOCUS22799 AT9943_LOCUS19622 C24_LOCUS22684	10	10	0.2721	47247.3	8.96
169	tr|A0A178UKY4|A0A178UKY4_ARATH Aspartate aminotransferase OS=Arabidopsis thaliana OX=3702 GN=AXX17_At5g11250 PE=3 SV=1	A0A178UKY4	Aspartate aminotransferase (EC 2.6.1.1)	AXX17_At5g11250 AN1_LOCUS21949 C24_LOCUS21838	10	10	0.2494	48953.7	9.34
170	tr|A0A178WHX3|A0A178WHX3_ARATH (thale cress) hypothetical protein OS=Arabidopsis thaliana OX=3702 GN=AXX17_At1g18980 PE=4 SV=1	A0A178WHX3	(thale cress) hypothetical protein (RACK1A_AT)	AXX17_At1g18980 AN1_LOCUS1943 AT9943_LOCUS1562 C24_LOCUS1859	10	10	0.3364	35747.2	7.61
171	tr|A0A654G4E0|A0A654G4E0_ARATH Threonyl-tRNA synthetase OS=Arabidopsis thaliana OX=3702 GN=AN1_LOCUS23420 PE=4 SV=1	A0A654G4E0	Threonyl-tRNA synthetase (EC 6.1.1.3)	AN1_LOCUS23420	10	10	0.1481	80935.4	6.53
172	tr|A0A7G2DZL4|A0A7G2DZL4_ARATH (thale cress) hypothetical protein OS=Arabidopsis thaliana OX=3702 GN=AT9943_LOCUS3395 PE=4 SV=1	A0A7G2DZL4	(thale cress) hypothetical protein	AT9943_LOCUS3395	10	10	0.2426	47332.9	4.9
173	tr|A0A7G2EWY9|A0A7G2EWY9_ARATH (thale cress) hypothetical protein OS=Arabidopsis thaliana OX=3702 GN=AT9943_LOCUS13494 PE=4 SV=1	A0A7G2EWY9	(thale cress) hypothetical protein	AT9943_LOCUS13494	10	10	0.1398	97742.2	5.83
174	tr|A0A7G2FGT0|A0A7G2FGT0_ARATH (thale cress) hypothetical protein OS=Arabidopsis thaliana OX=3702 GN=AT9943_LOCUS22347 PE=4 SV=1	A0A7G2FGT0	Asparagine--tRNA ligase (EC 6.1.1.22)	AT9943_LOCUS22347	10	10	0.1573	63750.1	5.4
175	tr|Q0WVD8|Q0WVD8_ARATH Adenylate translocator OS=Arabidopsis thaliana OX=3702 GN=At3g08580 PE=2 SV=1	Q0WVD8	ADP/ATP translocase (ADP,ATP carrier protein)	At3g08580	10	10	0.2257	41475.1	9.84
176	sp|P29513|TBB5_ARATH Tubulin beta-5 chain OS=Arabidopsis thaliana OX=3702 GN=TUBB5 PE=2 SV=1	P29513	Tubulin beta-5 chain (Beta-5-tubulin)	TUBB5 TUB5 At1g20010 T20H2.21	13	9	0.2071	50342	4.66
177	sp|P42643|14331_ARATH 14-3-3-like protein GF14 chi OS=Arabidopsis thaliana OX=3702 GN=GRF1 PE=1 SV=3	P42643	14-3-3-like protein GF14 chi (General regulatory factor 1)	GRF1 At4g09000 F23J3.30	12	9	0.4082	29931.2	4.68
178	sp|P42763|ERD14_ARATH Dehydrin ERD14 OS=Arabidopsis thaliana OX=3702 GN=ERD14 PE=1 SV=1	P42763	Dehydrin ERD14	ERD14 At1g76180 T23E18.12 T23E18_36	12	9	0.6162	20786.1	5.41
179	sp|P49227|RL52_ARATH 60S ribosomal protein L5-2 OS=Arabidopsis thaliana OX=3702 GN=RPL5B PE=2 SV=3	P49227	60S ribosomal protein L5-2 (Ribosomal protein L5 B) (Protein OLIGOCELLULA 7)	RPL5B OLI7 At5g39740 MKM21.30 MKM21.5	12	9	0.2492	34436.5	9.18
180	tr|A0A178UCD3|A0A178UCD3_ARATH 40S ribosomal protein S8 OS=Arabidopsis thaliana OX=3702 GN=AXX17_At5g20270 PE=3 SV=1	A0A178UCD3	40S ribosomal protein S8	AXX17_At5g20270 AN1_LOCUS22830 AT9943_LOCUS19649 C24_LOCUS22715	12	9	0.3964	24993.3	10.32
181	tr|A0A5S9XP99|A0A5S9XP99_ARATH (thale cress) hypothetical protein OS=Arabidopsis thaliana OX=3702 GN=AT9943_LOCUS14642 PE=4 SV=1	A0A5S9XP99	(thale cress) hypothetical protein	AT9943_LOCUS14642 C24_LOCUS16910	12	9	0.3279	25715.8	4.44
182	sp|Q9SMX3|VDAC3_ARATH Mitochondrial outer membrane protein porin 3 OS=Arabidopsis thaliana OX=3702 GN=VDAC3 PE=1 SV=3	Q9SMX3	Mitochondrial outer membrane protein porin 3 (Protein HYPERSENSITIVE RESPONSE 2) (Athsr2) (Voltage-dependent anion-selective channel protein 3) (AtVDAC3) (VDAC-3)	VDAC3 HSR2 At5g15090 F2G14.210	11	9	0.3394	29210.4	7.84
183	tr|A0A178UBQ9|A0A178UBQ9_ARATH Uncharacterized protein OS=Arabidopsis thaliana OX=3702 GN=AXX17_At5g37020 PE=4 SV=1	A0A178UBQ9	Uncharacterized protein	AXX17_At5g37020	11	9	0.3071	43525.7	4.72
184	tr|A0A178W314|A0A178W314_ARATH Amidophosphoribosyltransferase OS=Arabidopsis thaliana OX=3702 GN=AXX17_At2g11630 PE=3 SV=1	A0A178W314	Amidophosphoribosyltransferase (EC 2.4.2.14)	AXX17_At2g11630 AT9943_LOCUS6880	11	9	0.1767	61816.7	5.76
185	tr|A0A5S9XLJ5|A0A5S9XLJ5_ARATH Uncharacterized protein OS=Arabidopsis thaliana OX=3702 GN=AN1_LOCUS16087 PE=3 SV=1	A0A5S9XLJ5	Uncharacterized protein	AN1_LOCUS16087 C24_LOCUS15969	11	9	0.3198	25585.2	9.08
186	tr|A0A7G2E832|A0A7G2E832_ARATH (thale cress) hypothetical protein OS=Arabidopsis thaliana OX=3702 GN=AT9943_LOCUS5215 PE=4 SV=1	A0A7G2E832	Endoglucanase (EC 3.2.1.4)	AT9943_LOCUS5215	11	9	0.1326	106547	9.18
187	tr|Q8L9N4|Q8L9N4_ARATH 60S ribosomal protein L6, putative OS=Arabidopsis thaliana OX=3702 PE=2 SV=1	Q8L9N4	60S ribosomal protein L6, putative		11	9	0.2747	26136.3	10.09
188	sp|P46645|AAT2_ARATH Aspartate aminotransferase, cytoplasmic isozyme 1 OS=Arabidopsis thaliana OX=3702 GN=ASP2 PE=1 SV=2	P46645	Aspartate aminotransferase, cytoplasmic isozyme 1 (EC 2.6.1.1) (Transaminase A)	ASP2 AAT2 At5g19550 T20D1.70	10	9	0.2222	44266.1	6.8
189	sp|Q42290|MPPB_ARATH Probable mitochondrial-processing peptidase subunit beta, mitochondrial OS=Arabidopsis thaliana OX=3702 GN=MPPbeta PE=1 SV=2	Q42290	Probable mitochondrial-processing peptidase subunit beta, mitochondrial (EC 3.4.24.64) (Beta-MPP) (Complex III subunit I) (Core protein I) (Cytochrome b-c1 complex subunit 1, mitochondrial) (Ubiquinol-cytochrome c oxidoreductase core protein 1)	MPPbeta At3g02090 F1C9.12	10	9	0.1902	59159.2	6.3
190	sp|Q8RWV0|TKTC1_ARATH Transketolase-1, chloroplastic OS=Arabidopsis thaliana OX=3702 GN=TKL-1 PE=1 SV=1	Q8RWV0	Transketolase-1, chloroplastic (TK) (EC 2.2.1.1)	TKL-1 At3g60750 T4C21_160	10	9	0.1457	79967.3	5.94
191	sp|Q8RXD9|DPE2_ARATH 4-alpha-glucanotransferase DPE2 OS=Arabidopsis thaliana OX=3702 GN=DPE2 PE=1 SV=1	Q8RXD9	4-alpha-glucanotransferase DPE2 (EC 2.4.1.25) (Amylomaltase) (Disproportionating enzyme) (D-enzyme) (Protein DISPROPORTIONATING ENZYME 2)	DPE2 At2g40840 T20B5.4	10	9	0.1204	109775	5.54
192	sp|Q9LRX8|R13A2_ARATH 60S ribosomal protein L13a-2 OS=Arabidopsis thaliana OX=3702 GN=RPL13AB PE=2 SV=1	Q9LRX8	60S ribosomal protein L13a-2	RPL13AB At3g24830 K7P8.12	10	9	0.4466	23458.7	10.35
193	sp|Q9SJU4|ALFP1_ARATH Fructose-bisphosphate aldolase 1, chloroplastic OS=Arabidopsis thaliana OX=3702 GN=FBA1 PE=1 SV=2	Q9SJU4	Fructose-bisphosphate aldolase 1, chloroplastic (AtFBA1) (EC 4.1.2.13)	FBA1 At2g21330 F3K23.9	10	9	0.2882	42930.4	6.18
194	tr|A0A178USM6|A0A178USM6_ARATH 40S ribosomal protein S6 OS=Arabidopsis thaliana OX=3702 GN=AXX17_At5g10020 PE=3 SV=1	A0A178USM6	40S ribosomal protein S6	AXX17_At5g10020 AN1_LOCUS21829 AT9943_LOCUS18796 C24_LOCUS21720	10	9	0.3655	28161.6	10.83
195	tr|A0A178VHF3|A0A178VHF3_ARATH 60S acidic ribosomal protein P0 OS=Arabidopsis thaliana OX=3702 GN=AXX17_At3g08820 PE=3 SV=1	A0A178VHF3	60S acidic ribosomal protein P0	AXX17_At3g08820 AN1_LOCUS12219 AT9943_LOCUS10503 C24_LOCUS12050	10	9	0.3	34132.7	5
196	tr|A0A178VIR0|A0A178VIR0_ARATH Dihydrolipoamide acetyltransferase component of pyruvate dehydrogenase complex OS=Arabidopsis thaliana OX=3702 GN=At3g52200 PE=3 SV=1	A0A178VIR0	Dihydrolipoamide acetyltransferase component of pyruvate dehydrogenase complex (EC 2.3.1.-)	At3g52200 AXX17_At3g46630	10	9	0.2117	59113.6	5.06
197	tr|A0A178W7Y0|A0A178W7Y0_ARATH SR45 OS=Arabidopsis thaliana OX=3702 GN=AXX17_At1g17380 PE=4 SV=1	A0A178W7Y0	SR45	At1g16610 AXX17_At1g17380 C24_LOCUS1705	10	9	0.2359	44745.2	12.4
198	tr|A0A178WKD9|A0A178WKD9_ARATH AlaAT1 OS=Arabidopsis thaliana OX=3702 GN=AXX17_At1g18150 PE=4 SV=1	A0A178WKD9	AlaAT1	AXX17_At1g18150	10	9	0.1878	59836.3	5.91
199	tr|A0A384KAQ5|A0A384KAQ5_ARATH Phosphoglycerate mutase (2,3-diphosphoglycerate-independent) OS=Arabidopsis thaliana OX=3702 GN=AXX17_At3g08160 PE=3 SV=1	A0A384KAQ5	Phosphoglycerate mutase (2,3-diphosphoglycerate-independent) (EC 5.4.2.12)	AXX17_At3g08160 C24_LOCUS11983	10	9	0.2089	60763.1	5.53
200	tr|A0A5S9X667|A0A5S9X667_ARATH (thale cress) hypothetical protein OS=Arabidopsis thaliana OX=3702 GN=AN1_LOCUS10683 PE=3 SV=1	A0A5S9X667	(thale cress) hypothetical protein	AN1_LOCUS10683 AT9943_LOCUS9175 C24_LOCUS10525	10	9	0.3298	30878.2	10.3
201	tr|A0A5S9Y266|A0A5S9Y266_ARATH Ribonuclease OS=Arabidopsis thaliana OX=3702 GN=C24_LOCUS21449 PE=4 SV=1	A0A5S9Y266	Ribonuclease	C24_LOCUS21449	10	9	0.1039	108131	6.92
202	tr|A0A654ECA2|A0A654ECA2_ARATH ENDO3c domain-containing protein OS=Arabidopsis thaliana OX=3702 GN=AN1_LOCUS2084 PE=4 SV=1	A0A654ECA2	ENDO3c domain-containing protein	AN1_LOCUS2084	10	9	0.2334	41365.7	6.8
203	tr|A0A654FY85|A0A654FY85_ARATH Assimilatory sulfite reductase (ferredoxin) OS=Arabidopsis thaliana OX=3702 GN=AN1_LOCUS21263 PE=3 SV=1	A0A654FY85	Assimilatory sulfite reductase (ferredoxin) (EC 1.8.7.1)	AN1_LOCUS21263	10	9	0.1324	71959.3	8.51
204	tr|A0A7G2E4W6|A0A7G2E4W6_ARATH (thale cress) hypothetical protein OS=Arabidopsis thaliana OX=3702 GN=AT9943_LOCUS4633 PE=4 SV=1	A0A7G2E4W6	(thale cress) hypothetical protein	AT9943_LOCUS4633	10	9	0.1774	59959	7.12
205	sp|O82491|SPT16_ARATH FACT complex subunit SPT16 OS=Arabidopsis thaliana OX=3702 GN=SPT16 PE=1 SV=1	O82491	FACT complex subunit SPT16 (Facilitates chromatin transcription complex subunit SPT16)	SPT16 At4g10710 T12H20.3	9	9	0.0819	120584	5.7
206	sp|Q94C74|GLYM2_ARATH Serine hydroxymethyltransferase 2, mitochondrial OS=Arabidopsis thaliana OX=3702 GN=SHM2 PE=1 SV=2	Q94C74	Serine hydroxymethyltransferase 2, mitochondrial (AtSHMT2) (EC 2.1.2.1) (Glycine hydroxymethyltransferase 2) (Serine methylase 2)	SHM2 SHMT2 At5g26780 F2P16.40	9	9	0.1934	57341.1	8.81
207	sp|Q96529|PURA_ARATH Adenylosuccinate synthetase, chloroplastic OS=Arabidopsis thaliana OX=3702 GN=PURA PE=1 SV=1	Q96529	Adenylosuccinate synthetase, chloroplastic (AMPSase) (AdSS) (EC 6.3.4.4) (IMP--aspartate ligase)	PURA At3g57610 F15B8.200	9	9	0.1735	52963.7	6.68
208	sp|Q9LNC5|CLO_ARATH 110 kDa U5 small nuclear ribonucleoprotein component CLO OS=Arabidopsis thaliana OX=3702 GN=CLO PE=1 SV=1	Q9LNC5	110 kDa U5 small nuclear ribonucleoprotein component CLO (Protein CLOTHO) (Protein GAMETOPHYTE FACTOR 1) (Protein MATERNAL EFFECT EMBRYO ARREST 5) (Protein VAJRA-1) (SNU114 homolog)	CLO GFA1 MEE5 VAJ-1 At1g06220 F9P14.8	9	9	0.1165	110440	5.05
209	sp|Q9SAK4|SSDH_ARATH Succinate-semialdehyde dehydrogenase, mitochondrial OS=Arabidopsis thaliana OX=3702 GN=ALDH5F1 PE=1 SV=2	Q9SAK4	Succinate-semialdehyde dehydrogenase, mitochondrial (At-SSADH1) (EC 1.2.1.24) (Aldehyde dehydrogenase family 5 member F1) (NAD(+)-dependent succinic semialdehyde dehydrogenase) (Protein ENLARGED FIL EXPRESSING DOMAIN 1)	ALDH5F1 ENF1 SSADH1 At1g79440 T8K14.14	9	9	0.1875	56558.4	6.51
210	sp|Q9SF16|TCPH_ARATH T-complex protein 1 subunit eta OS=Arabidopsis thaliana OX=3702 GN=CCT7 PE=1 SV=1	Q9SF16	T-complex protein 1 subunit eta (TCP-1-eta) (CCT-eta) (Chaperonin CCT7)	CCT7 At3g11830 F26K24.12	9	9	0.1957	59775.7	6.03
211	sp|Q9SJD4|LACS8_ARATH Long chain acyl-CoA synthetase 8 OS=Arabidopsis thaliana OX=3702 GN=LACS8 PE=1 SV=1	Q9SJD4	Long chain acyl-CoA synthetase 8 (EC 6.2.1.3)	LACS8 At2g04350 T1O3 T23O15.3	9	9	0.1458	78342.2	7.51
212	tr|A0A178U6Z5|A0A178U6Z5_ARATH AT-AER OS=Arabidopsis thaliana OX=3702 GN=AXX17_At5g16610 PE=4 SV=1	A0A178U6Z5	AT-AER	AXX17_At5g16610	9	9	0.3159	38133.3	5.81
213	tr|A0A178V5M8|A0A178V5M8_ARATH Phosphoglycerate kinase OS=Arabidopsis thaliana OX=3702 GN=AXX17_At3g12840 PE=3 SV=1	A0A178V5M8	Phosphoglycerate kinase (EC 2.7.2.3)	AXX17_At3g12840 AN1_LOCUS12606 AT9943_LOCUS10847 C24_LOCUS12437	9	9	0.2474	50111.2	5.91
214	tr|A0A178V940|A0A178V940_ARATH UMB1 OS=Arabidopsis thaliana OX=3702 GN=AXX17_At3g01470 PE=3 SV=1	A0A178V940	UMB1	AXX17_At3g01470	9	9	0.0199	565581	5.64
215	tr|A0A178VT49|A0A178VT49_ARATH (thale cress) hypothetical protein OS=Arabidopsis thaliana OX=3702 GN=AXX17_At2g27850 PE=3 SV=1	A0A178VT49	(thale cress) hypothetical protein	AXX17_At2g27850 AN1_LOCUS9580 AT9943_LOCUS8208 C24_LOCUS9428	9	9	0.364	27518.9	9.57
216	tr|A0A178W7K6|A0A178W7K6_ARATH Emb1507 OS=Arabidopsis thaliana OX=3702 GN=AXX17_At1g22030 PE=4 SV=1	A0A178W7K6	Emb1507	AXX17_At1g22030	9	9	0.0451	247120	5.52
217	tr|A0A178WEZ9|A0A178WEZ9_ARATH Glycerol kinase OS=Arabidopsis thaliana OX=3702 GN=AXX17_At1g75310 PE=3 SV=1	A0A178WEZ9	Glycerol kinase (EC 2.7.1.30)	AXX17_At1g75310 AN1_LOCUS7093 AT9943_LOCUS6012 C24_LOCUS6977	9	9	0.1705	56436.1	5.88
218	tr|A0A5S9WVT0|A0A5S9WVT0_ARATH Phosphoglycerate kinase OS=Arabidopsis thaliana OX=3702 GN=AT9943_LOCUS5928 PE=3 SV=1	A0A5S9WVT0	Phosphoglycerate kinase (EC 2.7.2.3)	AT9943_LOCUS5928 C24_LOCUS6889	9	9	0.3042	42147.3	5.49
219	tr|A0A5S9XH24|A0A5S9XH24_ARATH Rotamase OS=Arabidopsis thaliana OX=3702 GN=AT9943_LOCUS12010 PE=4 SV=1	A0A5S9XH24	Peptidylprolyl isomerase (EC 5.2.1.8)	AT9943_LOCUS12010 C24_LOCUS13836	9	9	0.176	61436.2	5.24
220	tr|A0A5S9Y7T0|A0A5S9Y7T0_ARATH NOSIC domain-containing protein OS=Arabidopsis thaliana OX=3702 GN=C24_LOCUS23325 PE=3 SV=1	A0A5S9Y7T0	Nop domain-containing protein	C24_LOCUS23325	9	9	0.1876	58770.4	9.27
221	tr|A0A654FBM1|A0A654FBM1_ARATH Methyltransf_25 domain-containing protein OS=Arabidopsis thaliana OX=3702 GN=AN1_LOCUS12552 PE=4 SV=1	A0A654FBM1	C2H2-type domain-containing protein	AN1_LOCUS12552 C24_LOCUS12384	9	9	0.1581	67343.4	4.57
222	tr|A0A7G2F0N3|A0A7G2F0N3_ARATH (thale cress) hypothetical protein OS=Arabidopsis thaliana OX=3702 GN=AT9943_LOCUS16582 PE=4 SV=1	A0A7G2F0N3	Citrulline--aspartate ligase (EC 6.3.4.5) (Component of oligomeric Golgi complex 2) (Conserved oligomeric Golgi complex subunit 2)	AT9943_LOCUS16582	9	9	0.0678	135854	5.73
223	tr|A0A7G2FDR8|A0A7G2FDR8_ARATH (thale cress) hypothetical protein OS=Arabidopsis thaliana OX=3702 GN=AT9943_LOCUS18837 PE=4 SV=1	A0A7G2FDR8	Chorismate mutase (EC 5.4.99.5)	AT9943_LOCUS18837	9	9	0.1006	128740	8.1
224	tr|Q9LF93|Q9LF93_ARATH Pyruvate kinase OS=Arabidopsis thaliana OX=3702 GN=F8J2_160 PE=3 SV=1	Q9LF93	Pyruvate kinase (EC 2.7.1.40)	F8J2_160 At3g52990	9	9	0.2237	55950.8	6.81
225	tr|F1LIM0|F1LIM0_ARATH Actin 1 OS=Arabidopsis thaliana OX=3702 PE=3 SV=1	F1LIM0	Actin 1		14	8	0.2573	41763.4	5.31
226	tr|A0A178VXF8|A0A178VXF8_ARATH S-adenosylmethionine synthase OS=Arabidopsis thaliana OX=3702 GN=AXX17_At2g33610 PE=3 SV=1	A0A178VXF8	S-adenosylmethionine synthase (EC 2.5.1.6)	AXX17_At2g33610 AN1_LOCUS10142 AT9943_LOCUS8695 C24_LOCUS9989	13	8	0.2744	42497	5.76
227	tr|Q8LB94|Q8LB94_ARATH Actin 8 OS=Arabidopsis thaliana OX=3702 PE=2 SV=1	Q8LB94	Actin 8		11	8	0.2493	41878.4	5.37
228	sp|P47999|CYSKP_ARATH Cysteine synthase, chloroplastic/chromoplastic OS=Arabidopsis thaliana OX=3702 GN=OASB PE=1 SV=2	P47999	Cysteine synthase, chloroplastic/chromoplastic (EC 2.5.1.47) (At.OAS.7-4) (Beta-substituted Ala synthase 2;1) (ARAth-Bsas2;1) (CSase B) (AtCS-B) (CS-B) (O-acetylserine (thiol)-lyase) (O-acetylserine sulfhydrylase) (OAS-TL B) (cpACS1)	OASB At2g43750 F18O19.14	10	8	0.3036	41655.7	8.14
229	sp|P48348|14338_ARATH 14-3-3-like protein GF14 kappa OS=Arabidopsis thaliana OX=3702 GN=GRF8 PE=1 SV=2	P48348	14-3-3-like protein GF14 kappa (General regulatory factor 8)	GRF8 At5g65430 MNA5.16	10	8	0.3629	28028.4	4.82
230	sp|Q56WD9|THIK2_ARATH 3-ketoacyl-CoA thiolase 2, peroxisomal OS=Arabidopsis thaliana OX=3702 GN=PED1 PE=1 SV=2	Q56WD9	3-ketoacyl-CoA thiolase 2, peroxisomal (EC 2.3.1.16) (Acetyl-CoA acyltransferase 2) (Beta-ketothiolase 2) (Peroxisomal 3-oxoacyl-CoA thiolase 2) (Peroxisome defective protein 1)	PED1 KAT2 At2g33150 F25I18.11	10	8	0.2359	48578.1	8.62
231	tr|A0A178V2S8|A0A178V2S8_ARATH Peptidyl-prolyl cis-trans isomerase OS=Arabidopsis thaliana OX=3702 GN=AXX17_At4g44070 PE=3 SV=1	A0A178V2S8	Peptidyl-prolyl cis-trans isomerase (PPIase) (EC 5.2.1.8)	AXX17_At4g44070 AN1_LOCUS20734 AT9943_LOCUS17877 C24_LOCUS20631	10	8	0.5058	18372.7	7.68
232	tr|A0A178VFA0|A0A178VFA0_ARATH GLUC OS=Arabidopsis thaliana OX=3702 GN=AXX17_At3g03000 PE=3 SV=1	A0A178VFA0	GLUC	AXX17_At3g03000 AN1_LOCUS11641 C24_LOCUS11479	10	8	0.1563	59806.7	6.08
233	tr|A0A5S9SJ18|A0A5S9SJ18_ARATH Malate dehydrogenase OS=Arabidopsis thaliana OX=3702 GN=AN1_LOCUS484 PE=3 SV=1	A0A5S9SJ18	Malate dehydrogenase (EC 1.1.1.37)	AN1_LOCUS484 C24_LOCUS396	10	8	0.25	35584.6	6.11
234	tr|A0A5S9X659|A0A5S9X659_ARATH Uncharacterized protein OS=Arabidopsis thaliana OX=3702 GN=C24_LOCUS10521 PE=4 SV=1	A0A5S9X659	Uncharacterized protein	C24_LOCUS10521	10	8	0.273	40247.7	9.04
235	tr|A0A654ERJ3|A0A654ERJ3_ARATH 14_3_3 domain-containing protein OS=Arabidopsis thaliana OX=3702 GN=AN1_LOCUS6875 PE=3 SV=1	A0A654ERJ3	14_3_3 domain-containing protein	AN1_LOCUS6875 C24_LOCUS6762	10	8	0.3977	29161.4	4.71
236	sp|O04487|EF1G1_ARATH Probable elongation factor 1-gamma 1 OS=Arabidopsis thaliana OX=3702 GN=At1g09640 PE=1 SV=1	O04487	Probable elongation factor 1-gamma 1 (EF-1-gamma 1) (eEF-1B gamma 1)	At1g09640 F21M12.3	9	8	0.2126	46660	5.36
237	sp|Q05431|APX1_ARATH L-ascorbate peroxidase 1, cytosolic OS=Arabidopsis thaliana OX=3702 GN=APX1 PE=1 SV=2	Q05431	L-ascorbate peroxidase 1, cytosolic (AP) (AtAPx01) (EC 1.11.1.11)	APX1 At1g07890 F24B9.2	9	8	0.304	27560.9	5.72
238	sp|Q1JPL7|PME18_ARATH Pectinesterase/pectinesterase inhibitor 18 OS=Arabidopsis thaliana OX=3702 GN=PME18 PE=1 SV=3	Q1JPL7	Pectinesterase/pectinesterase inhibitor 18 (AtPMEpcrA) [Cleaved into: Pectinesterase inhibitor 18 (Pectin methylesterase inhibitor 18); Bifunctional pectinesterase 18/rRNA N-glycosylase (PE 18) (EC 3.1.1.11) (EC 3.2.2.22) (Pectin methylesterase 18) (Pectin methylesterase 4) (AtPME4) (Ribosome-inactivating protein)]	PME18 ARATH4 At1g11580 T23J18.23 T23J18.24 T23J18.33	9	8	0.149	61686.7	8.94
239	sp|Q9FXA2|PABP8_ARATH Polyadenylate-binding protein 8 OS=Arabidopsis thaliana OX=3702 GN=PAB8 PE=1 SV=1	Q9FXA2	Polyadenylate-binding protein 8 (PABP-8) (Poly(A)-binding protein 8)	PAB8 At1g49760 F14J22.3	9	8	0.1446	72778.5	7.13
240	sp|Q9SN86|MDHP_ARATH Malate dehydrogenase, chloroplastic OS=Arabidopsis thaliana OX=3702 GN=At3g47520 PE=1 SV=1	Q9SN86	Malate dehydrogenase, chloroplastic (EC 1.1.1.37) (Chloroplastic malate dehydrogenase) (Chloroplastic MDH) (cpNAD-MDH) (Plastidic NAD-dependent malate dehydrogenase) (pNAD-MDH)	At3g47520 F1P2.70	9	8	0.2432	42405.1	8.66
241	tr|A0A178UBV0|A0A178UBV0_ARATH CNX1 OS=Arabidopsis thaliana OX=3702 GN=AXX17_At5g61300 PE=3 SV=1	A0A178UBV0	CNX1	AXX17_At5g61300	9	8	0.1717	60469.4	4.81
242	tr|A0A178UXW7|A0A178UXW7_ARATH L-ascorbate peroxidase OS=Arabidopsis thaliana OX=3702 GN=AXX17_At4g39980 PE=3 SV=1	A0A178UXW7	L-ascorbate peroxidase (EC 1.11.1.11)	AXX17_At4g39980	9	8	0.3066	31585.5	6.47
243	tr|A0A178UYV4|A0A178UYV4_ARATH Pept_C1 domain-containing protein OS=Arabidopsis thaliana OX=3702 GN=AXX17_At4g02060 PE=3 SV=1	A0A178UYV4	Pept_C1 domain-containing protein	AXX17_At4g02060	9	8	0.2173	39417.2	5.79
244	tr|A0A178V127|A0A178V127_ARATH Inorganic diphosphatase OS=Arabidopsis thaliana OX=3702 GN=AXX17_At4g01850 PE=3 SV=1	A0A178V127	Inorganic diphosphatase (EC 3.6.1.1)	AXX17_At4g01850 AN1_LOCUS16931 AT9943_LOCUS14551	9	8	0.2315	24709.2	6.09
245	tr|A0A178VEH1|A0A178VEH1_ARATH Uncharacterized protein OS=Arabidopsis thaliana OX=3702 GN=AXX17_At3g25840 PE=3 SV=1	A0A178VEH1	Uncharacterized protein	AXX17_At3g25840 AN1_LOCUS13862 C24_LOCUS13699	9	8	0.1382	64912.9	5.85
246	tr|A0A178W9J9|A0A178W9J9_ARATH Adenylosuccinate lyase OS=Arabidopsis thaliana OX=3702 GN=AXX17_At1g37010 PE=3 SV=1	A0A178W9J9	Adenylosuccinate lyase (ASL) (EC 4.3.2.2) (Adenylosuccinase)	AXX17_At1g37010	9	8	0.1569	59084.4	6.82
247	tr|A0A178WCD2|A0A178WCD2_ARATH Elongation factor G, chloroplastic OS=Arabidopsis thaliana OX=3702 GN=AXX17_At1g56040 PE=3 SV=1	A0A178WCD2	Elongation factor G, chloroplastic (cEF-G)	AXX17_At1g56040 C24_LOCUS5204	9	8	0.1149	86056.5	5.43
248	tr|A0A384LHQ5|A0A384LHQ5_ARATH Uncharacterized protein OS=Arabidopsis thaliana OX=3702 GN=AXX17_At3g11710 PE=4 SV=1	A0A384LHQ5	Uncharacterized protein	AXX17_At3g11710 AN1_LOCUS12500 C24_LOCUS12330	9	8	0.4	22955.9	5.26
249	tr|A0A654EJR6|A0A654EJR6_ARATH Malate dehydrogenase OS=Arabidopsis thaliana OX=3702 GN=AN1_LOCUS4440 PE=3 SV=1	A0A654EJR6	Malate dehydrogenase (EC 1.1.1.37)	AN1_LOCUS4440	9	8	0.2962	35818.1	8.54
250	tr|A0A654EQQ6|A0A654EQQ6_ARATH Iso_dh domain-containing protein OS=Arabidopsis thaliana OX=3702 GN=AN1_LOCUS7104 PE=3 SV=1	A0A654EQQ6	3-isopropylmalate dehydrogenase (EC 1.1.1.85)	AN1_LOCUS7104	9	8	0.2321	43370.3	5.8
251	tr|A0A7G2F947|A0A7G2F947_ARATH (thale cress) hypothetical protein OS=Arabidopsis thaliana OX=3702 GN=AT9943_LOCUS18565 PE=4 SV=1	A0A7G2F947	(thale cress) hypothetical protein	AT9943_LOCUS18565	9	8	0.1166	73438.3	5.15
252	tr|F4JYE0|F4JYE0_ARATH Biotin carboxylase OS=Arabidopsis thaliana OX=3702 GN=CAC2 PE=1 SV=1	F4JYE0	Biotin carboxylase (EC 6.3.4.14) (EC 6.4.1.2)	CAC2 ACETYL-COA CARBOXYLASE At5g35360 T26D22.8 T26D22_8	9	8	0.1405	60770.4	7.58
253	tr|W8QN98|W8QN98_ARATH UDP-arabinopyranose mutase (Fragment) OS=Arabidopsis thaliana OX=3702 GN=AT5G15650 PE=2 SV=1	W8QN98	UDP-arabinopyranose mutase (EC 5.4.99.30) (Fragment)	AT5G15650	9	8	0.2333	40889.8	5.76
254	sp|A2RVS6|SR34A_ARATH Serine/arginine-rich splicing factor SR34A OS=Arabidopsis thaliana OX=3702 GN=SR34A PE=2 SV=1	A2RVS6	Serine/arginine-rich splicing factor SR34A (At-SR34A) (At-SRp34A) (AtSR34A) (SER/ARG-rich protein 34A)	SR34A SRP34A At3g49430 T1G12.13 T9C5.30	8	8	0.2333	33599.1	10.83
255	sp|O04310|JAL34_ARATH Jacalin-related lectin 34 OS=Arabidopsis thaliana OX=3702 GN=JAL34 PE=1 SV=1	O04310	Jacalin-related lectin 34	JAL34 At3g16460 T02O04.4	8	8	0.1489	72472.6	5.31
256	sp|P05466|AROA_ARATH 3-phosphoshikimate 1-carboxyvinyltransferase, chloroplastic OS=Arabidopsis thaliana OX=3702 GN=At2g45300 PE=2 SV=3	P05466	3-phosphoshikimate 1-carboxyvinyltransferase, chloroplastic (EC 2.5.1.19) (5-enolpyruvylshikimate-3-phosphate synthase) (EPSP synthase)	At2g45300 F4L23.19	8	8	0.1885	55733.5	6.3
257	sp|P17745|EFTU_ARATH Elongation factor Tu, chloroplastic OS=Arabidopsis thaliana OX=3702 GN=TUFA PE=1 SV=1	P17745	Elongation factor Tu, chloroplastic (EF-Tu) (Ras-related protein RABE1b) (AtRABE1b) (Ras-related protein Rab8D) (AtRab8D)	TUFA RAB8D RABE1B At4g20360 F9F13.10	8	8	0.1954	51629.6	5.84
258	sp|Q6XJG8|PSD2B_ARATH 26S proteasome non-ATPase regulatory subunit 2 homolog B OS=Arabidopsis thaliana OX=3702 GN=RPN1B PE=1 SV=1	Q6XJG8	26S proteasome non-ATPase regulatory subunit 2 homolog B (26S proteasome regulatory subunit RPN1b) (AtRPN1b) (26S proteasome regulatory subunit S2 homolog B)	RPN1B At4g28470 F20O9.150	8	8	0.0932	97953.4	5.08
259	sp|Q8LPR9|TI110_ARATH Protein TIC110, chloroplastic OS=Arabidopsis thaliana OX=3702 GN=TIC110 PE=1 SV=1	Q8LPR9	Protein TIC110, chloroplastic (Translocon at the inner envelope membrane of chloroplasts 110) (AtTIC110)	TIC110 At1g06950 F10K1.33 F4H5.1	8	8	0.0955	112119	5.73
260	sp|Q9C9C4|ENO1_ARATH Enolase 1, chloroplastic OS=Arabidopsis thaliana OX=3702 GN=ENO1 PE=1 SV=1	Q9C9C4	Enolase 1, chloroplastic (EC 4.2.1.11) (2-phospho-D-glycerate hydro-lyase 1) (2-phosphoglycerate dehydratase 1)	ENO1 At1g74030 F2P9.10	8	8	0.1887	51473.9	5.79
261	sp|Q9M084|SYDC2_ARATH Aspartate--tRNA ligase 2, cytoplasmic OS=Arabidopsis thaliana OX=3702 GN=IBI1 PE=1 SV=1	Q9M084	Aspartate--tRNA ligase 2, cytoplasmic (EC 6.1.1.12) (Aspartyl-tRNA synthetase) (AspRS) (Protein IMPAIRED IN BABA-INDUCED DISEASE IMMUNITY 1)	IBI1 At4g31180	8	8	0.1703	62917	5.91
262	sp|Q9S7D8|APS4_ARATH ATP sulfurylase 4, chloroplastic OS=Arabidopsis thaliana OX=3702 GN=APS4 PE=2 SV=1	Q9S7D8	ATP sulfurylase 4, chloroplastic (EC 2.7.7.4)	APS4 At5g43780 MQD19.13	8	8	0.1727	52125	8.89
263	sp|Q9SA14|LEU33_ARATH 3-isopropylmalate dehydrogenase 3, chloroplastic OS=Arabidopsis thaliana OX=3702 GN=IMDH3 PE=1 SV=2	Q9SA14	3-isopropylmalate dehydrogenase 3, chloroplastic (3-IPM-DH 3) (AtIMDH2) (AtIMDH3) (IMDH 3) (EC 1.1.1.85) (Beta-IPM dehydrogenase 3) (Isopropylmalate dehydrogenase 3) (AtIMD3)	IMDH3 IMD3 IPMDH3 At1g31180 F28K20.14	8	8	0.2203	43846.9	5.6
264	sp|Q9SA18|AKH1_ARATH Bifunctional aspartokinase/homoserine dehydrogenase 1, chloroplastic OS=Arabidopsis thaliana OX=3702 GN=AKHSDH1 PE=1 SV=1	Q9SA18	Bifunctional aspartokinase/homoserine dehydrogenase 1, chloroplastic (AK-HD 1) (AK-HSDH 1) (Beta-aspartyl phosphate homoserine 1) [Includes: Aspartokinase (EC 2.7.2.4); Homoserine dehydrogenase (EC 1.1.1.3)]	AKHSDH1 AK-HSDH I At1g31230 F28K20.19 T19E23.1	8	8	0.09	99402.9	6.34
265	sp|Q9SRH5|VDAC1_ARATH Mitochondrial outer membrane protein porin 1 OS=Arabidopsis thaliana OX=3702 GN=VDAC1 PE=1 SV=3	Q9SRH5	Mitochondrial outer membrane protein porin 1 (Voltage-dependent anion-selective channel protein 1) (AtVDAC1) (VDAC-1)	VDAC1 At3g01280 T22N4.9	8	8	0.2935	29425	8.77
266	sp|Q9SRT9|RGP1_ARATH UDP-arabinopyranose mutase 1 OS=Arabidopsis thaliana OX=3702 GN=RGP1 PE=1 SV=1	Q9SRT9	UDP-arabinopyranose mutase 1 (EC 5.4.99.30) (Reversibly glycosylated polypeptide 1) (AtRGP1) (UDP-L-arabinose mutase 1)	RGP1 At3g02230 F14P3.12	8	8	0.2521	40628.6	5.61
267	tr|A0A178UIA9|A0A178UIA9_ARATH Malic enzyme OS=Arabidopsis thaliana OX=3702 GN=AXX17_At5g11400 PE=3 SV=1	A0A178UIA9	Malic enzyme	AXX17_At5g11400 AN1_LOCUS21965 AT9943_LOCUS18909 C24_LOCUS21854	8	8	0.1514	64412	6.01
268	tr|A0A178UUL4|A0A178UUL4_ARATH (thale cress) hypothetical protein OS=Arabidopsis thaliana OX=3702 GN=AXX17_At4g28720 PE=4 SV=1	A0A178UUL4	(thale cress) hypothetical protein	AXX17_At4g28720 AN1_LOCUS19225 AT9943_LOCUS16581 C24_LOCUS19124	8	8	0.2222	44281.6	5.71
269	tr|A0A178UZL7|A0A178UZL7_ARATH Gamma-ECS OS=Arabidopsis thaliana OX=3702 GN=AXX17_At4g26780 PE=3 SV=1	A0A178UZL7	Gamma-ECS (EC 6.3.2.2) (Gamma-glutamylcysteine synthetase) (Glutamate--cysteine ligase, chloroplastic)	AXX17_At4g26780 AT9943_LOCUS16414	8	8	0.1111	58542.6	6.16
270	tr|A0A178VGY2|A0A178VGY2_ARATH Guanosine nucleotide diphosphate dissociation inhibitor OS=Arabidopsis thaliana OX=3702 GN=At3g59920 PE=3 SV=1	A0A178VGY2	Guanosine nucleotide diphosphate dissociation inhibitor	At3g59920 AXX17_At3g54320	8	8	0.2568	33176.8	6.4
271	tr|A0A178VIH4|A0A178VIH4_ARATH VCS OS=Arabidopsis thaliana OX=3702 GN=AXX17_At3g13560 PE=3 SV=1	A0A178VIH4	VCS	AXX17_At3g13560	8	8	0.0662	147212	5.7
272	tr|A0A1P8AX55|A0A1P8AX55_ARATH 20S proteasome alpha subunit G1 OS=Arabidopsis thaliana OX=3702 GN=PAG1 PE=1 SV=1	A0A1P8AX55	20S proteasome alpha subunit G1	PAG1 20S PROTEASOME SUBUNIT PAG1 At2g27020 T20P8.7 T20P8_7	8	8	0.2393	39331	9.08
273	tr|A0A384L9E9|A0A384L9E9_ARATH Ubiquitinyl hydrolase 1 OS=Arabidopsis thaliana OX=3702 GN=AXX17_At3g11860 PE=3 SV=1	A0A384L9E9	Ubiquitinyl hydrolase 1 (EC 3.4.19.12)	At3g11910 AXX17_At3g11860	8	8	0.0628	130519	5.38
274	tr|A0A5S9XD20|A0A5S9XD20_ARATH (thale cress) hypothetical protein OS=Arabidopsis thaliana OX=3702 GN=AN1_LOCUS12650 PE=4 SV=1	A0A5S9XD20	(thale cress) hypothetical protein	AN1_LOCUS12650 AT9943_LOCUS10884 C24_LOCUS12482	8	8	0.1853	44916.4	7.46
275	tr|A0A5S9Y6I7|A0A5S9Y6I7_ARATH Alkaline/neutral invertase OS=Arabidopsis thaliana OX=3702 GN=C24_LOCUS22868 PE=3 SV=1	A0A5S9Y6I7	Alkaline/neutral invertase (EC 3.2.1.26)	C24_LOCUS22868	8	8	0.1329	69239.4	5.86
276	tr|A0A5S9Y816|A0A5S9Y816_ARATH Uncharacterized protein OS=Arabidopsis thaliana OX=3702 GN=C24_LOCUS23299 PE=4 SV=1	A0A5S9Y816	Lon protease homolog, mitochondrial (EC 3.4.21.53)	C24_LOCUS23299	8	8	0.0867	113642	5.92
277	tr|A0A654F7Y2|A0A654F7Y2_ARATH Dihydrolipoyl dehydrogenase OS=Arabidopsis thaliana OX=3702 GN=AN1_LOCUS13086 PE=3 SV=1	A0A654F7Y2	Dihydrolipoyl dehydrogenase (EC 1.8.1.4)	AN1_LOCUS13086	8	8	0.13	66660.4	8.56
278	tr|A0A654FHI4|A0A654FHI4_ARATH Uncharacterized protein OS=Arabidopsis thaliana OX=3702 GN=AN1_LOCUS13398 PE=4 SV=1	A0A654FHI4	Uncharacterized protein	AN1_LOCUS13398	8	8	0.1814	45848	5.85
279	tr|A0A654FPS4|A0A654FPS4_ARATH Uncharacterized protein OS=Arabidopsis thaliana OX=3702 GN=AN1_LOCUS18301 PE=3 SV=1	A0A654FPS4	Uncharacterized protein	AN1_LOCUS18301	8	8	0.1552	60107.3	7.27
280	tr|A0A654G150|A0A654G150_ARATH Uncharacterized protein OS=Arabidopsis thaliana OX=3702 GN=AN1_LOCUS22115 PE=3 SV=1	A0A654G150	ADP/ATP translocase (ADP,ATP carrier protein)	AN1_LOCUS22115	8	8	0.1948	41749.3	9.78
281	tr|A0A654GCA1|A0A654GCA1_ARATH Malate dehydrogenase [NADP], chloroplastic OS=Arabidopsis thaliana OX=3702 GN=AN1_LOCUS26127 PE=3 SV=1	A0A654GCA1	Malate dehydrogenase [NADP], chloroplastic (EC 1.1.1.82) (NADP-MDH)	AN1_LOCUS26127 C24_LOCUS25952	8	8	0.1833	48228.7	5.81
282	tr|A0A6B9JEL0|A0A6B9JEL0_ARATH Small RNA binding protein 1 OS=Arabidopsis thaliana OX=3702 PE=2 SV=1	A0A6B9JEL0	Small RNA binding protein 1		8	8	0.6534	16889.6	5.86
283	tr|A0A7G2DTW1|A0A7G2DTW1_ARATH (thale cress) hypothetical protein OS=Arabidopsis thaliana OX=3702 GN=AT9943_LOCUS2497 PE=4 SV=1	A0A7G2DTW1	Diadenosine tetraphosphate synthetase (EC 6.1.1.14)	AT9943_LOCUS2497	8	8	0.1139	81900.8	6.59
284	tr|A0A7G2E4M5|A0A7G2E4M5_ARATH (thale cress) hypothetical protein OS=Arabidopsis thaliana OX=3702 GN=AT9943_LOCUS5078 PE=4 SV=1	A0A7G2E4M5	Delta-aminolevulinic acid dehydratase (EC 4.2.1.24)	AT9943_LOCUS5078	8	8	0.1813	61155.1	6.02
285	tr|A0A7G2EDK6|A0A7G2EDK6_ARATH (thale cress) hypothetical protein OS=Arabidopsis thaliana OX=3702 GN=AT9943_LOCUS9388 PE=4 SV=1	A0A7G2EDK6	Guanosine nucleotide diphosphate dissociation inhibitor	AT9943_LOCUS9388	8	8	0.167	54632.8	5.3
286	tr|A0A7G2F587|A0A7G2F587_ARATH (thale cress) hypothetical protein OS=Arabidopsis thaliana OX=3702 GN=AT9943_LOCUS16562 PE=4 SV=1	A0A7G2F587	Glucose-6-phosphate isomerase (EC 5.3.1.9)	AT9943_LOCUS16562	8	8	0.1285	70978.5	5.62
287	tr|B3H749|B3H749_ARATH Inositol-1-monophosphatase OS=Arabidopsis thaliana OX=3702 GN=VTC4 PE=1 SV=1	B3H749	Inositol-1-monophosphatase (EC 3.1.3.25)	VTC4 At3g02870 F13E7.19 F13E7_19	8	8	0.3955	28805.7	5.32
288	tr|C0SUV0|C0SUV0_ARATH V-type proton ATPase subunit C (Fragment) OS=Arabidopsis thaliana OX=3702 GN=At1g12840 PE=2 SV=1	C0SUV0	V-type proton ATPase subunit C (Fragment)	At1g12840	8	8	0.2107	42618.8	5.4
289	tr|Q29Q34|Q29Q34_ARATH At5g19440 OS=Arabidopsis thaliana OX=3702 GN=At5g19440 PE=1 SV=1	Q29Q34	At5g19440 (NAD(P)-binding Rossmann-fold superfamily protein)	At5g19440 F7K24.190 F7K24_190	8	8	0.2638	35593.4	6.66
290	tr|Q84WB8|Q84WB8_ARATH Glutamine amidotransferase OS=Arabidopsis thaliana OX=3702 GN=At1g63660 PE=2 SV=1	Q84WB8	Glutamine amidotransferase (EC 6.3.5.2)	At1g63660	8	8	0.1948	59215.2	6.01
291	tr|Q8LFE1|Q8LFE1_ARATH Pyruvate kinase OS=Arabidopsis thaliana OX=3702 PE=2 SV=1	Q8LFE1	Pyruvate kinase (EC 2.7.1.40)		8	8	0.1954	57508.6	5.77
292	tr|Q541W9|Q541W9_ARATH Uncharacterized protein At3g12110/T21B14_108 OS=Arabidopsis thaliana OX=3702 GN=At3g12110/T21B14_108 PE=2 SV=1	Q541W9	Uncharacterized protein At3g12110/T21B14_108	At3g12110/T21B14_108	15	7	0.2042	41674.2	5.23
293	tr|A0A178UDW2|A0A178UDW2_ARATH GRF6 OS=Arabidopsis thaliana OX=3702 GN=AXX17_At5g10110 PE=3 SV=1	A0A178UDW2	GRF6	AXX17_At5g10110 AN1_LOCUS21839 C24_LOCUS21730	10	7	0.3065	27975.4	4.77
294	tr|A0A1I9LPJ2|A0A1I9LPJ2_ARATH Calmodulin 7 OS=Arabidopsis thaliana OX=3702 GN=CAM7 PE=4 SV=1	A0A1I9LPJ2	Calmodulin 7	CAM7 AtCAM7 CALMODULIN 7 calmodulin 7 Z-box Binding Factor 3 ZBF3 At3g43810	10	7	0.3037	24564.6	5.63
295	sp|Q9LQC8|ARF2A_ARATH ADP-ribosylation factor 2-A OS=Arabidopsis thaliana OX=3702 GN=ARF2-A PE=2 SV=2	Q9LQC8	ADP-ribosylation factor 2-A (AtARF2)	ARF2-A ARFA1-A ARFA2-A At1g23490 F28C11.12 F5O8.5	9	7	0.3923	20592.4	6.43
296	tr|A0A178VED6|A0A178VED6_ARATH RPS5A OS=Arabidopsis thaliana OX=3702 GN=AXX17_At3g11890 PE=3 SV=1	A0A178VED6	RPS5A	AXX17_At3g11890 AN1_LOCUS12518 C24_LOCUS12348	9	7	0.3382	22921.2	9.65
297	tr|A0A5S9WWT5|A0A5S9WWT5_ARATH Uncharacterized protein OS=Arabidopsis thaliana OX=3702 GN=C24_LOCUS7264 PE=4 SV=1	A0A5S9WWT5	Uncharacterized protein	C24_LOCUS7264	9	7	0.5266	19792.4	7.23
298	tr|Q8LAR5|Q8LAR5_ARATH Phospho-2-dehydro-3-deoxyheptonate aldolase OS=Arabidopsis thaliana OX=3702 PE=2 SV=1	Q8LAR5	Phospho-2-dehydro-3-deoxyheptonate aldolase (EC 2.5.1.54)		9	7	0.1262	56089.3	8.81
299	tr|Q9ZSI6|Q9ZSI6_ARATH At4g01700 OS=Arabidopsis thaliana OX=3702 GN=At4g01700 PE=1 SV=1	Q9ZSI6	At4g01700 (Chitinase family protein) (Putative chitinase) (T15B16.5 protein)	At4g01700 T15B16.5 T15B16_5	9	7	0.2357	31464.3	9.04
300	sp|Q1EBV4|DDI1_ARATH Protein DNA-DAMAGE INDUCIBLE 1 OS=Arabidopsis thaliana OX=3702 GN=DDI1 PE=1 SV=1	Q1EBV4	Protein DNA-DAMAGE INDUCIBLE 1 (EC 3.4.23.-)	DDI1 At3g13235 MDC11.6	8	7	0.2126	45358.7	4.83
301	sp|Q38900|CP19A_ARATH Peptidyl-prolyl cis-trans isomerase CYP19-1 OS=Arabidopsis thaliana OX=3702 GN=CYP19-1 PE=2 SV=1	Q38900	Peptidyl-prolyl cis-trans isomerase CYP19-1 (PPIase CYP19-1) (EC 5.2.1.8) (Cyclophilin of 19 kDa 1) (Rotamase cyclophilin-3)	CYP19-1 ROC3 At2g16600 T24I21.1	8	7	0.5491	18491.7	8.66
302	sp|Q39255|SKP1A_ARATH SKP1-like protein 1A OS=Arabidopsis thaliana OX=3702 GN=SKP1A PE=1 SV=1	Q39255	SKP1-like protein 1A (SKP1-like 1) (UFO-binding protein 1)	SKP1A ASK1 SKP1 UIP1 At1g75950 T4O12.17	8	7	0.4313	17856.9	4.47
303	sp|Q84WV1|TCPG_ARATH T-complex protein 1 subunit gamma OS=Arabidopsis thaliana OX=3702 GN=CCT3 PE=1 SV=1	Q84WV1	T-complex protein 1 subunit gamma (TCP-1-gamma) (CCT-gamma) (Chaperonin CCT3)	CCT3 At5g26360 F9D12.18	8	7	0.1189	60338.7	5.56
304	sp|Q93ZN9|DAPAT_ARATH LL-diaminopimelate aminotransferase, chloroplastic OS=Arabidopsis thaliana OX=3702 GN=DAP PE=1 SV=1	Q93ZN9	LL-diaminopimelate aminotransferase, chloroplastic (AtDAP-AT) (DAP-AT) (DAP-aminotransferase) (LL-DAP-aminotransferase) (EC 2.6.1.83) (Protein ABERRANT GROWTH AND DEATH 2)	DAP AGD2 At4g33680 T16L1.170	8	7	0.1887	50395.7	7.02
305	sp|Q9LVI8|GLN13_ARATH Glutamine synthetase cytosolic isozyme 1-3 OS=Arabidopsis thaliana OX=3702 GN=GLN1-3 PE=1 SV=1	Q9LVI8	Glutamine synthetase cytosolic isozyme 1-3 (GS1) (EC 6.3.1.2) (Glutamate--ammonia ligase GLN1;3) (GLN1;3)	GLN1-3 At3g17820 MEB5.4	8	7	0.2147	38594.1	5.72
306	tr|A0A178VU06|A0A178VU06_ARATH Peptidyl-prolyl cis-trans isomerase OS=Arabidopsis thaliana OX=3702 GN=AXX17_At2g16560 PE=3 SV=1	A0A178VU06	Peptidyl-prolyl cis-trans isomerase (PPIase) (EC 5.2.1.8)	AXX17_At2g16560	8	7	0.3793	18449.8	8.32
307	tr|A0A178VU31|A0A178VU31_ARATH 40S ribosomal protein S12 OS=Arabidopsis thaliana OX=3702 GN=AXX17_At2g28360 PE=3 SV=1	A0A178VU31	40S ribosomal protein S12	AXX17_At2g28360 AN1_LOCUS9632 AT9943_LOCUS8252 C24_LOCUS9479	8	7	0.5069	15328.6	5.62
308	tr|A0A178VU53|A0A178VU53_ARATH MGP1 OS=Arabidopsis thaliana OX=3702 GN=At2g21870 PE=4 SV=1	A0A178VU53	MGP1	At2g21870 AXX17_At2g17430	8	7	0.3641	22597.8	5.26
309	tr|A0A1B1W4S8|A0A1B1W4S8_ARATH ATP synthase subunit alpha, chloroplastic OS=Arabidopsis thaliana OX=3702 GN=atpA PE=3 SV=1	A0A1B1W4S8	ATP synthase subunit alpha, chloroplastic (EC 7.1.2.2) (ATP synthase F1 sector subunit alpha) (F-ATPase subunit alpha)	atpA	8	7	0.1321	55327.6	5.19
310	tr|A0A384LGT1|A0A384LGT1_ARATH (thale cress) hypothetical protein OS=Arabidopsis thaliana OX=3702 GN=At3g22850 PE=1 SV=1	A0A384LGT1	(thale cress) hypothetical protein	AXX17_At3g24620 AN1_LOCUS13738 AT9943_LOCUS11795 C24_LOCUS13579	8	7	0.2621	27106.5	5.85
311	tr|A0A654F1K9|A0A654F1K9_ARATH Chitin-binding type-1 domain-containing protein OS=Arabidopsis thaliana OX=3702 GN=AN1_LOCUS10872 PE=3 SV=1	A0A654F1K9	Chitin-binding type-1 domain-containing protein	AN1_LOCUS10872 C24_LOCUS10712	8	7	0.2278	29986.1	9.45
312	tr|A0A654FQL5|A0A654FQL5_ARATH Adenylosuccinase OS=Arabidopsis thaliana OX=3702 GN=AN1_LOCUS18561 PE=3 SV=1	A0A654FQL5	Adenylosuccinate lyase (ASL) (EC 4.3.2.2) (Adenylosuccinase)	AN1_LOCUS18561 AT9943_LOCUS15988 C24_LOCUS18453	8	7	0.1362	59756.7	5.89
313	tr|A0A654FRT4|A0A654FRT4_ARATH STI1 domain-containing protein OS=Arabidopsis thaliana OX=3702 GN=AN1_LOCUS18992 PE=3 SV=1	A0A654FRT4	STI1 domain-containing protein	AN1_LOCUS18992 C24_LOCUS18891	8	7	0.1837	46620.9	4.83
314	tr|A0A7G2F5E9|A0A7G2F5E9_ARATH (thale cress) hypothetical protein OS=Arabidopsis thaliana OX=3702 GN=AT9943_LOCUS18202 PE=4 SV=1	A0A7G2F5E9	Isocitrate dehydrogenase [NAD] subunit, mitochondrial	AT9943_LOCUS18202	8	7	0.13	76405.7	5.86
315	tr|A0A7G2FFG2|A0A7G2FFG2_ARATH (thale cress) hypothetical protein OS=Arabidopsis thaliana OX=3702 GN=AT9943_LOCUS21170 PE=4 SV=1	A0A7G2FFG2	Malate dehydrogenase (EC 1.1.1.37)	AT9943_LOCUS21170	8	7	0.2169	35674.7	6.33
316	tr|Q9FJF1|Q9FJF1_ARATH Putative GTP-binding protein ara-3 OS=Arabidopsis thaliana OX=3702 GN=MMN10.12 PE=1 SV=1	Q9FJF1	Putative GTP-binding protein ara-3 (Rab-type small GTP-binding protein-like) (Ras-related small GTP-binding family protein)	MMN10.12 MMN10_12 At5g59840	8	7	0.3333	23833.7	8.36
317	sp|F4JWP9|GFL_ARATH 109 kDa U5 small nuclear ribonucleoprotein component GFL OS=Arabidopsis thaliana OX=3702 GN=GFL PE=2 SV=1	F4JWP9	109 kDa U5 small nuclear ribonucleoprotein component GFL (Protein GFA1-LIKE) (SNU114 homolog)	GFL At5g25230	7	7	0.0884	108803	5.09
318	sp|P32962|NRL2_ARATH Nitrilase 2 OS=Arabidopsis thaliana OX=3702 GN=NIT2 PE=1 SV=1	P32962	Nitrilase 2 (EC 3.5.5.1)	NIT2 At3g44300 T10D17_90	7	7	0.2684	37152.7	5.35
319	sp|P60040|RL72_ARATH 60S ribosomal protein L7-2 OS=Arabidopsis thaliana OX=3702 GN=RPL7B PE=1 SV=1	P60040	60S ribosomal protein L7-2	RPL7B At2g01250 F10A8.13	7	7	0.3099	28170.7	9.93
320	sp|Q03251|RBG8_ARATH Glycine-rich RNA-binding protein 8 OS=Arabidopsis thaliana OX=3702 GN=RBG8 PE=1 SV=1	Q03251	Glycine-rich RNA-binding protein 8 (AtGR-RBP8) (AtRBG8) (Glycine-rich protein 8) (AtGRP8) (Protein COLD, CIRCADIAN RHYTHM, AND RNA BINDING 1) (Protein CCR1)	RBG8 CCR1 GR-RBP8 GRP8 At4g39260 T22F8.160	7	7	0.6036	16578.3	5.58
321	sp|Q8LAS8|SFGH_ARATH S-formylglutathione hydrolase OS=Arabidopsis thaliana OX=3702 GN=SFGH PE=1 SV=2	Q8LAS8	S-formylglutathione hydrolase (AtSFGH) (EC 3.1.2.12) (Esterase D)	SFGH At2g41530 T32G6.5	7	7	0.243	31655.2	5.91
322	sp|Q8LG77|IDH6_ARATH Isocitrate dehydrogenase [NAD] catalytic subunit 6, mitochondrial OS=Arabidopsis thaliana OX=3702 GN=IDH6 PE=1 SV=2	Q8LG77	Isocitrate dehydrogenase [NAD] catalytic subunit 6, mitochondrial (EC 1.1.1.41) (IDH-VI) (Isocitric dehydrogenase 6) (NAD(+)-specific ICDH 6)	IDH6 At3g09810 F8A24.14	7	7	0.2487	40575.3	6.71
323	sp|Q8VYV7|DHQS_ARATH 3-dehydroquinate synthase, chloroplastic OS=Arabidopsis thaliana OX=3702 GN=DHQS PE=1 SV=1	Q8VYV7	3-dehydroquinate synthase, chloroplastic (EC 4.2.3.4)	DHQS AROB At5g66120 K2A18.20	7	7	0.19	48063.6	7.05
324	sp|Q9C977|PP135_ARATH Pentatricopeptide repeat-containing protein At1g80270, mitochondrial OS=Arabidopsis thaliana OX=3702 GN=At1g80270 PE=2 SV=1	Q9C977	Pentatricopeptide repeat-containing protein At1g80270, mitochondrial	At1g80270 F5I6.2	7	7	0.1527	67281.4	7.52
325	sp|Q9FFC0|H2B10_ARATH Histone H2B.10 OS=Arabidopsis thaliana OX=3702 GN=At5g22880 PE=1 SV=3	Q9FFC0	Histone H2B.10 (HTB2)	At5g22880 MRN17.11	7	7	0.3724	15732.3	10.05
326	sp|Q9LFG2|DAPF_ARATH Diaminopimelate epimerase, chloroplastic OS=Arabidopsis thaliana OX=3702 GN=DAPF PE=1 SV=1	Q9LFG2	Diaminopimelate epimerase, chloroplastic (DAP epimerase) (EC 5.1.1.7)	DAPF At3g53580 F4P12.280	7	7	0.2182	38983.9	5.45
327	sp|Q9LIK9|APS1_ARATH ATP sulfurylase 1, chloroplastic OS=Arabidopsis thaliana OX=3702 GN=APS1 PE=1 SV=1	Q9LIK9	ATP sulfurylase 1, chloroplastic (AtPS1) (EC 2.7.7.4)	APS1 At3g22890 F5N5.6	7	7	0.1469	51458.4	6.34
328	sp|Q9LVT8|RGGC_ARATH RGG repeats nuclear RNA binding protein C OS=Arabidopsis thaliana OX=3702 GN=RGGC PE=1 SV=1	Q9LVT8	RGG repeats nuclear RNA binding protein C	RGGC At5g47210 MQL5.6	7	7	0.1961	37999	8.75
329	sp|Q9LXL5|SUS4_ARATH Sucrose synthase 4 OS=Arabidopsis thaliana OX=3702 GN=SUS4 PE=1 SV=1	Q9LXL5	Sucrose synthase 4 (AtSUS4) (EC 2.4.1.13) (Sucrose-UDP glucosyltransferase 4)	SUS4 At3g43190 F7K15_40	7	7	0.0916	93001.5	6.12
330	sp|Q9SEI4|PRS6B_ARATH 26S proteasome regulatory subunit 6B homolog OS=Arabidopsis thaliana OX=3702 GN=RPT3 PE=1 SV=1	Q9SEI4	26S proteasome regulatory subunit 6B homolog (26S protease subunit 6B homolog) (26S proteasome AAA-ATPase subunit RPT3) (Protein BMAA insensitive morphology 409) (Regulatory particle triple-A ATPase subunit 3)	RPT3 BIM409 At5g58290 MCK7.16	7	7	0.2181	45750.8	5.42
331	sp|Q9SPK5|FTHS_ARATH Formate--tetrahydrofolate ligase OS=Arabidopsis thaliana OX=3702 GN=THFS PE=2 SV=1	Q9SPK5	Formate--tetrahydrofolate ligase (EC 6.3.4.3) (10-formyletrahydrofolate synthetase) (FHS) (FTHFS) (Formyltetrahydrofolate synthetase)	THFS At1g50480 F11F12.17 F17J6.2	7	7	0.1625	67801	6.26
332	tr|A0A178U7F3|A0A178U7F3_ARATH (thale cress) hypothetical protein OS=Arabidopsis thaliana OX=3702 GN=AXX17_At5g32680 PE=3 SV=1	A0A178U7F3	(thale cress) hypothetical protein	AXX17_At5g32680 AN1_LOCUS23731 AT9943_LOCUS20530 C24_LOCUS23581	7	7	0.2742	27457.8	9.57
333	tr|A0A178UAJ4|A0A178UAJ4_ARATH Asparagine synthetase [glutamine-hydrolyzing] OS=Arabidopsis thaliana OX=3702 GN=AXX17_At5g09870 PE=4 SV=1	A0A178UAJ4	Asparagine synthetase [glutamine-hydrolyzing] (EC 6.3.5.4)	AXX17_At5g09870 AN1_LOCUS21817 C24_LOCUS21708	7	7	0.1367	65256.5	6.04
334	tr|A0A178UCZ3|A0A178UCZ3_ARATH (thale cress) hypothetical protein OS=Arabidopsis thaliana OX=3702 GN=AXX17_At5g14960 PE=3 SV=1	A0A178UCZ3	(thale cress) hypothetical protein (CLPB3)	AXX17_At5g14960 AT9943_LOCUS19215 C24_LOCUS22205	7	7	0.0847	108866	5.93
335	tr|A0A178UVS2|A0A178UVS2_ARATH IDH1 OS=Arabidopsis thaliana OX=3702 GN=AXX17_At4g40290 PE=3 SV=1	A0A178UVS2	IDH1	AXX17_At4g40290 AN1_LOCUS20367 C24_LOCUS20262	7	7	0.2616	39626.4	8.36
336	tr|A0A178UYQ3|A0A178UYQ3_ARATH Amidophosphoribosyltransferase OS=Arabidopsis thaliana OX=3702 GN=AXX17_At4g39730 PE=3 SV=1	A0A178UYQ3	Amidophosphoribosyltransferase (ATase) (EC 2.4.2.14) (Glutamine phosphoribosylpyrophosphate amidotransferase)	AXX17_At4g39730 AN1_LOCUS20315 AT9943_LOCUS17523	7	7	0.1373	61029.7	6.3
337	tr|A0A178UYX1|A0A178UYX1_ARATH Serine hydroxymethyltransferase OS=Arabidopsis thaliana OX=3702 GN=AXX17_At4g43250 PE=3 SV=1	A0A178UYX1	Serine hydroxymethyltransferase (EC 2.1.2.1)	AXX17_At4g43250 C24_LOCUS20548	7	7	0.176	57400	8.13
338	tr|A0A178V4X3|A0A178V4X3_ARATH 60S acidic ribosomal protein P0 OS=Arabidopsis thaliana OX=3702 GN=AXX17_At3g11130 PE=3 SV=1	A0A178V4X3	60S acidic ribosomal protein P0	AXX17_At3g11130 AN1_LOCUS12444 AT9943_LOCUS10701	7	7	0.1734	34389	5.15
339	tr|A0A178V8M9|A0A178V8M9_ARATH (thale cress) hypothetical protein OS=Arabidopsis thaliana OX=3702 GN=AXX17_At3g05160 PE=3 SV=1	A0A178V8M9	(thale cress) hypothetical protein (RPL18)	AXX17_At3g05160 AT9943_LOCUS10198 C24_LOCUS11697	7	7	0.3743	20925.5	10.97
340	tr|A0A178VFQ6|A0A178VFQ6_ARATH DNA topoisomerase (ATP-hydrolyzing) OS=Arabidopsis thaliana OX=3702 GN=AXX17_At3g10540 PE=3 SV=1	A0A178VFQ6	DNA topoisomerase (ATP-hydrolyzing) (EC 5.6.2.2)	AXX17_At3g10540 AT9943_LOCUS10648	7	7	0.0799	104693	6.57
341	tr|A0A178VKH1|A0A178VKH1_ARATH Clustered mitochondria protein homolog OS=Arabidopsis thaliana OX=3702 GN=At3g52140 PE=3 SV=1	A0A178VKH1	Clustered mitochondria protein homolog	At3g52140 AXX17_At3g46560	7	7	0.057	153264	5.95
342	tr|A0A178W2Z6|A0A178W2Z6_ARATH AAA domain-containing protein OS=Arabidopsis thaliana OX=3702 GN=AXX17_At1g40670 PE=3 SV=1	A0A178W2Z6	AAA domain-containing protein	AXX17_At1g40670 AN1_LOCUS3783 C24_LOCUS3677	7	7	0.1855	44755	8.25
343	tr|A0A178W3F2|A0A178W3F2_ARATH (thale cress) hypothetical protein OS=Arabidopsis thaliana OX=3702 GN=AXX17_At1g48530 PE=3 SV=1	A0A178W3F2	Aldehyde dehydrogenase (NAD(+)) (EC 1.2.1.3)	AXX17_At1g48530 AN1_LOCUS4534 AT9943_LOCUS3866 C24_LOCUS4422	7	7	0.126	54207.7	5.45
344	tr|A0A178W9N0|A0A178W9N0_ARATH Proliferating cell nuclear antigen OS=Arabidopsis thaliana OX=3702 GN=AXX17_At1g07000 PE=3 SV=1	A0A178W9N0	Proliferating cell nuclear antigen	AXX17_At1g07000 AN1_LOCUS797 AT9943_LOCUS577 C24_LOCUS713	7	7	0.3042	29121.9	4.6
345	tr|A0A178WNY2|A0A178WNY2_ARATH Pyruvate dehydrogenase E1 component subunit alpha OS=Arabidopsis thaliana OX=3702 GN=AXX17_At1g53000 PE=4 SV=1	A0A178WNY2	Pyruvate dehydrogenase E1 component subunit alpha (EC 1.2.4.1)	AXX17_At1g53000 AN1_LOCUS4971 C24_LOCUS4847	7	7	0.1722	43058.7	7.15
346	tr|A0A1P8B564|A0A1P8B564_ARATH Catalase OS=Arabidopsis thaliana OX=3702 GN=CAT2 PE=1 SV=1	A0A1P8B564	Catalase (EC 1.11.1.6)	CAT2 CATALASE catalase 2 At4g35090 T12J5.2	7	7	0.1402	56948.8	6.63
347	tr|A0A5S9UKF6|A0A5S9UKF6_ARATH Uncharacterized protein OS=Arabidopsis thaliana OX=3702 GN=C24_LOCUS1621 PE=4 SV=1	A0A5S9UKF6	Uncharacterized protein	C24_LOCUS1621	7	7	0.07	124181	6.8
348	tr|A0A5S9WL94|A0A5S9WL94_ARATH Coatomer subunit beta' OS=Arabidopsis thaliana OX=3702 GN=C24_LOCUS4233 PE=3 SV=1	A0A5S9WL94	Coatomer subunit beta'	C24_LOCUS4233	7	7	0.0837	110913	4.86
349	tr|A0A5S9XBM7|A0A5S9XBM7_ARATH Cysteine proteinase inhibitor OS=Arabidopsis thaliana OX=3702 GN=C24_LOCUS12404 PE=3 SV=1	A0A5S9XBM7	Cysteine proteinase inhibitor	C24_LOCUS12404	7	7	0.3162	26300.6	5.86
350	tr|A0A5S9XI65|A0A5S9XI65_ARATH Uncharacterized protein OS=Arabidopsis thaliana OX=3702 GN=C24_LOCUS14619 PE=3 SV=1	A0A5S9XI65	Uncharacterized protein	C24_LOCUS14619	7	7	0.072	117828	6.91
351	tr|A0A5S9XN23|A0A5S9XN23_ARATH Uncharacterized protein OS=Arabidopsis thaliana OX=3702 GN=C24_LOCUS16513 PE=4 SV=1	A0A5S9XN23	Uncharacterized protein	C24_LOCUS16513	7	7	0.3394	24478.8	6.02
352	tr|A0A5S9XX38|A0A5S9XX38_ARATH Aconitate hydratase OS=Arabidopsis thaliana OX=3702 GN=C24_LOCUS19355 PE=3 SV=1	A0A5S9XX38	Aconitate hydratase (Aconitase) (EC 4.2.1.3)	C24_LOCUS19355	7	7	0.0844	108367	6.59
353	tr|A0A5S9Y3S7|A0A5S9Y3S7_ARATH Leuk-A4-hydro_C domain-containing protein OS=Arabidopsis thaliana OX=3702 GN=C24_LOCUS22008 PE=3 SV=1	A0A5S9Y3S7	Leuk-A4-hydro_C domain-containing protein	C24_LOCUS22008	7	7	0.1153	69237.1	5.1
354	tr|A0A6B7JDQ4|A0A6B7JDQ4_ARATH Proliferating cell nuclear antigen OS=Arabidopsis thaliana OX=3702 GN=PCNA PE=2 SV=1	A0A6B7JDQ4	Proliferating cell nuclear antigen	PCNA	7	7	0.2765	29222	4.61
355	tr|A0A7G2DWY6|A0A7G2DWY6_ARATH (thale cress) hypothetical protein OS=Arabidopsis thaliana OX=3702 GN=AT9943_LOCUS2574 PE=4 SV=1	A0A7G2DWY6	(thale cress) hypothetical protein	AT9943_LOCUS2574	7	7	0.0688	145040	6.1
356	tr|A0A7G2DX08|A0A7G2DX08_ARATH (thale cress) hypothetical protein OS=Arabidopsis thaliana OX=3702 GN=AT9943_LOCUS1561 PE=4 SV=1	A0A7G2DX08	ERF-3 (ERF2) (Eukaryotic peptide chain release factor GTP-binding subunit) (Polypeptide release factor 3) (Translation release factor 3)	AT9943_LOCUS1561	7	7	0.1308	57973.4	5.1
357	tr|A0A7G2EF98|A0A7G2EF98_ARATH (thale cress) hypothetical protein OS=Arabidopsis thaliana OX=3702 GN=AT9943_LOCUS8433 PE=4 SV=1	A0A7G2EF98	(thale cress) hypothetical protein	AT9943_LOCUS8433	7	7	0.0472	184588	7.88
358	tr|A0A7G2EQ54|A0A7G2EQ54_ARATH (thale cress) hypothetical protein OS=Arabidopsis thaliana OX=3702 GN=AT9943_LOCUS11917 PE=4 SV=1	A0A7G2EQ54	Glutathione reductase (GRase) (EC 1.8.1.7)	AT9943_LOCUS11917	7	7	0.0588	159599	6.45
359	tr|A0A7G2EQE1|A0A7G2EQE1_ARATH (thale cress) hypothetical protein OS=Arabidopsis thaliana OX=3702 GN=AT9943_LOCUS11177 PE=4 SV=1	A0A7G2EQE1	Coatomer subunit beta'	AT9943_LOCUS11177	7	7	0.0976	94371.7	4.69
360	tr|A0A7G2F3W8|A0A7G2F3W8_ARATH (thale cress) hypothetical protein OS=Arabidopsis thaliana OX=3702 GN=AT9943_LOCUS17893 PE=4 SV=1	A0A7G2F3W8	Fructose-bisphosphate aldolase (EC 4.1.2.13)	AT9943_LOCUS17893	7	7	0.2034	44735.4	7.55
361	tr|A0A7G2F610|A0A7G2F610_ARATH (thale cress) hypothetical protein OS=Arabidopsis thaliana OX=3702 GN=AT9943_LOCUS18487 PE=4 SV=1	A0A7G2F610	E1 ubiquitin-activating enzyme (EC 6.2.1.45)	AT9943_LOCUS18487	7	7	0.0539	119669	5.09
362	tr|A0A7G2FPY4|A0A7G2FPY4_ARATH (thale cress) hypothetical protein OS=Arabidopsis thaliana OX=3702 GN=AT9943_LOCUS23167 PE=4 SV=1	A0A7G2FPY4	Oxoglutarate dehydrogenase (succinyl-transferring) (EC 1.2.4.2)	AT9943_LOCUS23167	7	7	0.0528	170072	6.08
363	tr|G1JSI6|G1JSI6_ARATH At1g59359 OS=Arabidopsis thaliana OX=3702 GN=At1g59359 PE=3 SV=1	G1JSI6	At1g59359	At1g59359	7	7	0.2465	30741	10.26
364	tr|Q0WRA4|Q0WRA4_ARATH DNA-directed RNA polymerase II, third largest subunit OS=Arabidopsis thaliana OX=3702 GN=At2g15400 PE=2 SV=1	Q0WRA4	DNA-directed RNA polymerase II, third largest subunit	At2g15400	7	7	0.279	35575	4.77
365	tr|Q9FMS0|Q9FMS0_ARATH AT5g22320/MWD9_11 OS=Arabidopsis thaliana OX=3702 GN=MWD9.11 PE=1 SV=1	Q9FMS0	AT5g22320/MWD9_11 (Leucine-rich repeat (LRR) family protein)	MWD9.11 MWD9_11 At5g22320	7	7	0.1814	50535.9	8.98
366	tr|A0A178W8D1|A0A178W8D1_ARATH (thale cress) hypothetical protein OS=Arabidopsis thaliana OX=3702 GN=AXX17_At1g33850 PE=3 SV=1	A0A178W8D1	(thale cress) hypothetical protein	AXX17_At1g33850 AXX17_At1g33870 AN1_LOCUS3356 AN1_LOCUS3357 AT9943_LOCUS2796 C24_LOCUS3266	9	6	0.3196	22017.4	9.48
367	tr|A0A5S9X1S0|A0A5S9X1S0_ARATH (thale cress) hypothetical protein OS=Arabidopsis thaliana OX=3702 GN=AT9943_LOCUS7855 PE=3 SV=1	A0A5S9X1S0	(thale cress) hypothetical protein	AT9943_LOCUS7855 C24_LOCUS9021	9	6	0.3287	29073.1	4.7
368	tr|A0A5S9Y678|A0A5S9Y678_ARATH (thale cress) hypothetical protein OS=Arabidopsis thaliana OX=3702 GN=AT9943_LOCUS19578 PE=3 SV=1	A0A5S9Y678	(thale cress) hypothetical protein	AT9943_LOCUS19578 C24_LOCUS22632	9	6	0.3616	24200.8	4.42
369	sp|Q08682|RSSA1_ARATH 40S ribosomal protein Sa-1 OS=Arabidopsis thaliana OX=3702 GN=RPSaA PE=1 SV=3	Q08682	40S ribosomal protein Sa-1 (Laminin receptor homolog) (p40)	RPSaA At1g72370 T10D10.16	8	6	0.2315	32291.1	5.05
370	tr|A0A178UDQ4|A0A178UDQ4_ARATH (thale cress) hypothetical protein OS=Arabidopsis thaliana OX=3702 GN=AXX17_At5g20700 PE=3 SV=1	A0A178UDQ4	(thale cress) hypothetical protein (CPN21)	AXX17_At5g20700 AN1_LOCUS22871 AT9943_LOCUS19691 C24_LOCUS22757	8	6	0.3992	26801.5	8.86
371	tr|A0A178W6A5|A0A178W6A5_ARATH Ribosomal protein OS=Arabidopsis thaliana OX=3702 GN=AXX17_At1g08180 PE=3 SV=1	A0A178W6A5	Ribosomal protein	AXX17_At1g08180 AN1_LOCUS910 AT9943_LOCUS670 C24_LOCUS825	8	6	0.3194	24468.7	9.89
372	tr|Q0WQZ1|Q0WQZ1_ARATH 60S ribosomal protein L11B OS=Arabidopsis thaliana OX=3702 GN=At2g42740 PE=2 SV=1	Q0WQZ1	60S ribosomal protein L11B	At2g42740	8	6	0.2857	20830.9	9.94
373	sp|P92935|TLC2_ARATH ADP,ATP carrier protein 2, chloroplastic OS=Arabidopsis thaliana OX=3702 GN=AATP2 PE=1 SV=2	P92935	ADP,ATP carrier protein 2, chloroplastic (ADP/ATP translocase 2) (Adenine nucleotide translocase 2)	AATP2 At1g15500 T16N11.1	7	6	0.144	67529.2	9.52
374	sp|Q8VYA5|RSZ33_ARATH Serine/arginine-rich splicing factor RS2Z33 OS=Arabidopsis thaliana OX=3702 GN=RS2Z33 PE=1 SV=1	Q8VYA5	Serine/arginine-rich splicing factor RS2Z33 (RS-containing zinc finger protein 33) (At-RS2Z33) (At-RSZ33) (AtRSZ33)	RS2Z33 RSZ33 At2g37340 F3G5.13	7	6	0.2207	32892.7	10.17
375	sp|Q93VT9|RL101_ARATH 60S ribosomal protein L10-1 OS=Arabidopsis thaliana OX=3702 GN=RPL10A PE=1 SV=1	Q93VT9	60S ribosomal protein L10-1 (Ribosomal protein RPL10A) (Suppressor of ACAULIS 52)	RPL10A SAC52 At1g14320 F14L17.9	7	6	0.2409	24917	10.5
376	sp|Q9FLT0|TSN2_ARATH Ribonuclease TUDOR 2 OS=Arabidopsis thaliana OX=3702 GN=TSN2 PE=1 SV=1	Q9FLT0	Ribonuclease TUDOR 2 (AtTudor2) (TUDOR-SN protein 2) (EC 3.1.-.-) (100 kDa coactivator-like protein)	TSN2 At5g61780 MAC9.10	7	6	0.065	107741	6.2
377	sp|Q9LSA3|RL303_ARATH 60S ribosomal protein L30-3 OS=Arabidopsis thaliana OX=3702 GN=RPL30C PE=3 SV=1	Q9LSA3	60S ribosomal protein L30-3	RPL30C At3g18740 MVE11.10	7	6	0.5982	12279.2	9.71
378	sp|Q9ZUP2|RECA3_ARATH DNA repair protein recA homolog 3, mitochondrial OS=Arabidopsis thaliana OX=3702 GN=At2g19490 PE=2 SV=2	Q9ZUP2	DNA repair protein recA homolog 3, mitochondrial (Recombinase A homolog 3)	At2g19490 F3P11.9	7	6	0.2372	46159.3	8.17
379	tr|A0A178URF5|A0A178URF5_ARATH OMT1 OS=Arabidopsis thaliana OX=3702 GN=AXX17_At5g53210 PE=3 SV=1	A0A178URF5	OMT1	AXX17_At5g53210	7	6	0.2094	39633.5	5.62
380	tr|A0A178V7Y5|A0A178V7Y5_ARATH PR3 OS=Arabidopsis thaliana OX=3702 GN=AXX17_At3g12520 PE=3 SV=1	A0A178V7Y5	PR3	AXX17_At3g12520	7	6	0.2716	36225.4	7.81
381	tr|A0A178VM57|A0A178VM57_ARATH (thale cress) hypothetical protein OS=Arabidopsis thaliana OX=3702 GN=AXX17_At3g50030 PE=3 SV=1	A0A178VM57	(thale cress) hypothetical protein (TPI)	AXX17_At3g50030 AN1_LOCUS15916 AT9943_LOCUS13702 C24_LOCUS15800	7	6	0.248	27168.8	5.39
382	tr|A0A178W121|A0A178W121_ARATH Leucyl-tRNA synthetase OS=Arabidopsis thaliana OX=3702 GN=At1g09625 PE=3 SV=1	A0A178W121	Leucyl-tRNA synthetase (EC 6.1.1.4)	At1g09625 AXX17_At1g09560	7	6	0.0531	138464	6.44
383	tr|A0A178WG28|A0A178WG28_ARATH Inosine-5'-monophosphate dehydrogenase OS=Arabidopsis thaliana OX=3702 GN=AXX17_At1g17130 PE=3 SV=1	A0A178WG28	Inosine-5'-monophosphate dehydrogenase (IMP dehydrogenase) (IMPD) (IMPDH) (EC 1.1.1.205)	AXX17_At1g17130 AN1_LOCUS1767 AT9943_LOCUS1410 C24_LOCUS1681	7	6	0.1554	54050.9	6.04
384	tr|A0A178WL08|A0A178WL08_ARATH Glyceraldehyde-3-phosphate dehydrogenase OS=Arabidopsis thaliana OX=3702 GN=AXX17_At1g74330 PE=3 SV=1	A0A178WL08	Glyceraldehyde-3-phosphate dehydrogenase (EC 1.2.1.-)	AXX17_At1g74330	7	6	0.1445	44803.2	8.75
385	tr|A0A384KUE9|A0A384KUE9_ARATH Histone H2B OS=Arabidopsis thaliana OX=3702 GN=AXX17_At3g39850 PE=3 SV=1	A0A384KUE9	Histone H2B	AXX17_At3g39850 AN1_LOCUS14926 AT9943_LOCUS12840 C24_LOCUS14813	7	6	0.3467	16436.2	10.02
386	tr|A0A384L026|A0A384L026_ARATH Eukaryotic translation initiation factor 3 subunit I OS=Arabidopsis thaliana OX=3702 GN=AXX17_At2g43890 PE=3 SV=1	A0A384L026	Eukaryotic translation initiation factor 3 subunit I (eIF3i)	AXX17_At2g43890 AN1_LOCUS11149 C24_LOCUS10987	7	6	0.1768	36387.7	6.5
387	tr|A0A5S9RZM7|A0A5S9RZM7_ARATH Pyruvate dehydrogenase E1 component subunit alpha OS=Arabidopsis thaliana OX=3702 GN=C24_LOCUS47 PE=4 SV=1	A0A5S9RZM7	Pyruvate dehydrogenase E1 component subunit alpha (EC 1.2.4.1)	C24_LOCUS47	7	6	0.1472	47164.4	7.14
388	tr|A0A5S9X187|A0A5S9X187_ARATH Uncharacterized protein OS=Arabidopsis thaliana OX=3702 GN=C24_LOCUS8841 PE=4 SV=1	A0A5S9X187	Uncharacterized protein	C24_LOCUS8841	7	6	0.1146	65052.4	5.32
389	tr|A0A654EAS0|A0A654EAS0_ARATH Uncharacterized protein OS=Arabidopsis thaliana OX=3702 GN=AN1_LOCUS1906 PE=4 SV=1	A0A654EAS0	Uncharacterized protein	AN1_LOCUS1906 C24_LOCUS1822	7	6	0.1864	31570.1	5.01
390	tr|A0A654FFH5|A0A654FFH5_ARATH Uncharacterized protein OS=Arabidopsis thaliana OX=3702 GN=AN1_LOCUS15732 PE=4 SV=1	A0A654FFH5	Uncharacterized protein	AN1_LOCUS15732	7	6	0.2593	23907.8	8.36
391	tr|A0A7G2DT56|A0A7G2DT56_ARATH (thale cress) hypothetical protein OS=Arabidopsis thaliana OX=3702 GN=AT9943_LOCUS1377 PE=4 SV=1	A0A7G2DT56	40S ribosomal protein S12	AT9943_LOCUS1377	7	6	0.4667	13036.1	7.6
392	tr|F4JSK5|F4JSK5_ARATH Peptidylprolyl isomerase OS=Arabidopsis thaliana OX=3702 GN=FKBP53 PE=1 SV=1	F4JSK5	Peptidylprolyl isomerase (EC 5.2.1.8)	FKBP53 ATFKBP53 FK506 BINDING PROTEIN 53 At4g25340 T30C3.20 T30C3_20	7	6	0.1622	48978.3	4.95
393	tr|Q42169|Q42169_ARATH S-adenosylmethionine synthase (Fragment) OS=Arabidopsis thaliana OX=3702 PE=2 SV=1	Q42169	S-adenosylmethionine synthase (Fragment)		7	6	0.8	12082.4	4.29
394	tr|Q67XQ6|Q67XQ6_ARATH mRNA, partial cds, clone: RAFL25-30-L19 (Fragment) OS=Arabidopsis thaliana OX=3702 PE=2 SV=1	Q67XQ6	mRNA, partial cds, clone: RAFL25-30-L19 (Fragment)		7	6	0.529	16811.9	8.9
395	tr|Q8L485|Q8L485_ARATH Transaldolase (Fragment) OS=Arabidopsis thaliana OX=3702 PE=3 SV=1	Q8L485	Transaldolase (EC 2.2.1.2) (Fragment)		7	6	0.208	40714.9	6.67
396	sp|A6QRA1|NRPE7_ARATH DNA-directed RNA polymerase V subunit 7 OS=Arabidopsis thaliana OX=3702 GN=NRPE7 PE=1 SV=1	A6QRA1	DNA-directed RNA polymerase V subunit 7	NRPE7 At4g14660 dl3370c	6	6	0.3708	20261.7	6.92
397	sp|O22785|PR19B_ARATH Pre-mRNA-processing factor 19 homolog 2 OS=Arabidopsis thaliana OX=3702 GN=PRP19B PE=1 SV=3	O22785	Pre-mRNA-processing factor 19 homolog 2 (EC 2.3.2.27) (MOS4-associated complex protein 3B) (MAC protein 3B) (Plant U-box protein 60) (RING-type E3 ubiquitin transferase PRP19 2) (U-box domain-containing protein 60)	PRP19B MAC3B PUB60 At2g33340 F4P9.11	6	6	0.1124	56727.2	5.73
398	sp|O49482|CADH5_ARATH Cinnamyl alcohol dehydrogenase 5 OS=Arabidopsis thaliana OX=3702 GN=CAD5 PE=1 SV=1	O49482	Cinnamyl alcohol dehydrogenase 5 (AtCAD5) (EC 1.1.1.195) (Cinnamyl alcohol dehydrogenase D)	CAD5 CAD-D CAD6 LCAD-D At4g34230 F28A23.10	6	6	0.2297	38743.3	5.42
399	sp|P28769|TCPA_ARATH T-complex protein 1 subunit alpha OS=Arabidopsis thaliana OX=3702 GN=CCT1 PE=1 SV=1	P28769	T-complex protein 1 subunit alpha (TCP-1-alpha) (CCT-alpha) (Chaperonin CCT1)	CCT1 At3g20050 MAL21.5	6	6	0.1193	59228.7	5.93
400	sp|Q56WK6|PATL1_ARATH Patellin-1 OS=Arabidopsis thaliana OX=3702 GN=PATL1 PE=1 SV=2	Q56WK6	Patellin-1	PATL1 At1g72150 T9N14.1	6	6	0.1012	64045.5	4.82
401	sp|Q8H1Y0|ODPA2_ARATH Pyruvate dehydrogenase E1 component subunit alpha-2, mitochondrial OS=Arabidopsis thaliana OX=3702 GN=IAR4 PE=1 SV=2	Q8H1Y0	Pyruvate dehydrogenase E1 component subunit alpha-2, mitochondrial (PDHE1-A) (EC 1.2.4.1) (Protein IAA-CONJUGATE-RESISTANT 4)	IAR4 At1g24180 F3I6.11	6	6	0.1069	43358	8.02
402	sp|Q8LCL3|RL272_ARATH 60S ribosomal protein L27-2 OS=Arabidopsis thaliana OX=3702 GN=RPL27B PE=2 SV=2	Q8LCL3	60S ribosomal protein L27-2	RPL27B At3g22230 MKA23.13	6	6	0.3407	15614.4	10.28
403	sp|Q94CE5|GATP_ARATH Gamma-aminobutyrate transaminase POP2, mitochondrial OS=Arabidopsis thaliana OX=3702 GN=POP2 PE=1 SV=1	Q94CE5	Gamma-aminobutyrate transaminase POP2, mitochondrial (AtGABA-T) (EC 2.6.1.96) (Gamma-aminobutyric acid aminotransferase 1) (Protein HEXENAL RESPONSE 1) (Protein POLLEN-PISTIL INCOMPATIBILITY 2) (AtPOP2)	POP2 GABA-T GABAT1 HER1 At3g22200 MKA23.11	6	6	0.1468	55186.8	8.01
404	sp|Q9CAI7|IF4A3_ARATH Eukaryotic initiation factor 4A-3 OS=Arabidopsis thaliana OX=3702 GN=TIF4A-3 PE=1 SV=1	Q9CAI7	Eukaryotic initiation factor 4A-3 (eIF-4A-3) (EC 3.6.4.13) (ATP-dependent RNA helicase eIF4A-3) (DEAD-box ATP-dependent RNA helicase 23)	TIF4A-3 RH23 At1g72730 F28P22.8	6	6	0.128	46770	5.16
405	sp|Q9LG23|PPR82_ARATH Pentatricopeptide repeat-containing protein At1g55890, mitochondrial OS=Arabidopsis thaliana OX=3702 GN=At1g55890 PE=1 SV=1	Q9LG23	Pentatricopeptide repeat-containing protein At1g55890, mitochondrial	At1g55890 F14J16.14	6	6	0.1307	44993.5	8.9
406	sp|Q9M1R2|SYPC_ARATH Proline--tRNA ligase, cytoplasmic OS=Arabidopsis thaliana OX=3702 GN=At3g62120 PE=1 SV=1	Q9M1R2	Proline--tRNA ligase, cytoplasmic (EC 6.1.1.15) (Prolyl-tRNA synthetase) (ProRS)	At3g62120 T17J13.80	6	6	0.1264	60754.8	6.09
407	sp|Q9SA73|OLA1_ARATH Obg-like ATPase 1 OS=Arabidopsis thaliana OX=3702 GN=YchF1 PE=1 SV=1	Q9SA73	Obg-like ATPase 1 (Ribosome-binding ATPase YchF) (AtYchF1)	YchF1 At1g30580 T5I8.3	6	6	0.1421	44470.5	6.35
408	sp|Q9SQT8|DHQSD_ARATH Bifunctional 3-dehydroquinate dehydratase/shikimate dehydrogenase, chloroplastic OS=Arabidopsis thaliana OX=3702 GN=EMB3004 PE=1 SV=1	Q9SQT8	Bifunctional 3-dehydroquinate dehydratase/shikimate dehydrogenase, chloroplastic (DHQ-SDH protein) (DHQase-SORase) (Protein EMBRYO DEFECTIVE 3004) [Includes: Dehydroquinate dehydratase (DHQ) (EC 4.2.1.10); Shikimate dehydrogenase (SDH) (EC 1.1.1.25)]	EMB3004 At3g06350 F24P17.18	6	6	0.126	65795.3	6.41
409	sp|Q9SRG3|PDI12_ARATH Protein disulfide isomerase-like 1-2 OS=Arabidopsis thaliana OX=3702 GN=PDIL1-2 PE=2 SV=1	Q9SRG3	Protein disulfide isomerase-like 1-2 (AtPDIL1-2) (EC 5.3.4.1) (Protein disulfide-isomerase 2) (PDI 2) (Protein disulfide-isomerase 6) (AtPDI6)	PDIL1-2 PDI6 At1g77510 T5M16.10	6	6	0.1378	56363.8	4.9
410	tr|A0A178U932|A0A178U932_ARATH Uncharacterized protein OS=Arabidopsis thaliana OX=3702 GN=AXX17_At5g10580 PE=3 SV=1	A0A178U932	Uncharacterized protein	AXX17_At5g10580 C24_LOCUS21776	6	6	0.1199	57525.9	5.6
411	tr|A0A178UAN3|A0A178UAN3_ARATH Succinate dehydrogenase [ubiquinone] flavoprotein subunit, mitochondrial OS=Arabidopsis thaliana OX=3702 GN=AXX17_At5g66760 PE=3 SV=1	A0A178UAN3	Succinate dehydrogenase [ubiquinone] flavoprotein subunit, mitochondrial (EC 1.3.5.1)	AXX17_At5g66760 AN1_LOCUS27012 AT9943_LOCUS23262 C24_LOCUS26839	6	6	0.0946	69655.6	5.86
412	tr|A0A178UDR7|A0A178UDR7_ARATH RGP5 OS=Arabidopsis thaliana OX=3702 GN=AXX17_At5g16120 PE=3 SV=1	A0A178UDR7	UDP-arabinopyranose mutase (EC 5.4.99.30)	AXX17_At5g16120	6	6	0.1954	38485.8	4.99
413	tr|A0A178UE41|A0A178UE41_ARATH Tryptophan synthase OS=Arabidopsis thaliana OX=3702 GN=AXX17_At5g53930 PE=3 SV=1	A0A178UE41	Tryptophan synthase (EC 4.2.1.20)	AXX17_At5g53930	6	6	0.1191	50900.2	6.26
414	tr|A0A178UH02|A0A178UH02_ARATH Pyruvate kinase OS=Arabidopsis thaliana OX=3702 GN=AXX17_At5g55530 PE=3 SV=1	A0A178UH02	Pyruvate kinase (EC 2.7.1.40)	AXX17_At5g55530 AN1_LOCUS25914 AT9943_LOCUS22323 C24_LOCUS25743	6	6	0.1446	54410.8	6.43
415	tr|A0A178UKY5|A0A178UKY5_ARATH (thale cress) hypothetical protein OS=Arabidopsis thaliana OX=3702 GN=AXX17_At5g52430 PE=4 SV=1	A0A178UKY5	(thale cress) hypothetical protein (KPNB1)	AXX17_At5g52430 AN1_LOCUS25608 AT9943_LOCUS22070 C24_LOCUS25437	6	6	0.0632	96258	4.71
416	tr|A0A178UMU4|A0A178UMU4_ARATH (thale cress) hypothetical protein OS=Arabidopsis thaliana OX=3702 GN=AXX17_At5g13490 PE=3 SV=1	A0A178UMU4	(thale cress) hypothetical protein (PHT3)	AXX17_At5g13490 AN1_LOCUS22171 AT9943_LOCUS19091 C24_LOCUS22062	6	6	0.1493	40089.1	9.29
417	tr|A0A178UNA0|A0A178UNA0_ARATH (thale cress) hypothetical protein OS=Arabidopsis thaliana OX=3702 GN=AXX17_At5g52350 PE=4 SV=1	A0A178UNA0	(thale cress) hypothetical protein (BOB1)	AXX17_At5g52350 AN1_LOCUS25600 AT9943_LOCUS22062 C24_LOCUS25429	6	6	0.2138	34524.2	5.3
418	tr|A0A178UQL8|A0A178UQL8_ARATH 6-phosphogluconate dehydrogenase, decarboxylating OS=Arabidopsis thaliana OX=3702 GN=AXX17_At5g39410 PE=3 SV=1	A0A178UQL8	6-phosphogluconate dehydrogenase, decarboxylating (EC 1.1.1.44)	AXX17_At5g39410 AT9943_LOCUS21021	6	6	0.1314	53317	5.62
419	tr|A0A178USM7|A0A178USM7_ARATH (thale cress) hypothetical protein OS=Arabidopsis thaliana OX=3702 GN=AXX17_At4g25540 PE=3 SV=1	A0A178USM7	(thale cress) hypothetical protein (Sks4)	AXX17_At4g25540 AN1_LOCUS18917 AT9943_LOCUS16308 C24_LOCUS18814	6	6	0.1035	60483.1	9.91
420	tr|A0A178UWH6|A0A178UWH6_ARATH Peptidyl-prolyl cis-trans isomerase OS=Arabidopsis thaliana OX=3702 GN=AXX17_At4g39850 PE=3 SV=1	A0A178UWH6	Peptidyl-prolyl cis-trans isomerase (PPIase) (EC 5.2.1.8)	AXX17_At4g39850 AN1_LOCUS20326 AT9943_LOCUS17530 C24_LOCUS20220	6	6	0.3547	18377.8	8.9
421	tr|A0A178UZQ9|A0A178UZQ9_ARATH RPS13A OS=Arabidopsis thaliana OX=3702 GN=AXX17_At4g00120 PE=3 SV=1	A0A178UZQ9	RPS13A	AXX17_At4g00120 AN1_LOCUS16766 C24_LOCUS16639	6	6	0.3709	17084.9	10.39
422	tr|A0A178V054|A0A178V054_ARATH Cysteine synthase OS=Arabidopsis thaliana OX=3702 GN=AXX17_At4g17220 PE=3 SV=1	A0A178V054	Cysteine synthase (EC 2.5.1.47)	AXX17_At4g17220 AN1_LOCUS18143 C24_LOCUS18024	6	6	0.2329	33804.7	5.9
423	tr|A0A178V0A3|A0A178V0A3_ARATH Glutathione transferase OS=Arabidopsis thaliana OX=3702 GN=AXX17_At4g03160 PE=3 SV=1	A0A178V0A3	Glutathione transferase (EC 2.5.1.18)	AXX17_At4g03160 AN1_LOCUS17047 C24_LOCUS16918	6	6	0.2972	24128.3	5.92
424	tr|A0A178V2T4|A0A178V2T4_ARATH Aconitate hydratase OS=Arabidopsis thaliana OX=3702 GN=AXX17_At4g40960 PE=3 SV=1	A0A178V2T4	Aconitate hydratase (Aconitase) (EC 4.2.1.3)	AXX17_At4g40960 AN1_LOCUS20431 AT9943_LOCUS17624 C24_LOCUS20325	6	6	0.0791	98150.9	5.98
425	tr|A0A178VE97|A0A178VE97_ARATH Peptidyl-prolyl cis-trans isomerase OS=Arabidopsis thaliana OX=3702 GN=AXX17_At3g50710 PE=3 SV=1	A0A178VE97	Peptidyl-prolyl cis-trans isomerase (PPIase) (EC 5.2.1.8)	AXX17_At3g50710 AN1_LOCUS15986 C24_LOCUS15868	6	6	0.375	18920.3	7.68
426	tr|A0A178VI77|A0A178VI77_ARATH HIT3 OS=Arabidopsis thaliana OX=3702 GN=AXX17_At3g51100 PE=4 SV=1	A0A178VI77	HIT3	AXX17_At3g51100 AN1_LOCUS16026 C24_LOCUS15908	6	6	0.3878	16000.3	6.65
427	tr|A0A178VM26|A0A178VM26_ARATH (thale cress) hypothetical protein OS=Arabidopsis thaliana OX=3702 GN=AXX17_At3g55140 PE=3 SV=1	A0A178VM26	(thale cress) hypothetical protein	AXX17_At3g55140 AN1_LOCUS16458 AT9943_LOCUS14156 C24_LOCUS16340	6	6	0.3709	17094.9	10.39
428	tr|A0A178VSZ8|A0A178VSZ8_ARATH (thale cress) hypothetical protein OS=Arabidopsis thaliana OX=3702 GN=AXX17_At2g13560 PE=3 SV=1	A0A178VSZ8	(thale cress) hypothetical protein	AXX17_At2g13560 AT9943_LOCUS7027 C24_LOCUS8029	6	6	0.0969	86960.4	6.6
429	tr|A0A178VZ17|A0A178VZ17_ARATH Malic enzyme OS=Arabidopsis thaliana OX=3702 GN=AXX17_At2g08690 PE=3 SV=1	A0A178VZ17	Malic enzyme	AXX17_At2g08690 AN1_LOCUS7767 C24_LOCUS7628	6	6	0.1156	69654.9	5.31
430	tr|A0A178W7J7|A0A178W7J7_ARATH SUS2 OS=Arabidopsis thaliana OX=3702 GN=AXX17_At1g74920 PE=4 SV=1	A0A178W7J7	SUS2	AXX17_At1g74920	6	6	0.0233	275424	8.92
431	tr|A0A1B1W4V2|A0A1B1W4V2_ARATH ATP synthase subunit beta, chloroplastic OS=Arabidopsis thaliana OX=3702 GN=atpB PE=3 SV=1	A0A1B1W4V2	ATP synthase subunit beta, chloroplastic (EC 7.1.2.2) (ATP synthase F1 sector subunit beta) (F-ATPase subunit beta)	atpB	6	6	0.1386	53933.2	5.38
432	tr|A0A384KBX2|A0A384KBX2_ARATH 60S ribosomal protein L13 OS=Arabidopsis thaliana OX=3702 GN=AXX17_At3g43160 PE=1 SV=1	A0A384KBX2	60S ribosomal protein L13	AXX17_At3g43160 AN1_LOCUS15246 C24_LOCUS15125	6	6	0.2524	23766.5	11.02
433	tr|A0A384KII3|A0A384KII3_ARATH Pyruvate kinase OS=Arabidopsis thaliana OX=3702 GN=At5g63680 PE=3 SV=1	A0A384KII3	Pyruvate kinase (EC 2.7.1.40)	AXX17_At5g63250 AN1_LOCUS26683 AT9943_LOCUS22967 C24_LOCUS26504	6	6	0.1294	55017.3	6.24
434	tr|A0A384LHB1|A0A384LHB1_ARATH (thale cress) hypothetical protein OS=Arabidopsis thaliana OX=3702 GN=AXX17_At3g47820 PE=3 SV=1	A0A384LHB1	(thale cress) hypothetical protein	AXX17_At3g47820 AN1_LOCUS15714 AT9943_LOCUS13517 C24_LOCUS15598	6	6	0.4217	17969.6	9.06
435	tr|A0A5S9XCS9|A0A5S9XCS9_ARATH Uncharacterized protein OS=Arabidopsis thaliana OX=3702 GN=C24_LOCUS12701 PE=4 SV=1	A0A5S9XCS9	Uncharacterized protein	C24_LOCUS12701	6	6	0.1443	42869.2	9.38
436	tr|A0A5S9XE88|A0A5S9XE88_ARATH Ubiquitin carboxyl-terminal hydrolase OS=Arabidopsis thaliana OX=3702 GN=C24_LOCUS13330 PE=3 SV=1	A0A5S9XE88	Ubiquitin carboxyl-terminal hydrolase (EC 3.4.19.12)	C24_LOCUS13330	6	6	0.0803	88356.8	5.06
437	tr|A0A5S9XL17|A0A5S9XL17_ARATH RRM domain-containing protein OS=Arabidopsis thaliana OX=3702 GN=C24_LOCUS15802 PE=4 SV=1	A0A5S9XL17	RRM domain-containing protein	C24_LOCUS15802	6	6	0.229	29567.1	11.27
438	tr|A0A5S9XX37|A0A5S9XX37_ARATH (thale cress) hypothetical protein OS=Arabidopsis thaliana OX=3702 GN=AN1_LOCUS19776 PE=3 SV=1	A0A5S9XX37	Threonine synthase (EC 4.2.3.1)	AN1_LOCUS19776 AT9943_LOCUS17067 C24_LOCUS19671	6	6	0.1179	57776.3	7.11
439	tr|A0A654EDB7|A0A654EDB7_ARATH (thale cress) hypothetical protein OS=Arabidopsis thaliana OX=3702 GN=AN1_LOCUS2801 PE=3 SV=1	A0A654EDB7	(thale cress) hypothetical protein	AN1_LOCUS2801 AT9943_LOCUS2304 C24_LOCUS2706	6	6	0.3068	19896.6	10.12
440	tr|A0A654EMV4|A0A654EMV4_ARATH 14_3_3 domain-containing protein OS=Arabidopsis thaliana OX=3702 GN=AN1_LOCUS2375 PE=3 SV=1	A0A654EMV4	14_3_3 domain-containing protein	AN1_LOCUS2375	6	6	0.2717	28900	4.73
441	tr|A0A654F253|A0A654F253_ARATH Transketolase OS=Arabidopsis thaliana OX=3702 GN=AN1_LOCUS11048 PE=3 SV=1	A0A654F253	Transketolase (EC 2.2.1.1)	AN1_LOCUS11048	6	6	0.1066	79979.4	6.12
442	tr|A0A654F3F3|A0A654F3F3_ARATH Uncharacterized protein OS=Arabidopsis thaliana OX=3702 GN=AN1_LOCUS11520 PE=3 SV=1	A0A654F3F3	Uncharacterized protein	AN1_LOCUS11520 C24_LOCUS11359	6	6	0.1308	58949.2	5.83
443	tr|A0A654FKG4|A0A654FKG4_ARATH Sec16_C domain-containing protein OS=Arabidopsis thaliana OX=3702 GN=AN1_LOCUS16738 PE=3 SV=1	A0A654FKG4	Sec16_C domain-containing protein	AN1_LOCUS16738	6	6	0.0572	129386	5.22
444	tr|A0A654G2K9|A0A654G2K9_ARATH TOG domain-containing protein OS=Arabidopsis thaliana OX=3702 GN=AN1_LOCUS22780 PE=4 SV=1	A0A654G2K9	TOG domain-containing protein	AN1_LOCUS22780 C24_LOCUS22665	6	6	0.0609	123824	4.77
445	tr|A0A654G4I5|A0A654G4I5_ARATH Uncharacterized protein OS=Arabidopsis thaliana OX=3702 GN=AN1_LOCUS23476 PE=4 SV=1	A0A654G4I5	Seryl-tRNA synthetase (EC 6.1.1.11)	AN1_LOCUS23476	6	6	0.1552	51700.4	6.11
446	tr|A0A654GC51|A0A654GC51_ARATH Dihydrolipoyllysine-residue succinyltransferase OS=Arabidopsis thaliana OX=3702 GN=AN1_LOCUS25778 PE=3 SV=1	A0A654GC51	Dihydrolipoyllysine-residue succinyltransferase (EC 2.3.1.61)	AN1_LOCUS25778	6	6	0.1336	50106.8	9.19
447	tr|A0A654GF85|A0A654GF85_ARATH Asparagine synthetase [glutamine-hydrolyzing] OS=Arabidopsis thaliana OX=3702 GN=AN1_LOCUS26822 PE=4 SV=1	A0A654GF85	Asparagine synthetase [glutamine-hydrolyzing] (EC 6.3.5.4)	AN1_LOCUS26822	6	6	0.1105	65157.2	6.01
448	tr|A0A7G2DS41|A0A7G2DS41_ARATH (thale cress) hypothetical protein OS=Arabidopsis thaliana OX=3702 GN=AT9943_LOCUS200 PE=4 SV=1	A0A7G2DS41	(thale cress) hypothetical protein	AT9943_LOCUS200	6	6	0.1386	45706.8	8.97
449	tr|A0A7G2E4U5|A0A7G2E4U5_ARATH (thale cress) hypothetical protein OS=Arabidopsis thaliana OX=3702 GN=AT9943_LOCUS4600 PE=4 SV=1	A0A7G2E4U5	(thale cress) hypothetical protein	AT9943_LOCUS4600	6	6	0.0626	130856	5.47
450	tr|A0A7G2E5T0|A0A7G2E5T0_ARATH (thale cress) hypothetical protein OS=Arabidopsis thaliana OX=3702 GN=AT9943_LOCUS4362 PE=4 SV=1	A0A7G2E5T0	(thale cress) hypothetical protein	AT9943_LOCUS4362	6	6	0.1459	40977.2	5.26
451	tr|A0A7G2EBC0|A0A7G2EBC0_ARATH (thale cress) hypothetical protein OS=Arabidopsis thaliana OX=3702 GN=AT9943_LOCUS6341 PE=4 SV=1	A0A7G2EBC0	Indole-3-glycerol-phosphate synthase (EC 4.1.1.48)	AT9943_LOCUS6341	6	6	0.1694	40678.2	5.92
452	tr|A0A7G2EVT2|A0A7G2EVT2_ARATH (thale cress) hypothetical protein OS=Arabidopsis thaliana OX=3702 GN=AT9943_LOCUS13882 PE=4 SV=1	A0A7G2EVT2	(thale cress) hypothetical protein	AT9943_LOCUS13882	6	6	0.1025	53607	9.68
453	tr|A0A7G2F2G9|A0A7G2F2G9_ARATH (thale cress) hypothetical protein OS=Arabidopsis thaliana OX=3702 GN=AT9943_LOCUS15601 PE=4 SV=1	A0A7G2F2G9	Sulfate adenylyltransferase (EC 2.7.7.4)	AT9943_LOCUS15601	6	6	0.114	52041.2	6.89
454	tr|F4IS32|F4IS32_ARATH Acyl-[acyl-carrier-protein] desaturase OS=Arabidopsis thaliana OX=3702 GN=SSI2 PE=1 SV=1	F4IS32	Acyl-[acyl-carrier-protein] desaturase (EC 1.14.19.-)	SSI2 AtSSI2 FAB2 FATTY ACID BIOSYNTHESIS 2 LDW1 lesion dwarf mimic 1 suppressor of SA insensitive 2 At2g43710 F18O19.18	6	6	0.1596	45650.4	6.19
455	tr|F4J9F7|F4J9F7_ARATH Cysteine synthase OS=Arabidopsis thaliana OX=3702 GN=OASC PE=1 SV=1	F4J9F7	Cysteine synthase (EC 2.5.1.47)	OASC ATCS-C CSASE C At3g59760	6	6	0.1759	46086.6	9.19
456	tr|F4K9W6|F4K9W6_ARATH ZPR1 zinc-finger domain protein OS=Arabidopsis thaliana OX=3702 GN=MQJ16.2 PE=1 SV=1	F4K9W6	ZPR1 zinc-finger domain protein	MQJ16.2 MQJ16_2 At5g22480	6	6	0.1623	54076.1	4.61
457	tr|O64767|O64767_ARATH AICAR transformylase OS=Arabidopsis thaliana OX=3702 GN=At2g35040 PE=1 SV=1	O64767	AICAR transformylase (EC 2.1.2.3) (EC 3.5.4.10) (IMP synthase) (Inosinicase) (Phosphoribosylaminoimidazolecarboxamide formyltransferase)	At2g35040 F19I3.27 F19I3_27	6	6	0.1101	59470.5	5.89
458	tr|Q1H5F2|Q1H5F2_ARATH Histone H2B OS=Arabidopsis thaliana OX=3702 PE=2 SV=1	Q1H5F2	Histone H2B		6	6	0.3467	16449.2	10
459	tr|Q93Z72|Q93Z72_ARATH AT5g16970/F2K13_120 OS=Arabidopsis thaliana OX=3702 GN=At5g17000 PE=1 SV=1	Q93Z72	AT5g16970/F2K13_120 (Putative quinone oxidoreductase) (Zinc-binding dehydrogenase family protein)	At5g17000 F2K13.150 F2K13_150	6	6	0.1942	38115.4	6.46
460	tr|A0A178UDV5|A0A178UDV5_ARATH Ribosomal protein OS=Arabidopsis thaliana OX=3702 GN=AXX17_At5g21770 PE=3 SV=1	A0A178UDV5	Ribosomal protein	AXX17_At5g21770 AN1_LOCUS22973 AT9943_LOCUS19786 C24_LOCUS22860	8	5	0.2903	24531.8	9.84
461	sp|Q93Y09|SCP45_ARATH Serine carboxypeptidase-like 45 OS=Arabidopsis thaliana OX=3702 GN=SCPL45 PE=2 SV=1	Q93Y09	Serine carboxypeptidase-like 45 (EC 3.4.16.-)	SCPL45 At1g28110 F13K9.20	7	5	0.141	51802.2	6.86
462	sp|Q96321|IMPA1_ARATH Importin subunit alpha-1 OS=Arabidopsis thaliana OX=3702 GN=IMPA1 PE=1 SV=2	Q96321	Importin subunit alpha-1 (IMPa-1) (Karyopherin subunit alpha-1) (KAP-alpha-1)	IMPA1 KAP1 At3g06720 F3E22.14 T8E24.1	7	5	0.1203	58643.9	5.14
463	tr|A0A178UIU8|A0A178UIU8_ARATH Uncharacterized protein OS=Arabidopsis thaliana OX=3702 GN=AXX17_At5g19680 PE=3 SV=1	A0A178UIU8	Uncharacterized protein	AXX17_At5g19680 AN1_LOCUS22774 C24_LOCUS22659	7	5	0.1846	31912	9.35
464	tr|Q8GX17|Q8GX17_ARATH Ankyrin repeat family protein OS=Arabidopsis thaliana OX=3702 GN=At4g19150 PE=1 SV=1	Q8GX17	Ankyrin repeat family protein (Putative ankyrin)	At4g19150 At4g19150/T18B16_120 T18B16.120 T18B16_120	7	5	0.2305	25523.9	6.16
465	sp|O81126|RSZ22_ARATH Serine/arginine-rich splicing factor RSZ22 OS=Arabidopsis thaliana OX=3702 GN=RSZ22 PE=1 SV=1	O81126	Serine/arginine-rich splicing factor RSZ22 (RS-containing zinc finger protein 22) (At-RSZ22) (At-RSZp22) (AtRSZ22)	RSZ22 RSZP22 SRZ22 At4g31580 F28M20.230	6	5	0.2	22457.6	11.44
466	sp|P17597|ILVB_ARATH Acetolactate synthase, chloroplastic OS=Arabidopsis thaliana OX=3702 GN=ALS PE=1 SV=1	P17597	Acetolactate synthase, chloroplastic (AtALS) (EC 2.2.1.6) (Acetohydroxy-acid synthase) (Protein CHLORSULFURON RESISTANT 1)	ALS AHAS CSR1 TZP5 At3g48560 T8P19.70	6	5	0.0746	72584.2	6.2
467	sp|P39207|NDK1_ARATH Nucleoside diphosphate kinase 1 OS=Arabidopsis thaliana OX=3702 GN=NDK1 PE=1 SV=1	P39207	Nucleoside diphosphate kinase 1 (EC 2.7.4.6) (Nucleoside diphosphate kinase I) (NDK I) (NDP kinase I) (NDPK I)	NDK1 NDPK1 At4g09320 T30A10.80	6	5	0.3624	16499.7	6.3
468	sp|Q38859|NRPBB_ARATH DNA-directed RNA polymerases II, IV and V subunit 11 OS=Arabidopsis thaliana OX=3702 GN=NRPB11 PE=1 SV=1	Q38859	DNA-directed RNA polymerases II, IV and V subunit 11 (DNA-directed RNA polymerase II 13.6 kDa polypeptide) (DNA-directed RNA polymerase II subunit J) (DNA-directed RNA polymerase II subunit RPB11) (RNA polymerase II subunit B11)	NRPB11 NRPD11 NRPE11 RPB13.6 At3g52090 F4F15.200	6	5	0.5172	13563.1	6.41
469	sp|Q56WN1|GLN11_ARATH Glutamine synthetase cytosolic isozyme 1-1 OS=Arabidopsis thaliana OX=3702 GN=GLN1-1 PE=1 SV=2	Q56WN1	Glutamine synthetase cytosolic isozyme 1-1 (EC 6.3.1.2) (Glutamate--ammonia ligase GLN1;1) (GLN1;1)	GLN1-1 At5g37600 K12B20.50	6	5	0.1826	39114.6	5.28
470	sp|Q5E924|G3PP2_ARATH Glyceraldehyde-3-phosphate dehydrogenase GAPCP2, chloroplastic OS=Arabidopsis thaliana OX=3702 GN=GAPCP2 PE=2 SV=1	Q5E924	Glyceraldehyde-3-phosphate dehydrogenase GAPCP2, chloroplastic (EC 1.2.1.12) (Glyceraldehyde-3-phosphate dehydrogenase of plastid 2) (NAD-dependent glyceraldehydephosphate dehydrogenase chloroplastic 2)	GAPCP2 At1g16300 F3O9.10	6	5	0.1238	44845.4	8.73
471	sp|Q8LD46|R23A1_ARATH 60S ribosomal protein L23a-1 OS=Arabidopsis thaliana OX=3702 GN=RPL23AA PE=2 SV=2	Q8LD46	60S ribosomal protein L23a-1 (AtRPL23A-1)	RPL23AA At2g39460 F12L6.12	6	5	0.2727	17440.5	10.2
472	sp|Q9C5R8|BAS1B_ARATH 2-Cys peroxiredoxin BAS1-like, chloroplastic OS=Arabidopsis thaliana OX=3702 GN=At5g06290 PE=2 SV=3	Q9C5R8	2-Cys peroxiredoxin BAS1-like, chloroplastic (2-Cys Prx B) (2-Cys peroxiredoxin B) (EC 1.11.1.24) (Thiol-specific antioxidant protein B) (Thioredoxin-dependent peroxiredoxin BAS1-like)	At5g06290 MHF15.19	6	5	0.2381	29779.5	5.55
473	sp|Q9C7Y2|MORF5_ARATH Multiple organellar RNA editing factor 5, chloroplastic/mitochondrial OS=Arabidopsis thaliana OX=3702 GN=MORF5 PE=1 SV=1	Q9C7Y2	Multiple organellar RNA editing factor 5, chloroplastic/mitochondrial (RNA editing-interacting protein 5)	MORF5 RIP5 At1g32580 T9G5.3	6	5	0.2358	26024.2	9.21
474	sp|Q9FKC0|R13A4_ARATH 60S ribosomal protein L13a-4 OS=Arabidopsis thaliana OX=3702 GN=RPL13AD PE=2 SV=1	Q9FKC0	60S ribosomal protein L13a-4	RPL13AD At5g48760 K24G6.9	6	5	0.2621	23589.9	10.39
475	sp|Q9FNG3|RICE2_ARATH Protein RISC-INTERACTING CLEARING 3'-5' EXORIBONUCLEASE 2 OS=Arabidopsis thaliana OX=3702 GN=RICE2 PE=1 SV=1	Q9FNG3	Protein RISC-INTERACTING CLEARING 3'-5' EXORIBONUCLEASE 2 (EC 3.1.13.1) (DnaQ-like 3'-5' exonuclease domain-containing protein) (AtDECP)	RICE2 DECP At5g06450 MHF15.3	6	5	0.2524	23215.1	4.92
476	sp|Q9FYB7|RSZ32_ARATH Serine/arginine-rich splicing factor RS2Z32 OS=Arabidopsis thaliana OX=3702 GN=RS2Z32 PE=1 SV=1	Q9FYB7	Serine/arginine-rich splicing factor RS2Z32 (RS-containing zinc finger protein 32) (At-RS2Z32) (At-RSZ32) (AtRSZ32) (Serine/arginine-rich splicing factor RSZ34) (AtRSZ34)	RS2Z32 RSZ32 RSZ34 At3g53500 F4P12.200	6	5	0.2007	31822.5	10.24
477	sp|Q9M1H8|RPE5C_ARATH DNA-directed RNA polymerase V subunit 5C OS=Arabidopsis thaliana OX=3702 GN=NRPE5C PE=2 SV=1	Q9M1H8	DNA-directed RNA polymerase V subunit 5C	NRPE5C NRPB5L2 RPB5E At3g54490 T14E10.60	6	5	0.1888	26885.8	6.26
478	sp|Q9SJH7|CISY3_ARATH Citrate synthase 3, peroxisomal OS=Arabidopsis thaliana OX=3702 GN=CSY3 PE=2 SV=1	Q9SJH7	Citrate synthase 3, peroxisomal (EC 2.3.3.16)	CSY3 At2g42790 F7D19.21	6	5	0.1159	56174.6	7.21
479	sp|Q9ZNT7|PHB2_ARATH Prohibitin-2, mitochondrial OS=Arabidopsis thaliana OX=3702 GN=PHB2 PE=1 SV=1	Q9ZNT7	Prohibitin-2, mitochondrial (Atphb2)	PHB2 At1g03860 F21M11.21	6	5	0.1853	31810.2	9.39
480	sp|Q9ZRW8|GSTUJ_ARATH Glutathione S-transferase U19 OS=Arabidopsis thaliana OX=3702 GN=GSTU19 PE=1 SV=1	Q9ZRW8	Glutathione S-transferase U19 (AtGSTU19) (EC 2.5.1.18) (GST class-tau member 19) (Glutathione S-transferase 8)	GSTU19 GST8 At1g78380 F3F9.11	6	5	0.2192	25650.2	5.8
481	sp|Q9ZW85|LEUD3_ARATH 3-isopropylmalate dehydratase small subunit 1 OS=Arabidopsis thaliana OX=3702 GN=SSU1 PE=1 SV=1	Q9ZW85	3-isopropylmalate dehydratase small subunit 1 (EC 4.2.1.33) (AtLEUD3) (Isopropylmalate isomerase small subunit 1) (IPMI SSU1)	SSU1 LEUD3 At2g43090 MFL8.15	6	5	0.2032	26790	6.33
482	tr|A0A178UA55|A0A178UA55_ARATH RuvB-like helicase OS=Arabidopsis thaliana OX=3702 GN=At5g67630 PE=3 SV=1	A0A178UA55	RuvB-like helicase (EC 3.6.4.12)	AXX17_At5g67740 C24_LOCUS26931	6	5	0.1173	52113.3	5.43
483	tr|A0A178UYN8|A0A178UYN8_ARATH (thale cress) hypothetical protein OS=Arabidopsis thaliana OX=3702 GN=AXX17_At4g41290 PE=3 SV=1	A0A178UYN8	(thale cress) hypothetical protein	AXX17_At4g41290 AN1_LOCUS20463 AT9943_LOCUS17652 C24_LOCUS20357	6	5	0.2326	27948	10.83
484	tr|A0A178VC94|A0A178VC94_ARATH Methylenetetrahydrofolate reductase OS=Arabidopsis thaliana OX=3702 GN=AXX17_At3g54370 PE=3 SV=1	A0A178VC94	Methylenetetrahydrofolate reductase (EC 1.5.1.20)	AXX17_At3g54370 AN1_LOCUS16377 AT9943_LOCUS14085 C24_LOCUS16258	6	5	0.0912	66287.7	5.56
485	tr|A0A178VJT2|A0A178VJT2_ARATH Thioredoxin-dependent peroxiredoxin OS=Arabidopsis thaliana OX=3702 GN=AXX17_At3g11560 PE=4 SV=1	A0A178VJT2	Thioredoxin-dependent peroxiredoxin (EC 1.11.1.24)	AXX17_At3g11560 AN1_LOCUS12485 AT9943_LOCUS10735 C24_LOCUS12315	6	5	0.2556	29091.7	6.91
486	tr|A0A178W1V2|A0A178W1V2_ARATH Ribosomal protein OS=Arabidopsis thaliana OX=3702 GN=AXX17_At2g23540 PE=3 SV=1	A0A178W1V2	Ribosomal protein	AXX17_At2g23540 AN1_LOCUS9155 C24_LOCUS9006	6	5	0.2778	24424.6	9.89
487	tr|A0A178WEG0|A0A178WEG0_ARATH 26S proteasome non-ATPase regulatory subunit 1 homolog OS=Arabidopsis thaliana OX=3702 GN=AXX17_At1g04140 PE=3 SV=1	A0A178WEG0	26S proteasome non-ATPase regulatory subunit 1 homolog	AXX17_At1g04140	6	5	0.044	108865	5.19
488	tr|A0A384KKR2|A0A384KKR2_ARATH (thale cress) hypothetical protein OS=Arabidopsis thaliana OX=3702 GN=AXX17_At1g72530 PE=3 SV=1	A0A384KKR2	(thale cress) hypothetical protein	AXX17_At1g72530 AXX17_At1g72560 AN1_LOCUS6840 AN1_LOCUS6841 AT9943_LOCUS5786 AT9943_LOCUS5789 C24_LOCUS6726 C24_LOCUS6728	6	5	0.4732	12290.2	9.62
489	tr|A0A5S9XSW8|A0A5S9XSW8_ARATH Importin subunit alpha OS=Arabidopsis thaliana OX=3702 GN=C24_LOCUS18183 PE=3 SV=1	A0A5S9XSW8	Importin subunit alpha	C24_LOCUS18183	6	5	0.1421	58936.2	5
490	tr|A0A7G2F3C7|A0A7G2F3C7_ARATH (thale cress) hypothetical protein OS=Arabidopsis thaliana OX=3702 GN=AT9943_LOCUS15893 PE=4 SV=1	A0A7G2F3C7	(thale cress) hypothetical protein	AT9943_LOCUS15893	6	5	0.2453	23356.2	5.29
491	tr|B9DGD1|B9DGD1_ARATH Glutamine synthetase OS=Arabidopsis thaliana OX=3702 GN=At5g35630 PE=2 SV=1	B9DGD1	Glutamine synthetase (EC 6.3.1.2)	At5g35630	6	5	0.1535	47410	6.43
492	tr|F4IX28|F4IX28_ARATH Peptidyl-prolyl cis-trans isomerase OS=Arabidopsis thaliana OX=3702 GN=ROC4 PE=1 SV=1	F4IX28	Peptidyl-prolyl cis-trans isomerase (PPIase) (EC 5.2.1.8)	ROC4 cyclophilin 20-3 CYP20-3 PEPTIDYLPROLYL ISOMERASE ROC4 rotamase CYP 4 At3g62030 T17J13.1	6	5	0.1776	28078.8	8.97
493	tr|Q29Q36|Q29Q36_ARATH NADH-cytochrome b5 reductase OS=Arabidopsis thaliana OX=3702 GN=At5g20080 PE=2 SV=1	Q29Q36	NADH-cytochrome b5 reductase (EC 1.6.2.2)	At5g20080	6	5	0.1524	35987	8.76
494	tr|Q5PNZ9|Q5PNZ9_ARATH At1g22780 OS=Arabidopsis thaliana OX=3702 GN=PFL PE=2 SV=1	Q5PNZ9	At1g22780 (Pointed first leaf)	PFL	6	5	0.375	17545.2	10.54
495	tr|Q9FW47|Q9FW47_ARATH Leucine-rich repeat (LRR) family protein OS=Arabidopsis thaliana OX=3702 GN=At1g33590 PE=1 SV=1	Q9FW47	Leucine-rich repeat (LRR) family protein	At1g33590 T1E4.3 T1E4_3	6	5	0.127	55577.6	9.1
496	tr|Q9ZQ79|Q9ZQ79_ARATH Putative ankyrin OS=Arabidopsis thaliana OX=3702 GN=At2g03430 PE=4 SV=1	Q9ZQ79	Putative ankyrin	At2g03430	6	5	0.2065	26722.9	5.05
497	sp|F4I1L3|ACC2_ARATH Acetyl-CoA carboxylase 2 OS=Arabidopsis thaliana OX=3702 GN=ACC2 PE=2 SV=1	F4I1L3	Acetyl-CoA carboxylase 2 (EC 6.4.1.2) [Includes: Biotin carboxylase (EC 6.3.4.14)]	ACC2 At1g36180 F15C21.2	5	5	0.0212	262726	6.65
498	sp|O04922|GPX2_ARATH Probable glutathione peroxidase 2 OS=Arabidopsis thaliana OX=3702 GN=GPX2 PE=1 SV=1	O04922	Probable glutathione peroxidase 2 (EC 1.11.1.9)	GPX2 At2g31570 T9H9.9	5	5	0.2722	18944.3	5.6
499	sp|O22173|PABP4_ARATH Polyadenylate-binding protein 4 OS=Arabidopsis thaliana OX=3702 GN=PAB4 PE=1 SV=1	O22173	Polyadenylate-binding protein 4 (PABP-4) (Poly(A)-binding protein 4)	PAB4 At2g23350 T20D16.2	5	5	0.0801	71651.8	6.41
500	sp|O23016|KCAB_ARATH Probable voltage-gated potassium channel subunit beta OS=Arabidopsis thaliana OX=3702 GN=KAB1 PE=1 SV=1	O23016	Probable voltage-gated potassium channel subunit beta (K(+) channel subunit beta) (Potassium voltage beta 1) (KV-beta1)	KAB1 KV-BETA1 At1g04690 T1G11.6	5	5	0.1494	36538.2	6.97
501	sp|O23708|PSA2A_ARATH Proteasome subunit alpha type-2-A OS=Arabidopsis thaliana OX=3702 GN=PAB1 PE=1 SV=1	O23708	Proteasome subunit alpha type-2-A (20S proteasome alpha subunit B-1) (Proteasome component 3)	PAB1 PRC3 At1g16470 F3O9.27	5	5	0.2085	25700.9	5.53
502	sp|O64644|SAP18_ARATH Histone deacetylase complex subunit SAP18 OS=Arabidopsis thaliana OX=3702 GN=At2g45640 PE=1 SV=1	O64644	Histone deacetylase complex subunit SAP18 (18 kDa Sin3-associated polypeptide)	At2g45640 F17K2.17	5	5	0.3553	17164.2	9.21
503	sp|O82656|PTP1_ARATH Protein-tyrosine-phosphatase PTP1 OS=Arabidopsis thaliana OX=3702 GN=PTP1 PE=1 SV=1	O82656	Protein-tyrosine-phosphatase PTP1 (EC 3.1.3.48) (Protein tyrosine phosphatase 1) (AtPTP1)	PTP1 At1g71860 F14O23.24	5	5	0.1794	37798.5	5.86
504	sp|P06525|ADH1_ARATH Alcohol dehydrogenase class-P OS=Arabidopsis thaliana OX=3702 GN=ADH1 PE=1 SV=2	P06525	Alcohol dehydrogenase class-P (AtADH) (EC 1.1.1.1)	ADH1 ADH At1g77120 F22K20.19	5	5	0.124	41177.7	5.83
505	sp|P16181|RS111_ARATH 40S ribosomal protein S11-1 OS=Arabidopsis thaliana OX=3702 GN=RPS11A PE=2 SV=1	P16181	40S ribosomal protein S11-1 (Protein EMBRYO DEFECTIVE 1080)	RPS11A EMB1080 RPS11 At3g48930 T2J13.230	5	5	0.2938	17956.9	10.56
506	sp|P49077|PYRB_ARATH Aspartate carbamoyltransferase, chloroplastic OS=Arabidopsis thaliana OX=3702 GN=PYRB PE=2 SV=2	P49077	Aspartate carbamoyltransferase, chloroplastic (EC 2.1.3.2) (Aspartate transcarbamylase) (ATCase)	PYRB At3g20330 MQC12.7	5	5	0.1205	43166.2	6.21
507	sp|Q7DLS1|PSB7B_ARATH Proteasome subunit beta type-7-B OS=Arabidopsis thaliana OX=3702 GN=PBB2 PE=1 SV=2	Q7DLS1	Proteasome subunit beta type-7-B (EC 3.4.25.1) (20S proteasome beta subunit B-2) (Proteasome component FC) (Proteasome subunit beta type-2)	PBB2 PRCFC At5g40580 MNF13.10	5	5	0.1569	29616.7	6.71
508	sp|Q8GY96|PGM_ARATH Phosphoglycerate mutase-like protein OS=Arabidopsis thaliana OX=3702 GN=PGM PE=2 SV=1	Q8GY96	Phosphoglycerate mutase-like protein (AtPGM)	PGM At2g17280 F5J6	5	5	0.203	29889.3	5.35
509	sp|Q8H104|SYDC1_ARATH Aspartate--tRNA ligase 1, cytoplasmic OS=Arabidopsis thaliana OX=3702 GN=At4g26870 PE=2 SV=1	Q8H104	Aspartate--tRNA ligase 1, cytoplasmic (EC 6.1.1.12) (Aspartyl-tRNA synthetase) (AspRS)	At4g26870 F10M23.210	5	5	0.0996	60332.4	6.21
510	sp|Q8L6Z4|RPS9M_ARATH 30S ribosomal protein S9, mitochondrial OS=Arabidopsis thaliana OX=3702 GN=RPS9M PE=1 SV=1	Q8L6Z4	30S ribosomal protein S9, mitochondrial	RPS9M At3g49080 T2J13.70	5	5	0.1814	47987.1	5.64
511	sp|Q93WJ8|MDAR2_ARATH Monodehydroascorbate reductase 2 OS=Arabidopsis thaliana OX=3702 GN=MDAR2 PE=1 SV=1	Q93WJ8	Monodehydroascorbate reductase 2 (AtMDAR2) (EC 1.6.5.4)	MDAR2 At5g03630 F17C15.50	5	5	0.1701	47479.3	5.25
512	sp|Q9FLX7|NDUA5_ARATH Probable NADH dehydrogenase [ubiquinone] 1 alpha subcomplex subunit 5, mitochondrial OS=Arabidopsis thaliana OX=3702 GN=At5g52840 PE=1 SV=1	Q9FLX7	Probable NADH dehydrogenase [ubiquinone] 1 alpha subcomplex subunit 5, mitochondrial	At5g52840 MXC20.6	5	5	0.3077	19178.7	4.73
513	sp|Q9LD43|ACCA_ARATH Acetyl-coenzyme A carboxylase carboxyl transferase subunit alpha, chloroplastic OS=Arabidopsis thaliana OX=3702 GN=CAC3 PE=1 SV=1	Q9LD43	Acetyl-coenzyme A carboxylase carboxyl transferase subunit alpha, chloroplastic (ACCase subunit alpha) (Acetyl-CoA carboxylase carboxyltransferase subunit alpha) (EC 2.1.3.15)	CAC3 At2g38040 T8P21.5	5	5	0.0715	85305.1	5.62
514	sp|Q9LPV8|ERF1Y_ARATH Eukaryotic peptide chain release factor subunit 1-2 OS=Arabidopsis thaliana OX=3702 GN=ERF1-2 PE=1 SV=1	Q9LPV8	Eukaryotic peptide chain release factor subunit 1-2 (Eukaryotic release factor 1-2) (eRF1-2) (Omnipotent suppressor protein 1 homolog 2) (SUP1 homolog 2)	ERF1-2 At1g12920 F13K23.17	5	5	0.1244	48940.7	5.25
515	sp|Q9LRZ0|TPR2_ARATH Topless-related protein 2 OS=Arabidopsis thaliana OX=3702 GN=TPR2 PE=1 SV=2	Q9LRZ0	Topless-related protein 2	TPR2 At3g16830 K20I9.6	5	5	0.0504	124758	6.86
516	sp|Q9LT08|PSDE_ARATH 26S proteasome non-ATPase regulatory subunit 14 homolog OS=Arabidopsis thaliana OX=3702 GN=RPN11 PE=1 SV=1	Q9LT08	26S proteasome non-ATPase regulatory subunit 14 homolog (EC 3.4.19.-) (26S proteasome regulatory subunit RPN11) (AtRPN11)	RPN11 At5g23540 MQM1.19	5	5	0.2013	34353	6.31
517	sp|Q9LUJ5|EBP2_ARATH Probable rRNA-processing protein EBP2 homolog OS=Arabidopsis thaliana OX=3702 GN=EBP2 PE=1 SV=1	Q9LUJ5	Probable rRNA-processing protein EBP2 homolog	EBP2 At3g22660 MWI23.3	5	5	0.2082	33205.4	6.96
518	sp|Q9LUW6|RH9_ARATH DEAD-box ATP-dependent RNA helicase 9, mitochondrial OS=Arabidopsis thaliana OX=3702 GN=RH9 PE=1 SV=1	Q9LUW6	DEAD-box ATP-dependent RNA helicase 9, mitochondrial (EC 3.6.4.13)	RH9 At3g22310 MCB17.17 MCB17.3	5	5	0.0803	63608.6	9.44
519	sp|Q9LXG1|RS91_ARATH 40S ribosomal protein S9-1 OS=Arabidopsis thaliana OX=3702 GN=RPS9B PE=1 SV=1	Q9LXG1	40S ribosomal protein S9-1	RPS9B At5g15200 F8M21_90	5	5	0.2121	23036.1	10.17
520	sp|Q9M5K2|DLDH2_ARATH Dihydrolipoyl dehydrogenase 2, mitochondrial OS=Arabidopsis thaliana OX=3702 GN=LPD2 PE=1 SV=1	Q9M5K2	Dihydrolipoyl dehydrogenase 2, mitochondrial (AtmLPD2) (mtLPD2) (EC 1.8.1.4) (Dihydrolipoamide dehydrogenase 2) (Glycine cleavage system L protein 2) (Pyruvate dehydrogenase complex E3 subunit 2) (E3-2) (PDC-E3 2)	LPD2 At3g17240 MGD8.7	5	5	0.1223	53985.4	6.55
521	sp|Q9M879|STAD5_ARATH Stearoyl-[acyl-carrier-protein] 9-desaturase 5, chloroplastic OS=Arabidopsis thaliana OX=3702 GN=S-ACP-DES5 PE=1 SV=1	Q9M879	Stearoyl-[acyl-carrier-protein] 9-desaturase 5, chloroplastic (Stearoyl-ACP desaturase 5) (EC 1.14.19.2) (Acyl-[acyl-carrier-protein] desaturase 5)	S-ACP-DES5 AAD5 SAD5 At3g02630 F16B3.26	5	5	0.1389	45302	5.87
522	sp|Q9SYP2|PFPA1_ARATH Pyrophosphate--fructose 6-phosphate 1-phosphotransferase subunit alpha 1 OS=Arabidopsis thaliana OX=3702 GN=PFP-ALPHA1 PE=1 SV=1	Q9SYP2	Pyrophosphate--fructose 6-phosphate 1-phosphotransferase subunit alpha 1 (PFP 1) (6-phosphofructokinase, pyrophosphate dependent 1) (PPi-PFK 1) (Pyrophosphate-dependent 6-phosphofructose-1-kinase 1)	PFP-ALPHA1 At1g20950 F9H16.6	5	5	0.1205	67118.4	6.53
523	sp|Q9ZU25|MPPA1_ARATH Probable mitochondrial-processing peptidase subunit alpha-1, mitochondrial OS=Arabidopsis thaliana OX=3702 GN=MPPalpha1 PE=1 SV=1	Q9ZU25	Probable mitochondrial-processing peptidase subunit alpha-1, mitochondrial (Alpha-MPP 1) (Complex III subunit II) (Core protein II) (Cytochrome b-c1 complex subunit 2-1, mitochondrial) (Inactive zinc metalloprotease alpha-1) (Ubiquinol-cytochrome c oxidoreductase core protein 2-1)	MPPalpha1 At1g51980 F5F19.4	5	5	0.1153	54401.4	5.94
524	tr|A0A178U770|A0A178U770_ARATH CN hydrolase domain-containing protein OS=Arabidopsis thaliana OX=3702 GN=AXX17_At5g11770 PE=4 SV=1	A0A178U770	CN hydrolase domain-containing protein	AXX17_At5g11770 AN1_LOCUS22003	5	5	0.1734	40329.7	8.79
525	tr|A0A178UAV0|A0A178UAV0_ARATH (thale cress) hypothetical protein OS=Arabidopsis thaliana OX=3702 GN=AXX17_At5g60130 PE=3 SV=1	A0A178UAV0	(thale cress) hypothetical protein	AXX17_At5g60130 AN1_LOCUS26372 AT9943_LOCUS22699 C24_LOCUS26194	5	5	0.3313	17842.5	9.02
526	tr|A0A178UD85|A0A178UD85_ARATH Pyruvate decarboxylase OS=Arabidopsis thaliana OX=3702 GN=AXX17_At5g54090 PE=3 SV=1	A0A178UD85	Pyruvate decarboxylase (EC 4.1.1.1)	AXX17_At5g54090	5	5	0.0906	65851.2	5.63
527	tr|A0A178UER1|A0A178UER1_ARATH Inorganic diphosphatase OS=Arabidopsis thaliana OX=3702 GN=AXX17_At5g09180 PE=3 SV=1	A0A178UER1	Inorganic diphosphatase (EC 3.6.1.1)	AXX17_At5g09180 AN1_LOCUS21756 C24_LOCUS21647	5	5	0.1833	33379.6	5.72
528	tr|A0A178UQ20|A0A178UQ20_ARATH (thale cress) hypothetical protein OS=Arabidopsis thaliana OX=3702 GN=AXX17_At5g44010 PE=3 SV=1	A0A178UQ20	(thale cress) hypothetical protein	AXX17_At5g44010 AN1_LOCUS24788 AT9943_LOCUS21375	5	5	0.1269	44167.2	5.17
529	tr|A0A178US64|A0A178US64_ARATH (thale cress) hypothetical protein OS=Arabidopsis thaliana OX=3702 GN=AXX17_At5g37460 PE=3 SV=1	A0A178US64	(thale cress) hypothetical protein	AXX17_At5g37460 AN1_LOCUS24152 AT9943_LOCUS20866	5	5	0.2132	23160.4	10.34
530	tr|A0A178V2B6|A0A178V2B6_ARATH EXPL2 OS=Arabidopsis thaliana OX=3702 GN=AXX17_At4g43740 PE=3 SV=1	A0A178V2B6	EXPL2	AXX17_At4g43740 AN1_LOCUS20700 C24_LOCUS20597	5	5	0.2	28642.4	8.48
531	tr|A0A178V4I4|A0A178V4I4_ARATH RPN10 OS=Arabidopsis thaliana OX=3702 GN=AXX17_At4g43970 PE=3 SV=1	A0A178V4I4	RPN10	AXX17_At4g43970 AN1_LOCUS20724 C24_LOCUS20621	5	5	0.1554	40756.9	4.47
532	tr|A0A178V5T1|A0A178V5T1_ARATH Ribosomal protein L15 OS=Arabidopsis thaliana OX=3702 GN=AXX17_At4g19680 PE=3 SV=1	A0A178V5T1	Ribosomal protein L15	AXX17_At4g19680 AN1_LOCUS18370 AT9943_LOCUS15821 C24_LOCUS18256	5	5	0.2108	24238.7	11.44
533	tr|A0A178V8U1|A0A178V8U1_ARATH (thale cress) hypothetical protein OS=Arabidopsis thaliana OX=3702 GN=AXX17_At3g48540 PE=3 SV=1	A0A178V8U1	(thale cress) hypothetical protein (UCP1)	AXX17_At3g48540 AN1_LOCUS15784 AT9943_LOCUS13582 C24_LOCUS15667	5	5	0.1699	32661.9	9.62
534	tr|A0A178V9U8|A0A178V9U8_ARATH Ribosomal_S10 domain-containing protein OS=Arabidopsis thaliana OX=3702 GN=AXX17_At3g38850 PE=3 SV=1	A0A178V9U8	Ribosomal_S10 domain-containing protein	AXX17_At3g38850 AXX17_At5g61820 AN1_LOCUS14829 AN1_LOCUS26538 C24_LOCUS14712 C24_LOCUS26360	5	5	0.3548	13878.1	9.73
535	tr|A0A178V9X1|A0A178V9X1_ARATH Ubiquitin OS=Arabidopsis thaliana OX=3702 GN=AXX17_At3g56540 PE=3 SV=1	A0A178V9X1	Ubiquitin	AXX17_At3g56540 AN1_LOCUS16605 AT9943_LOCUS14289 C24_LOCUS16484	5	5	0.3248	17796.6	9.83
536	tr|A0A178VJ65|A0A178VJ65_ARATH Proteasome subunit alpha type OS=Arabidopsis thaliana OX=3702 GN=AXX17_At3g23780 PE=3 SV=1	A0A178VJ65	Proteasome subunit alpha type	AXX17_At3g23780 AN1_LOCUS13656 AT9943_LOCUS11728 C24_LOCUS13495	5	5	0.22	27474.9	6.6
537	tr|A0A178VVU8|A0A178VVU8_ARATH Uncharacterized protein OS=Arabidopsis thaliana OX=3702 GN=AXX17_At2g34030 PE=4 SV=1	A0A178VVU8	Uncharacterized protein	AXX17_At2g34030	5	5	0.0581	85704	8.89
538	tr|A0A178VYB0|A0A178VYB0_ARATH (thale cress) hypothetical protein OS=Arabidopsis thaliana OX=3702 GN=At2g17130 PE=3 SV=1	A0A178VYB0	(thale cress) hypothetical protein (IDH2)	At2g17130 AXX17_At2g12260 AT9943_LOCUS6925	5	5	0.2039	39148.4	5.96
539	tr|A0A178W4F9|A0A178W4F9_ARATH Dihydrolipoamide acetyltransferase component of pyruvate dehydrogenase complex OS=Arabidopsis thaliana OX=3702 GN=AXX17_At1g35370 PE=3 SV=1	A0A178W4F9	Dihydrolipoamide acetyltransferase component of pyruvate dehydrogenase complex (EC 2.3.1.-)	AXX17_At1g35370 C24_LOCUS3380	5	5	0.1484	48306.2	8.8
540	tr|A0A178W7I7|A0A178W7I7_ARATH TPR1 OS=Arabidopsis thaliana OX=3702 GN=AXX17_At1g75340 PE=4 SV=1	A0A178W7I7	TPR1	AXX17_At1g75340	5	5	0.0402	124088	6.68
541	tr|A0A178W9R9|A0A178W9R9_ARATH Glutamine synthetase OS=Arabidopsis thaliana OX=3702 GN=AXX17_At1g59890 PE=3 SV=1	A0A178W9R9	Glutamine synthetase (EC 6.3.1.2)	AXX17_At1g59890 AN1_LOCUS5628 C24_LOCUS5517	5	5	0.1601	39206.7	5.14
542	tr|A0A178WC68|A0A178WC68_ARATH Eukaryotic translation initiation factor 5A OS=Arabidopsis thaliana OX=3702 GN=AXX17_At1g27010 PE=3 SV=1	A0A178WC68	Eukaryotic translation initiation factor 5A (eIF-5A)	AXX17_At1g27010 AN1_LOCUS2718 C24_LOCUS2621	5	5	0.3585	17140.1	5.55
543	tr|A0A178WCA1|A0A178WCA1_ARATH (thale cress) hypothetical protein OS=Arabidopsis thaliana OX=3702 GN=At1g23800 PE=3 SV=1	A0A178WCA1	(thale cress) hypothetical protein (ALDH2B7)	At1g23800 AXX17_At1g24970 AT9943_LOCUS2070	5	5	0.1063	55263.6	6.09
544	tr|A0A178WD92|A0A178WD92_ARATH Fn3_like domain-containing protein OS=Arabidopsis thaliana OX=3702 GN=AXX17_At1g72660 PE=3 SV=1	A0A178WD92	Fn3_like domain-containing protein	AXX17_At1g72660	5	5	0.086	83890.8	8.3
545	tr|A0A178WJB0|A0A178WJB0_ARATH Valyl-tRNA synthetase OS=Arabidopsis thaliana OX=3702 GN=AXX17_At1g15220 PE=3 SV=1	A0A178WJB0	Valyl-tRNA synthetase (EC 6.1.1.9)	AXX17_At1g15220	5	5	0.056	125924	6.93
546	tr|A0A1P8AV92|A0A1P8AV92_ARATH Mediator of RNA polymerase II transcription subunit 15a-like protein OS=Arabidopsis thaliana OX=3702 GN=At1g15790 PE=1 SV=1	A0A1P8AV92	Mediator of RNA polymerase II transcription subunit 15a-like protein	At1g15790 F7H2.13 F7H2_13	5	5	0.2434	21444.2	5.54
547	tr|A0A384KCX5|A0A384KCX5_ARATH Peroxidase OS=Arabidopsis thaliana OX=3702 GN=AXX17_At5g17530 PE=3 SV=1	A0A384KCX5	Peroxidase (EC 1.11.1.7)	AXX17_At5g17530 AN1_LOCUS22562 AT9943_LOCUS19428 C24_LOCUS22451	5	5	0.2077	34097.7	10.1
548	tr|A0A384KHQ3|A0A384KHQ3_ARATH RSR4 OS=Arabidopsis thaliana OX=3702 GN=AXX17_At5g00450 PE=3 SV=1	A0A384KHQ3	RSR4	AXX17_At5g00450 AN1_LOCUS20927 C24_LOCUS20825	5	5	0.1715	33216	5.79
549	tr|A0A5S9VQJ9|A0A5S9VQJ9_ARATH Phosphoglucomutase (alpha-D-glucose-1,6-bisphosphate-dependent) OS=Arabidopsis thaliana OX=3702 GN=C24_LOCUS2377 PE=3 SV=1	A0A5S9VQJ9	Phosphoglucomutase (alpha-D-glucose-1,6-bisphosphate-dependent) (EC 5.4.2.2)	C24_LOCUS2377	5	5	0.1046	63158.8	6.14
550	tr|A0A5S9WP56|A0A5S9WP56_ARATH Brix domain-containing protein OS=Arabidopsis thaliana OX=3702 GN=AN1_LOCUS4410 PE=3 SV=1	A0A5S9WP56	Brix domain-containing protein	AN1_LOCUS4410 C24_LOCUS4296	5	5	0.1563	36696.2	9.69
551	tr|A0A5S9WS62|A0A5S9WS62_ARATH Calreticulin OS=Arabidopsis thaliana OX=3702 GN=C24_LOCUS4666 PE=3 SV=1	A0A5S9WS62	Calreticulin	C24_LOCUS4666	5	5	0.16	48542.7	4.46
552	tr|A0A5S9WXM4|A0A5S9WXM4_ARATH Uncharacterized protein OS=Arabidopsis thaliana OX=3702 GN=C24_LOCUS7531 PE=4 SV=1	A0A5S9WXM4	Uncharacterized protein	C24_LOCUS7531	5	5	0.2671	16617.3	10.21
553	tr|A0A5S9X0U2|A0A5S9X0U2_ARATH Uncharacterized protein OS=Arabidopsis thaliana OX=3702 GN=C24_LOCUS8693 PE=4 SV=1	A0A5S9X0U2	Uncharacterized protein	C24_LOCUS8693	5	5	0.1613	24112.4	11.21
554	tr|A0A5S9XD98|A0A5S9XD98_ARATH T-complex protein 1 subunit delta OS=Arabidopsis thaliana OX=3702 GN=C24_LOCUS13055 PE=3 SV=1	A0A5S9XD98	T-complex protein 1 subunit delta	C24_LOCUS13055	5	5	0.097	57756.5	7.58
555	tr|A0A5S9XH20|A0A5S9XH20_ARATH Uncharacterized protein OS=Arabidopsis thaliana OX=3702 GN=C24_LOCUS14126 PE=3 SV=1	A0A5S9XH20	Uncharacterized protein	C24_LOCUS14126	5	5	0.2723	20060.6	5.51
556	tr|A0A5S9XJH3|A0A5S9XJH3_ARATH Uncharacterized protein OS=Arabidopsis thaliana OX=3702 GN=C24_LOCUS15201 PE=3 SV=1	A0A5S9XJH3	Branched-chain-amino-acid aminotransferase (EC 2.6.1.42)	C24_LOCUS15201	5	5	0.1356	44984	8.33
557	tr|A0A5S9XRW2|A0A5S9XRW2_ARATH Uncharacterized protein OS=Arabidopsis thaliana OX=3702 GN=AN1_LOCUS17705 PE=3 SV=1	A0A5S9XRW2	Uncharacterized protein	AN1_LOCUS17705 C24_LOCUS17594	5	5	0.2043	26059.7	6.04
558	tr|A0A5S9XVJ2|A0A5S9XVJ2_ARATH Uncharacterized protein OS=Arabidopsis thaliana OX=3702 GN=C24_LOCUS18896 PE=3 SV=1	A0A5S9XVJ2	Uncharacterized protein	C24_LOCUS18896	5	5	0.1008	59454.1	6.42
559	tr|A0A5S9XW21|A0A5S9XW21_ARATH Uncharacterized protein OS=Arabidopsis thaliana OX=3702 GN=C24_LOCUS19260 PE=3 SV=1	A0A5S9XW21	Uncharacterized protein	C24_LOCUS19260	5	5	0.1818	43241	4.36
560	tr|A0A5S9Y1F1|A0A5S9Y1F1_ARATH Uncharacterized protein OS=Arabidopsis thaliana OX=3702 GN=C24_LOCUS21175 PE=4 SV=1	A0A5S9Y1F1	ACT domain-containing protein	C24_LOCUS21175	5	5	0.1894	33257.6	5.27
561	tr|A0A654EA62|A0A654EA62_ARATH ATP citrate synthase OS=Arabidopsis thaliana OX=3702 GN=AN1_LOCUS1021 PE=3 SV=1	A0A654EA62	ATP citrate synthase (EC 2.3.3.8)	AN1_LOCUS1021	5	5	0.1179	46945.4	5.16
562	tr|A0A654EHF6|A0A654EHF6_ARATH Uncharacterized protein OS=Arabidopsis thaliana OX=3702 GN=AN1_LOCUS3663 PE=3 SV=1	A0A654EHF6	Uncharacterized protein	AN1_LOCUS3663 C24_LOCUS3552	5	5	0.1089	60562.8	9.47
563	tr|A0A654EL45|A0A654EL45_ARATH Uncharacterized protein OS=Arabidopsis thaliana OX=3702 GN=AN1_LOCUS5377 PE=3 SV=1	A0A654EL45	Uncharacterized protein	AN1_LOCUS5377	5	5	0.0562	109926	6.16
564	tr|A0A654EQJ2|A0A654EQJ2_ARATH Coatomer subunit beta' OS=Arabidopsis thaliana OX=3702 GN=AN1_LOCUS7046 PE=3 SV=1	A0A654EQJ2	Coatomer subunit beta'	AN1_LOCUS7046	5	5	0.061	105415	4.89
565	tr|A0A654EW41|A0A654EW41_ARATH (thale cress) hypothetical protein OS=Arabidopsis thaliana OX=3702 GN=AN1_LOCUS8399 PE=3 SV=1	A0A654EW41	Succinate--CoA ligase [ADP-forming] subunit beta, mitochondrial (EC 6.2.1.5) (Succinyl-CoA synthetase beta chain) (SCS-beta)	AN1_LOCUS8399 AT9943_LOCUS7214 C24_LOCUS8251	5	5	0.1449	45345	6.3
566	tr|A0A654FFY1|A0A654FFY1_ARATH Uncharacterized protein OS=Arabidopsis thaliana OX=3702 GN=AN1_LOCUS15892 PE=4 SV=1	A0A654FFY1	Uncharacterized protein	AN1_LOCUS15892	5	5	0.0453	134969	5.31
567	tr|A0A654FV66|A0A654FV66_ARATH CSN8_PSD8_EIF3K domain-containing protein OS=Arabidopsis thaliana OX=3702 GN=AN1_LOCUS20147 PE=4 SV=1	A0A654FV66	Eukaryotic translation initiation factor 3 subunit K (eIF3k) (eIF-3 p25)	AN1_LOCUS20147 C24_LOCUS20042	5	5	0.2965	25728.2	4.92
568	tr|A0A654FVX9|A0A654FVX9_ARATH (thale cress) hypothetical protein OS=Arabidopsis thaliana OX=3702 GN=AN1_LOCUS20426 PE=4 SV=1	A0A654FVX9	(thale cress) hypothetical protein	AN1_LOCUS20426 AT9943_LOCUS17619	5	5	0.2134	28271.1	11.71
569	tr|A0A7G2DUD0|A0A7G2DUD0_ARATH (thale cress) hypothetical protein OS=Arabidopsis thaliana OX=3702 GN=AT9943_LOCUS1783 PE=4 SV=1	A0A7G2DUD0	Catalase (EC 1.11.1.6)	AT9943_LOCUS1783	5	5	0.0901	62659.8	6.62
570	tr|A0A7G2DZF0|A0A7G2DZF0_ARATH (thale cress) hypothetical protein OS=Arabidopsis thaliana OX=3702 GN=AT9943_LOCUS4416 PE=4 SV=1	A0A7G2DZF0	(thale cress) hypothetical protein	AT9943_LOCUS4416	5	5	0.1551	35653	4.96
571	tr|A0A7G2E2X7|A0A7G2E2X7_ARATH (thale cress) hypothetical protein OS=Arabidopsis thaliana OX=3702 GN=AT9943_LOCUS3506 PE=4 SV=1	A0A7G2E2X7	Alanine--tRNA ligase (EC 6.1.1.7) (Alanyl-tRNA synthetase) (AlaRS)	AT9943_LOCUS3506	5	5	0.052	107967	5.67
572	tr|A0A7G2EVP4|A0A7G2EVP4_ARATH (thale cress) hypothetical protein OS=Arabidopsis thaliana OX=3702 GN=AT9943_LOCUS14653 PE=4 SV=1	A0A7G2EVP4	(thale cress) hypothetical protein	AT9943_LOCUS14653	5	5	0.0447	116031	6.6
573	tr|A0A7G2F249|A0A7G2F249_ARATH (thale cress) hypothetical protein OS=Arabidopsis thaliana OX=3702 GN=AT9943_LOCUS16113 PE=4 SV=1	A0A7G2F249	Aspartokinase (EC 1.1.1.3) (EC 2.7.2.4) (Homoserine dehydrogenase)	AT9943_LOCUS16113	5	5	0.0657	101657	7.55
574	tr|A0A7G2F8S1|A0A7G2F8S1_ARATH (thale cress) hypothetical protein OS=Arabidopsis thaliana OX=3702 GN=AT9943_LOCUS19273 PE=4 SV=1	A0A7G2F8S1	(thale cress) hypothetical protein	AT9943_LOCUS19273	5	5	0.0879	58931.2	5.88
575	tr|A0A7G2FAH6|A0A7G2FAH6_ARATH (thale cress) hypothetical protein OS=Arabidopsis thaliana OX=3702 GN=AT9943_LOCUS20138 PE=4 SV=1	A0A7G2FAH6	RNA helicase (EC 3.6.4.13)	AT9943_LOCUS20138	5	5	0.0761	82103.2	6.02
576	tr|A0A7G2FKP9|A0A7G2FKP9_ARATH (thale cress) hypothetical protein OS=Arabidopsis thaliana OX=3702 GN=AT9943_LOCUS23333 PE=4 SV=1	A0A7G2FKP9	(thale cress) hypothetical protein	AT9943_LOCUS23333	5	5	0.1584	35040.3	8.94
577	tr|B3H5V4|B3H5V4_ARATH Ubiquitin carboxyl-terminal hydrolase OS=Arabidopsis thaliana OX=3702 GN=UBP6 PE=1 SV=1	B3H5V4	Ubiquitin carboxyl-terminal hydrolase (EC 3.4.19.12)	UBP6 ATUBP6 UBIQUITIN-SPECIFIC PROTEASE 6 ubiquitin-specific protease 6 At1g51710 F19C24.8 F19C24_8	5	5	0.1219	49486.4	5.64
578	tr|B9DGK9|B9DGK9_ARATH Coatomer subunit delta OS=Arabidopsis thaliana OX=3702 GN=At5g05010 PE=2 SV=1	B9DGK9	Coatomer subunit delta	At5g05010	5	5	0.1214	57718.2	5.63
579	tr|C0Z2H0|C0Z2H0_ARATH AT5G60390 protein OS=Arabidopsis thaliana OX=3702 GN=At5g60390 PE=2 SV=1	C0Z2H0	AT5G60390 protein	At5g60390	5	5	0.1509	28829.1	9.57
580	tr|F4JIM7|F4JIM7_ARATH Dolichyl-diphosphooligosaccharide--protein glycosyltransferase subunit 2 OS=Arabidopsis thaliana OX=3702 GN=HAP6 PE=1 SV=2	F4JIM7	Dolichyl-diphosphooligosaccharide--protein glycosyltransferase subunit 2 (Ribophorin-2)	HAP6 HAPLESS 6 RIBOPHORIN II RPN2 At4g21150 F7J7.90 F7J7_90	5	5	0.0825	73396.7	6.62
581	tr|F4JTD2|F4JTD2_ARATH Putative rRNA methyltransferase OS=Arabidopsis thaliana OX=3702 GN=At4g25730 PE=1 SV=1	F4JTD2	Putative rRNA methyltransferase (EC 2.1.1.-) (2'-O-ribose RNA methyltransferase SPB1 homolog)	At4g25730 F14M19.10 F14M19_10	5	5	0.056	92266.4	8.87
582	tr|O22826|O22826_ARATH At2g43770 OS=Arabidopsis thaliana OX=3702 GN=At2g43770 PE=1 SV=1	O22826	At2g43770 (Putative splicing factor) (Transducin/WD40 repeat-like superfamily protein)	At2g43770 F18O19.12	5	5	0.1312	37885.4	6.89
583	tr|Q8LDI4|Q8LDI4_ARATH Quinone oxidoreductase-like protein OS=Arabidopsis thaliana OX=3702 PE=2 SV=1	Q8LDI4	Quinone oxidoreductase-like protein		5	5	0.1691	37860.3	8.09
584	tr|Q9FG81|Q9FG81_ARATH Aluminum induced protein with YGL and LRDR motifs OS=Arabidopsis thaliana OX=3702 GN=MQD19.19 PE=1 SV=1	Q9FG81	Aluminum induced protein with YGL and LRDR motifs (Aluminum-induced protein-like) (Putative aluminum-induced protein)	MQD19.19 MQD19_19 At5g43830	5	5	0.243	27508.7	6.38
585	tr|Q9FNN1|Q9FNN1_ARATH Pyruvate kinase OS=Arabidopsis thaliana OX=3702 GN=MAH20.13 PE=1 SV=1	Q9FNN1	Pyruvate kinase (EC 2.7.1.40)	MAH20.13 MAH20_13 At5g08570	5	5	0.1059	54976.2	5.93
586	tr|Q9LHL7|Q9LHL7_ARATH Aha1 domain-containing protein OS=Arabidopsis thaliana OX=3702 GN=MEC18.18 PE=1 SV=1	Q9LHL7	Aha1 domain-containing protein (Uncharacterized protein T21B14.13)	T21B14.13 MEC18.18 At3g12050	5	5	0.1583	40184.2	5.7
587	tr|Q9SZM2|Q9SZM2_ARATH N-acyl-L-amino-acid amidohydrolase OS=Arabidopsis thaliana OX=3702 GN=F20D10.340 PE=3 SV=1	Q9SZM2	N-acyl-L-amino-acid amidohydrolase (EC 3.5.1.14)	F20D10.340 At4g38220	5	5	0.0784	83436.6	5.3
588	sp|Q6NLH0|RPB9A_ARATH DNA-directed RNA polymerases II, IV and V subunit 9A OS=Arabidopsis thaliana OX=3702 GN=NRPB9A PE=1 SV=1	Q6NLH0	DNA-directed RNA polymerases II, IV and V subunit 9A	NRPB9A NRPE9A At3g16980 K14A17	7	4	0.4386	13276	7.54
589	sp|Q9SLF7|RLA22_ARATH 60S acidic ribosomal protein P2-2 OS=Arabidopsis thaliana OX=3702 GN=RPP2B PE=1 SV=1	Q9SLF7	60S acidic ribosomal protein P2-2	RPP2B At2g27710 F15K20.19	7	4	0.5652	11443.7	4.67
590	sp|O65639|CSP1_ARATH Cold shock protein 1 OS=Arabidopsis thaliana OX=3702 GN=CSP1 PE=1 SV=1	O65639	Cold shock protein 1 (AtCSP1) (Cold shock domain-containing protein 1)	CSP1 CSDP1 At4g36020 T19K4.150	6	4	0.1906	30087.3	8.18
591	sp|P49637|R27A3_ARATH 60S ribosomal protein L27a-3 OS=Arabidopsis thaliana OX=3702 GN=RPL27AC PE=2 SV=2	P49637	60S ribosomal protein L27a-3	RPL27AC At1g70600 F24J13.17 F5A18.22	6	4	0.3219	16455.2	10.59
592	sp|Q9LH85|RLA23_ARATH 60S acidic ribosomal protein P2-3 OS=Arabidopsis thaliana OX=3702 GN=RPP2C PE=1 SV=1	Q9LH85	60S acidic ribosomal protein P2-3	RPP2C At3g28500 T20D4.1	6	4	0.513	11735.2	4.6
593	tr|A0A178V925|A0A178V925_ARATH Uncharacterized protein OS=Arabidopsis thaliana OX=3702 GN=AXX17_At3g31080 PE=3 SV=1	A0A178V925	Uncharacterized protein	AXX17_At3g31080 AXX17_At3g31120	6	4	0.5172	11794.2	4.54
594	tr|A0A178WF65|A0A178WF65_ARATH (thale cress) hypothetical protein OS=Arabidopsis thaliana OX=3702 GN=AXX17_At1g25770 PE=3 SV=1	A0A178WF65	CCT-epsilon (T-complex protein 1 subunit epsilon)	AXX17_At1g25770 AN1_LOCUS2598 AT9943_LOCUS2134 C24_LOCUS2503	6	4	0.0673	59383.8	5.46
595	sp|O48661|SPDS2_ARATH Spermidine synthase 2 OS=Arabidopsis thaliana OX=3702 GN=SPDSYN2 PE=1 SV=2	O48661	Spermidine synthase 2 (SPDSY 2) (EC 2.5.1.16) (Putrescine aminopropyltransferase 2)	SPDSYN2 At1g70310 F17O7.16	5	4	0.1618	37139.8	4.72
596	sp|O49460|PHB1_ARATH Prohibitin-1, mitochondrial OS=Arabidopsis thaliana OX=3702 GN=PHB1 PE=1 SV=1	O49460	Prohibitin-1, mitochondrial (Atphb1)	PHB1 At4g28510 F20O9.200	5	4	0.1632	31706.1	9.26
597	sp|Q29Q26|AKR2B_ARATH Ankyrin repeat domain-containing protein 2B OS=Arabidopsis thaliana OX=3702 GN=AKR2B PE=1 SV=1	Q29Q26	Ankyrin repeat domain-containing protein 2B	AKR2B At2g17390 F5J6.15	5	4	0.1977	36898.6	4.37
598	sp|Q38814|THI4_ARATH Thiamine thiazole synthase, chloroplastic OS=Arabidopsis thaliana OX=3702 GN=THI1 PE=1 SV=1	Q38814	Thiamine thiazole synthase, chloroplastic (EC 2.4.2.60) (Thiazole biosynthetic enzyme)	THI1 ARA6 THI4 At5g54770 MBG8.3	5	4	0.1605	36663.8	5.82
599	sp|Q42586|UMPS_ARATH Uridine 5'-monophosphate synthase OS=Arabidopsis thaliana OX=3702 GN=PYRE-F PE=2 SV=2	Q42586	Uridine 5'-monophosphate synthase (UMP synthase) [Includes: Orotate phosphoribosyltransferase (OPRTase) (EC 2.4.2.10); Orotidine 5'-phosphate decarboxylase (EC 4.1.1.23) (OMPdecase)]	PYRE-F UMPS At3g54470 T14E10.40	5	4	0.1008	51849.8	6.77
600	sp|Q8L7R2|KHSE_ARATH Homoserine kinase OS=Arabidopsis thaliana OX=3702 GN=HSK PE=1 SV=1	Q8L7R2	Homoserine kinase (EC 2.7.1.39) (Protein DOWNY MILDEW RESISTANT 1)	HSK DMR1 At2g17265 F5J6.24	5	4	0.1189	38528.3	8.51
601	sp|Q9C7F5|NTF2B_ARATH Nuclear transport factor 2B OS=Arabidopsis thaliana OX=3702 GN=NTF2B PE=1 SV=1	Q9C7F5	Nuclear transport factor 2B (AtNTF2b) (NTF-2)	NTF2B At1g27970 F13K9.26	5	4	0.4206	14001.8	5.87
602	sp|Q9LK73|U88A1_ARATH UDP-glycosyltransferase 88A1 OS=Arabidopsis thaliana OX=3702 GN=UGT88A1 PE=2 SV=1	Q9LK73	UDP-glycosyltransferase 88A1 (EC 2.4.1.-)	UGT88A1 At3g16520 MDC8.15	5	4	0.0909	51204.5	5.61
603	sp|Q9LTF2|RS103_ARATH 40S ribosomal protein S10-3 OS=Arabidopsis thaliana OX=3702 GN=RPS10C PE=1 SV=2	Q9LTF2	40S ribosomal protein S10-3	RPS10C At5g52650 F6N7.14	5	4	0.2346	19550.9	9.63
604	sp|Q9SFU1|R13A1_ARATH 60S ribosomal protein L13a-1 OS=Arabidopsis thaliana OX=3702 GN=RPL13AA PE=2 SV=1	Q9SFU1	60S ribosomal protein L13a-1	RPL13AA At3g07110 T1B9.24	5	4	0.2087	23465.6	10.41
605	sp|Q9SVR0|R13A3_ARATH 60S ribosomal protein L13a-3 OS=Arabidopsis thaliana OX=3702 GN=RPL13AC PE=2 SV=1	Q9SVR0	60S ribosomal protein L13a-3	RPL13AC At4g13170 F17N18.60	5	4	0.2087	23628.8	10.39
606	sp|Q9ZRE2|RABD1_ARATH Ras-related protein RABD1 OS=Arabidopsis thaliana OX=3702 GN=RABD1 PE=1 SV=1	Q9ZRE2	Ras-related protein RABD1 (AtRABD1) (Ras-related protein ATFP8)	RABD1 ATFP8 At3g11730 F26K24.2	5	4	0.2146	22724.5	5.15
607	tr|A0A178UB52|A0A178UB52_ARATH Isocitrate dehydrogenase [NAD] subunit, mitochondrial OS=Arabidopsis thaliana OX=3702 GN=AXX17_At5g02510 PE=3 SV=1	A0A178UB52	Isocitrate dehydrogenase [NAD] subunit, mitochondrial	AXX17_At5g02510 AN1_LOCUS21122 C24_LOCUS21019	5	4	0.1444	40638.2	6.33
608	tr|A0A178VEM4|A0A178VEM4_ARATH At2g33370 OS=Arabidopsis thaliana OX=3702 PE=2 SV=1	A0A178VEM4	At2g33370		5	4	0.2929	15026.6	10.48
609	tr|A0A178VF24|A0A178VF24_ARATH (thale cress) hypothetical protein OS=Arabidopsis thaliana OX=3702 GN=AXX17_At3g44090 PE=3 SV=1	A0A178VF24	(thale cress) hypothetical protein	AXX17_At3g44090 AN1_LOCUS15347 AT9943_LOCUS13192 C24_LOCUS15228	5	4	0.2877	16944.4	10.79
610	tr|A0A178VLS1|A0A178VLS1_ARATH WHy domain-containing protein OS=Arabidopsis thaliana OX=3702 GN=AXX17_At2g43740 PE=3 SV=1	A0A178VLS1	WHy domain-containing protein	AXX17_At2g43740 AN1_LOCUS11134 C24_LOCUS10972	5	4	0.3675	17846.2	4.53
611	tr|A0A178WLQ0|A0A178WLQ0_ARATH Tubulin alpha chain OS=Arabidopsis thaliana OX=3702 GN=AXX17_At1g58330 PE=3 SV=1	A0A178WLQ0	Tubulin alpha chain	AXX17_At1g58330	5	4	0.08	49799.5	4.92
612	tr|A0A384LKZ7|A0A384LKZ7_ARATH Histone H4 OS=Arabidopsis thaliana OX=3702 GN=AXX17_At1g07310 PE=3 SV=1	A0A384LKZ7	Histone H4	AXX17_At1g07310 AXX17_At1g07520 AXX17_At2g24850 AXX17_At3g40210 AXX17_At3g48100 AXX17_At5g59110 AXX17_At5g59410 AN1_LOCUS14921 AN1_LOCUS14960 AN1_LOCUS15744 AN1_LOCUS26268 AN1_LOCUS26298 AN1_LOCUS831 AN1_LOCUS850 AN1_LOCUS9279 AT9943_LOCUS12835 AT9943_LOCUS12871 AT9943_LOCUS13545 AT9943_LOCUS22619 AT9943_LOCUS22645 AT9943_LOCUS603 AT9943_LOCUS7951 C24_LOCUS14808 C24_LOCUS14845 C24_LOCUS15628 C24_…	5	4	0.4078	11409.2	11.48
613	tr|A0A5S9XKB3|A0A5S9XKB3_ARATH TRASH domain-containing protein OS=Arabidopsis thaliana OX=3702 GN=C24_LOCUS15551 PE=3 SV=1	A0A5S9XKB3	TRASH domain-containing protein	C24_LOCUS15551	5	4	0.2331	18631.7	10.78
614	tr|A0A7G2EWV0|A0A7G2EWV0_ARATH (thale cress) hypothetical protein OS=Arabidopsis thaliana OX=3702 GN=AT9943_LOCUS15448 PE=4 SV=1	A0A7G2EWV0	(thale cress) hypothetical protein	AT9943_LOCUS15448	5	4	0.0977	48261.5	9.61
615	tr|A0A7G2FBK3|A0A7G2FBK3_ARATH (thale cress) hypothetical protein OS=Arabidopsis thaliana OX=3702 GN=AT9943_LOCUS19775 PE=4 SV=1	A0A7G2FBK3	RuvB-like helicase (EC 3.6.4.12)	AT9943_LOCUS19775	5	4	0.1018	49605.9	5.86
616	tr|B3H4B6|B3H4B6_ARATH 40S ribosomal protein S25 OS=Arabidopsis thaliana OX=3702 GN=At4g39200 PE=1 SV=1	B3H4B6	40S ribosomal protein S25	At4g39200 T22F8.100 T22F8_100	5	4	0.3551	11924.9	10.67
617	tr|B9DFM6|B9DFM6_ARATH AT4G35450 protein OS=Arabidopsis thaliana OX=3702 GN=At4g35450 PE=2 SV=1	B9DFM6	AT4G35450 protein	At4g35450	5	4	0.1433	36983.9	4.49
618	tr|Q8L768|Q8L768_ARATH AT1G78150 protein OS=Arabidopsis thaliana OX=3702 GN=At1g78150 PE=1 SV=1	Q8L768	AT1G78150 protein (N-lysine methyltransferase) (Uncharacterized protein At1g78150)	At1g78150 T11I11.9 T11I11_9	5	4	0.208	29678.7	6.18
619	sp|O22287|GMPP1_ARATH Mannose-1-phosphate guanylyltransferase 1 OS=Arabidopsis thaliana OX=3702 GN=CYT1 PE=1 SV=1	O22287	Mannose-1-phosphate guanylyltransferase 1 (EC 2.7.7.13) (GDP-mannose pyrophosphorylase 1) (Protein CYTOKINESIS DEFECTIVE 1) (Protein EMBRYO DEFECTIVE 101) (Protein HYPERSENSITIVE TO AMMONIUM ION 1) (Protein SENSITIVE TO OZONE 1) (Protein VITAMIN C DEFECTIVE 1)	CYT1 EMB101 GMP1 HSN1 SOZ1 VTC1 At2g39770 T5I7.7	4	4	0.0914	39576.8	6.28
620	sp|O22607|MSI4_ARATH WD-40 repeat-containing protein MSI4 OS=Arabidopsis thaliana OX=3702 GN=MSI4 PE=1 SV=3	O22607	WD-40 repeat-containing protein MSI4 (Altered cold-responsive gene 1 protein) (Nucleosome remodeling factor complex component 4) (Protein MULTICOPY SUPPRESSOR OF IRA1 4) (AtMSI4)	MSI4 ACG1 FVE At2g19520 F3P11.12	4	4	0.0947	55758.5	5.81
621	sp|O23244|PPA25_ARATH Purple acid phosphatase 25 OS=Arabidopsis thaliana OX=3702 GN=PAP25 PE=2 SV=2	O23244	Purple acid phosphatase 25 (EC 3.1.3.2)	PAP25 AT7 ATH2 At4g36350 C7A10.1010 F23E13.190	4	4	0.1009	52968.6	6.49
622	sp|O23712|PSA1B_ARATH Proteasome subunit alpha type-1-B OS=Arabidopsis thaliana OX=3702 GN=PAF2 PE=1 SV=2	O23712	Proteasome subunit alpha type-1-B (20S proteasome alpha subunit F-2) (Proteasome component 2B) (Proteasome subunit alpha type-6)	PAF2 PRC2B PRS1 At1g47250 F8G22.3	4	4	0.148	30409.6	4.97
623	sp|O23714|PSB2A_ARATH Proteasome subunit beta type-2-A OS=Arabidopsis thaliana OX=3702 GN=PBD1 PE=1 SV=1	O23714	Proteasome subunit beta type-2-A (20S proteasome beta subunit D-1) (Proteasome component GB) (Proteasome subunit beta type-4)	PBD1 PRCGB At3g22630 F16J14.18	4	4	0.152	22540.4	5.95
624	sp|O24412|PSD7A_ARATH 26S proteasome non-ATPase regulatory subunit 7 homolog A OS=Arabidopsis thaliana OX=3702 GN=RPN8A PE=1 SV=1	O24412	26S proteasome non-ATPase regulatory subunit 7 homolog A (26S proteasome regulatory subunit RPN8a) (AtRPN8a) (Protein ASYMMETRIC LEAVES ENHANCER 3) (Protein MOV34) (AtMOV34)	RPN8A AE3 MOV34 At5g05780 MJJ3.19	4	4	0.1234	34727.5	6.06
625	sp|O64740|SC13B_ARATH Protein transport protein SEC13 homolog B OS=Arabidopsis thaliana OX=3702 GN=SEC13B PE=1 SV=1	O64740	Protein transport protein SEC13 homolog B (SEC13-like protein B)	SEC13B SEC13 At2g30050 T27E13.21	4	4	0.1424	32642.1	5.42
626	sp|O65041|UBA3_ARATH NEDD8-activating enzyme E1 catalytic subunit OS=Arabidopsis thaliana OX=3702 GN=ECR1 PE=1 SV=2	O65041	NEDD8-activating enzyme E1 catalytic subunit (EC 6.2.1.64) (RUB-activating enzyme) (Ubiquitin-activating enzyme E1-like protein)	ECR1 At5g19180 T24G5_80	4	4	0.1035	50540.7	5.46
627	sp|O65271|FOLD4_ARATH Bifunctional protein FolD 4, chloroplastic OS=Arabidopsis thaliana OX=3702 GN=FOLD4 PE=1 SV=1	O65271	Bifunctional protein FolD 4, chloroplastic (Protein EMBRYO DEFECTIVE 3127) (Tetrahydrofolate dehydrogenase/cyclohydrolase 4) [Includes: Methylenetetrahydrofolate dehydrogenase (EC 1.5.1.5); Methenyltetrahydrofolate cyclohydrolase (EC 3.5.4.9)]	FOLD4 DHC4 EMB3127 At4g00620 F6N23.26	4	4	0.1	38741.3	8.58
628	sp|O80763|NRX1_ARATH Probable nucleoredoxin 1 OS=Arabidopsis thaliana OX=3702 GN=At1g60420 PE=1 SV=1	O80763	Probable nucleoredoxin 1 (AtNrx1) (EC 1.8.1.8)	At1g60420 T13D8.29	4	4	0.064	65169	4.9
629	sp|O80944|AKRC8_ARATH Aldo-keto reductase family 4 member C8 OS=Arabidopsis thaliana OX=3702 GN=AKR4C8 PE=1 SV=2	O80944	Aldo-keto reductase family 4 member C8 (EC 1.1.1.-)	AKR4C8 At2g37760 F13M22 T8P21.6	4	4	0.1254	34684.5	6.52
630	sp|O81439|PAP1_ARATH Probable plastid-lipid-associated protein 1, chloroplastic OS=Arabidopsis thaliana OX=3702 GN=PAP1 PE=1 SV=1	O81439	Probable plastid-lipid-associated protein 1, chloroplastic (AtPap1) (Fibrillin-1a) (Plastoglobulin 35) (AtPGL35)	PAP1 FBN1a FIB1a PGL35 At4g04020 T24H24.16	4	4	0.1321	34948	5.45
631	sp|O82291|PAP3_ARATH Probable plastid-lipid-associated protein 3, chloroplastic OS=Arabidopsis thaliana OX=3702 GN=PAP3 PE=1 SV=1	O82291	Probable plastid-lipid-associated protein 3, chloroplastic (AtPap3) (Fibrillin-2) (Plastoglobulin 40) (AtPGL40)	PAP3 FBN2 FIB2 PGL40 At2g35490 T32F12.13	4	4	0.1197	40504.7	4.45
632	sp|O82514|KAD4_ARATH Adenylate kinase 4 OS=Arabidopsis thaliana OX=3702 GN=ADK1 PE=1 SV=2	O82514	Adenylate kinase 4 (AK 4) (EC 2.7.4.3) (ATP-AMP transphosphorylase 4) (ATP:AMP phosphotransferase) (Adenylate monophosphate kinase 4) (AMK4)	ADK1 At5g63400 MLE2.3	4	4	0.1829	26931.7	6.91
633	sp|P20115|CISY4_ARATH Citrate synthase 4, mitochondrial OS=Arabidopsis thaliana OX=3702 GN=CSY4 PE=1 SV=3	P20115	Citrate synthase 4, mitochondrial (EC 2.3.3.16)	CSY4 At2g44350 F4I1.16	4	4	0.1097	52781.8	6.41
634	sp|P29976|AROF_ARATH Phospho-2-dehydro-3-deoxyheptonate aldolase 1, chloroplastic OS=Arabidopsis thaliana OX=3702 GN=DHS1 PE=2 SV=2	P29976	Phospho-2-dehydro-3-deoxyheptonate aldolase 1, chloroplastic (EC 2.5.1.54) (3-deoxy-D-arabino-heptulosonate 7-phosphate synthase 1) (DAHP synthase 1) (Phospho-2-keto-3-deoxyheptonate aldolase 1)	DHS1 At4g39980 T5J17.150	4	4	0.1105	57978.2	8.28
635	sp|P30186|PSA7A_ARATH Proteasome subunit alpha type-7-A OS=Arabidopsis thaliana OX=3702 GN=PAD1 PE=1 SV=1	P30186	Proteasome subunit alpha type-7-A (20S proteasome alpha subunit D-1) (Proteasome component 6A) (Proteasome subunit alpha type-4) (TAS-G64)	PAD1 PRC6A At3g51260 F24M12.300	4	4	0.148	27336.8	6.86
636	sp|P32068|TRPE_ARATH Anthranilate synthase alpha subunit 1, chloroplastic OS=Arabidopsis thaliana OX=3702 GN=ASA1 PE=1 SV=1	P32068	Anthranilate synthase alpha subunit 1, chloroplastic (EC 4.1.3.27) (Anthranilate synthase component 1-1) (Anthranilate synthase component I-1) (Protein A-METHYL TRYPTOPHAN RESISTANT 1) (Protein JASMONATE-INDUCED DEFECTIVE LATERAL ROOT 1) (Protein TRYPTOPHAN BIOSYNTHESIS 5) (Protein WEAK ETHYLENE INSENSITIVE 2)	ASA1 AMT1 JDL1 TRP5 WEI2 At5g05730 MJJ3.14	4	4	0.0874	66310.9	6.09
637	sp|P42742|PSB1_ARATH Proteasome subunit beta type-1 OS=Arabidopsis thaliana OX=3702 GN=PBF1 PE=1 SV=2	P42742	Proteasome subunit beta type-1 (20S proteasome beta subunit F-1) (Proteasome component 5) (Proteasome subunit beta type-6) (TAS-F22/FAFP98) (TAS-G39.20)	PBF1 PRC5 At3g60820 T4C21_230	4	4	0.2108	24643.8	6.95
638	sp|P42761|GSTFA_ARATH Glutathione S-transferase F10 OS=Arabidopsis thaliana OX=3702 GN=GSTF10 PE=1 SV=3	P42761	Glutathione S-transferase F10 (AtGSTF10) (EC 2.5.1.18) (AtGSTF4) (GST class-phi member 10) (Protein EARLY RESPONSE TO DEHYDRATION 13)	GSTF10 ERD13 GSTF4 At2g30870 F7F1.8	4	4	0.2047	24229.7	5.49
639	sp|P57720|AROC_ARATH Chorismate synthase, chloroplastic OS=Arabidopsis thaliana OX=3702 GN=EMB1144 PE=2 SV=2	P57720	Chorismate synthase, chloroplastic (EC 4.2.3.5) (5-enolpyruvylshikimate-3-phosphate phospholyase) (Protein EMBRYO DEFECTIVE 1144)	EMB1144 At1g48850 F27K7.1 T24P22.3	4	4	0.1239	47317.2	8.37
640	sp|Q43316|HEM3_ARATH Porphobilinogen deaminase, chloroplastic OS=Arabidopsis thaliana OX=3702 GN=HEMC PE=1 SV=1	Q43316	Porphobilinogen deaminase, chloroplastic (PBG) (EC 2.5.1.61) (Hydroxymethylbilane synthase) (HMBS) (Pre-uroporphyrinogen synthase) (Protein RUGOSA1)	HEMC RUG1 At5g08280 F8L15_10	4	4	0.1073	41042.8	8.75
641	sp|Q501E6|FLOT1_ARATH Flotillin-like protein 1 OS=Arabidopsis thaliana OX=3702 GN=FLOT1 PE=2 SV=1	Q501E6	Flotillin-like protein 1 (AtFLOT1) (Nodulin-like protein 1)	FLOT1 At5g25250 F21J6.108	4	4	0.0787	52309.1	5.83
642	sp|Q66GR6|WHY3_ARATH Single-stranded DNA-binding protein WHY3, chloroplastic OS=Arabidopsis thaliana OX=3702 GN=WHY3 PE=1 SV=1	Q66GR6	Single-stranded DNA-binding protein WHY3, chloroplastic (Protein PLASTID TRANSCRIPTIONALLY ACTIVE 11) (Protein WHIRLY 3) (AtWHY3)	WHY3 PTAC11 At2g02740 T20F6.12	4	4	0.1754	29727.5	9.54
643	sp|Q84MD8|FHYRK_ARATH Bifunctional riboflavin kinase/FMN phosphatase OS=Arabidopsis thaliana OX=3702 GN=FHY PE=1 SV=1	Q84MD8	Bifunctional riboflavin kinase/FMN phosphatase [Includes: FMN phosphatase (EC 3.1.3.102) (FMN phosphohydrolase); Riboflavin kinase (EC 2.7.1.26) (Flavokinase)]	FHY FMN At4g21470 F18E5.90	4	4	0.1187	42109.9	5.97
644	sp|Q8GZ29|GH315_ARATH Indole-3-acetic acid-amido synthetase GH3.15 OS=Arabidopsis thaliana OX=3702 GN=GH3.15 PE=1 SV=1	Q8GZ29	Indole-3-acetic acid-amido synthetase GH3.15 (EC 6.3.2.-) (Auxin-responsive GH3-like protein 15) (AtGH3-15) (Protein GRETCHEN HAGEN 3.15)	GH3.15 At5g13370 T22N19.20	4	4	0.079	66977.9	5.49
645	sp|Q8LFT2|DRP3B_ARATH Dynamin-related protein 3B OS=Arabidopsis thaliana OX=3702 GN=DRP3B PE=1 SV=2	Q8LFT2	Dynamin-related protein 3B (Dynamin-like protein 2b)	DRP3B ADL2B At2g14120 T22C12.1	4	4	0.0577	86642.6	5.95
646	sp|Q8LG05|STKLM_ARATH Transcription factor STKL1 OS=Arabidopsis thaliana OX=3702 GN=STKL1 PE=1 SV=1	Q8LG05	Transcription factor STKL1 (Protein Storekeeper-like 1)	STKL1 At4g00238 F5I10	4	4	0.1101	38185.7	8.81
647	sp|Q8RX71|BAG4_ARATH BAG family molecular chaperone regulator 4 OS=Arabidopsis thaliana OX=3702 GN=BAG4 PE=1 SV=1	Q8RX71	BAG family molecular chaperone regulator 4 (Bcl-2-associated athanogene 4)	BAG4 At3g51780 ATEM1.3	4	4	0.1227	29210.4	5.2
648	sp|Q93YZ7|ILVH2_ARATH Acetolactate synthase small subunit 2, chloroplastic OS=Arabidopsis thaliana OX=3702 GN=At2g31810 PE=1 SV=1	Q93YZ7	Acetolactate synthase small subunit 2, chloroplastic (Acetohydroxy-acid synthase small subunit) (AHAS) (ALS)	At2g31810 F20M17.15	4	4	0.0855	53872.4	9.07
649	sp|Q93ZN2|ALKR4_ARATH Probable aldo-keto reductase 4 OS=Arabidopsis thaliana OX=3702 GN=At1g60710 PE=2 SV=1	Q93ZN2	Probable aldo-keto reductase 4 (EC 1.1.1.-)	At1g60710 F8A5.23	4	4	0.1188	37924.1	5.92
650	sp|Q940P8|TCPB_ARATH T-complex protein 1 subunit beta OS=Arabidopsis thaliana OX=3702 GN=CCT2 PE=1 SV=1	Q940P8	T-complex protein 1 subunit beta (TCP-1-beta) (CCT-beta) (Chaperonin CCT2)	CCT2 At5g20890 F22D1.60	4	4	0.0987	57285.4	5.59
651	sp|Q945Q1|CYT1_ARATH Cysteine proteinase inhibitor 1 OS=Arabidopsis thaliana OX=3702 GN=CYS1 PE=1 SV=2	Q945Q1	Cysteine proteinase inhibitor 1 (AtCYS-1)	CYS1 CYS At5g12140 MXC9.10	4	4	0.4356	11255.4	5.07
652	sp|Q949X9|LPR2_ARATH Multicopper oxidase LPR2 OS=Arabidopsis thaliana OX=3702 GN=LPR2 PE=2 SV=1	Q949X9	Multicopper oxidase LPR2 (EC 1.-.-.-) (Protein LOW PHOSPHATE ROOT 2)	LPR2 At1g71040 F23N20.3	4	4	0.0688	66164.2	9.19
653	sp|Q94A41|AMY3_ARATH Alpha-amylase 3, chloroplastic OS=Arabidopsis thaliana OX=3702 GN=AMY3 PE=1 SV=1	Q94A41	Alpha-amylase 3, chloroplastic (AtAMY3) (EC 3.2.1.1) (1,4-alpha-D-glucan glucanohydrolase)	AMY3 At1g69830 T17F3.14	4	4	0.062	99840.8	5.73
654	sp|Q94A97|UBC35_ARATH Ubiquitin-conjugating enzyme E2 35 OS=Arabidopsis thaliana OX=3702 GN=UBC35 PE=1 SV=1	Q94A97	Ubiquitin-conjugating enzyme E2 35 (EC 2.3.2.23) (E2 ubiquitin-conjugating enzyme 35) (Ubiquitin carrier protein 35)	UBC35 UBC13A UBG13A At1g78870 F9K20.8	4	4	0.3464	17191.6	6.74
655	sp|Q94BT0|SPSA1_ARATH Sucrose-phosphate synthase 1 OS=Arabidopsis thaliana OX=3702 GN=SPS1 PE=1 SV=1	Q94BT0	Sucrose-phosphate synthase 1 (EC 2.4.1.14) (Sucrose-phosphate synthase 1F) (AtSPS1F) (Sucrose-phosphate synthase 5.1) (AtSPS5.1) (UDP-glucose-fructose-phosphate glucosyltransferase)	SPS1 SPSA1 At5g20280 F5O24.170	4	4	0.0441	117320	6
656	sp|Q9C505|IF5A3_ARATH Eukaryotic translation initiation factor 5A-3 OS=Arabidopsis thaliana OX=3702 GN=ELF5A-3 PE=2 SV=1	Q9C505	Eukaryotic translation initiation factor 5A-3 (AtELF5A-3) (eIF-5A-3)	ELF5A-3 At1g69410 F10D13.8 F23O10.2	4	4	0.2785	17207.2	5.56
657	sp|Q9C5J7|PFKA7_ARATH ATP-dependent 6-phosphofructokinase 7 OS=Arabidopsis thaliana OX=3702 GN=PFK7 PE=1 SV=1	Q9C5J7	ATP-dependent 6-phosphofructokinase 7 (ATP-PFK 7) (Phosphofructokinase 7) (EC 2.7.1.11) (Phosphohexokinase 7)	PFK7 At5g56630 MIK19.8	4	4	0.0907	53481.4	6.87
658	sp|Q9C958|SRK2B_ARATH Serine/threonine-protein kinase SRK2B OS=Arabidopsis thaliana OX=3702 GN=SRK2B PE=1 SV=1	Q9C958	Serine/threonine-protein kinase SRK2B (EC 2.7.11.1) (OST1-kinase-like 6) (SNF1-related kinase 2.10) (SnRK2.10)	SRK2B OSKL6 SNRK2.10 At1g60940 T7P1.8	4	4	0.1163	41039.3	5.62
659	sp|Q9CAR7|HIR2_ARATH Hypersensitive-induced response protein 2 OS=Arabidopsis thaliana OX=3702 GN=HIR2 PE=1 SV=1	Q9CAR7	Hypersensitive-induced response protein 2 (AtHIR2)	HIR2 At1g69840 T17F3.13	4	4	0.1783	31405.3	5.3
660	sp|Q9FG34|PER54_ARATH Peroxidase 54 OS=Arabidopsis thaliana OX=3702 GN=PER54 PE=2 SV=1	Q9FG34	Peroxidase 54 (Atperox P54) (EC 1.11.1.7) (ATP29a)	PER54 P54 At5g06730 MPH15.9	4	4	0.1145	37290	4.48
661	sp|Q9FGI6|NDUS1_ARATH NADH dehydrogenase [ubiquinone] iron-sulfur protein 1, mitochondrial OS=Arabidopsis thaliana OX=3702 GN=EMB1467 PE=1 SV=2	Q9FGI6	NADH dehydrogenase [ubiquinone] iron-sulfur protein 1, mitochondrial (EC 7.1.1.2) (Protein EMBRYO DEFECTIVE 1467)	EMB1467 At5g37510 MPA22.5	4	4	0.0668	81524.6	6.24
662	sp|Q9FHG2|RL322_ARATH 60S ribosomal protein L32-2 OS=Arabidopsis thaliana OX=3702 GN=RPL32B PE=2 SV=1	Q9FHG2	60S ribosomal protein L32-2	RPL32B At5g46430 K11I1.2	4	4	0.3383	15475	10.78
663	sp|Q9FVE6|HDT1_ARATH Histone deacetylase HDT1 OS=Arabidopsis thaliana OX=3702 GN=HDT1 PE=1 SV=1	Q9FVE6	Histone deacetylase HDT1 (HD-tuins protein 1) (Histone deacetylase 2a) (AtHD2A)	HDT1 HD2A HDA3 At3g44750 T32N15.8	4	4	0.151	26371.9	5.12
664	sp|Q9LE16|BRX11_ARATH Ribosome biogenesis protein BRX1 homolog 1 OS=Arabidopsis thaliana OX=3702 GN=BRIX1-1 PE=2 SV=1	Q9LE16	Ribosome biogenesis protein BRX1 homolog 1 (AtBRX1-1) (Brix domain-containing protein 2)	BRIX1-1 At3g15460 MJK13.12	4	4	0.127	36349.5	9.64
665	sp|Q9LF04|STAD1_ARATH Stearoyl-[acyl-carrier-protein] 9-desaturase 1, chloroplastic OS=Arabidopsis thaliana OX=3702 GN=S-ACP-DES1 PE=1 SV=1	Q9LF04	Stearoyl-[acyl-carrier-protein] 9-desaturase 1, chloroplastic (Stearoyl-ACP desaturase 1) (EC 1.14.19.2) (Acyl-[acyl-carrier-protein] desaturase 1)	S-ACP-DES1 AAD1 SAD1 At5g16240 T21H19_160	4	4	0.1168	45017.5	6.09
666	sp|Q9LIA8|UGDH2_ARATH UDP-glucose 6-dehydrogenase 2 OS=Arabidopsis thaliana OX=3702 GN=UGD2 PE=1 SV=1	Q9LIA8	UDP-glucose 6-dehydrogenase 2 (UDP-Glc dehydrogenase 2) (UDP-GlcDH 2) (UDPGDH 2) (EC 1.1.1.22) (At-UGD2)	UGD2 UGD At3g29360 MUO10.18 MUO10_6	4	4	0.1063	53172.5	5.7
667	sp|Q9LSQ5|FQR1_ARATH NAD(P)H dehydrogenase (quinone) FQR1 OS=Arabidopsis thaliana OX=3702 GN=FQR1 PE=1 SV=1	Q9LSQ5	NAD(P)H dehydrogenase (quinone) FQR1 (EC 1.6.5.2) (Flavodoxin-like quinone reductase 1)	FQR1 At5g54500 F24B18.12	4	4	0.3235	21795.5	5.96
668	sp|Q9LUG5|RPF2_ARATH Ribosome production factor 2 homolog OS=Arabidopsis thaliana OX=3702 GN=At3g23620 PE=2 SV=1	Q9LUG5	Ribosome production factor 2 homolog (Brix domain-containing protein 1 homolog) (Ribosome biogenesis protein RPF2 homolog)	At3g23620 MDB19.11	4	4	0.1369	35727.2	9.74
669	sp|Q9LVJ1|SBT14_ARATH Subtilisin-like protease SBT1.4 OS=Arabidopsis thaliana OX=3702 GN=SBT1.4 PE=2 SV=1	Q9LVJ1	Subtilisin-like protease SBT1.4 (EC 3.4.21.-) (Subtilase subfamily 1 member 4) (AtSBT1.4)	SBT1.4 At3g14067 MDC16.21	4	4	0.0721	81816.2	6.29
670	sp|Q9LYU8|AK1_ARATH Aspartokinase 1, chloroplastic OS=Arabidopsis thaliana OX=3702 GN=AK1 PE=1 SV=1	Q9LYU8	Aspartokinase 1, chloroplastic (EC 2.7.2.4) (Aspartate kinase 1)	AK1 AK AK-LYS1 At5g13280 T31B5.100	4	4	0.0685	62297.3	6.37
671	sp|Q9M2F9|RH52_ARATH DEAD-box ATP-dependent RNA helicase 52 OS=Arabidopsis thaliana OX=3702 GN=RH52 PE=1 SV=1	Q9M2F9	DEAD-box ATP-dependent RNA helicase 52 (EC 3.6.4.13)	RH52 At3g58570 F14P22.160	4	4	0.065	69241.2	7.67
672	sp|Q9M330|PSMF1_ARATH Probable proteasome inhibitor OS=Arabidopsis thaliana OX=3702 GN=At3g53970 PE=1 SV=1	Q9M330	Probable proteasome inhibitor	At3g53970 F5K20_270	4	4	0.1887	32116.4	4.94
673	sp|Q9S7L9|CX6B1_ARATH Cytochrome c oxidase subunit 6b-1 OS=Arabidopsis thaliana OX=3702 GN=COX6B-1 PE=1 SV=1	Q9S7L9	Cytochrome c oxidase subunit 6b-1 (AtCOX6b-1)	COX6B-1 At1g22450 F12K8.20	4	4	0.2304	21194.6	4.29
674	sp|Q9SH69|6PGD1_ARATH 6-phosphogluconate dehydrogenase, decarboxylating 1, chloroplastic OS=Arabidopsis thaliana OX=3702 GN=PGD1 PE=1 SV=1	Q9SH69	6-phosphogluconate dehydrogenase, decarboxylating 1, chloroplastic (EC 1.1.1.44)	PGD1 At1g64190 F22C12.5	4	4	0.1068	53376.9	5.34
675	sp|Q9SIM4|RL141_ARATH 60S ribosomal protein L14-1 OS=Arabidopsis thaliana OX=3702 GN=RPL14A PE=2 SV=1	Q9SIM4	60S ribosomal protein L14-1	RPL14A At2g20450 T13C7.4	4	4	0.2687	15506.3	10.12
676	sp|Q9SQZ1|RS173_ARATH 40S ribosomal protein S17-3 OS=Arabidopsis thaliana OX=3702 GN=RPS17C PE=2 SV=3	Q9SQZ1	40S ribosomal protein S17-3	RPS17C At3g10610 F13M14.10 F18K10.23	4	4	0.2286	16035.5	10.04
677	sp|Q9SRI1|SC13A_ARATH Protein transport protein SEC13 homolog A OS=Arabidopsis thaliana OX=3702 GN=SEC13A PE=1 SV=1	Q9SRI1	Protein transport protein SEC13 homolog A (SEC13-like protein A)	SEC13A At3g01340 T22N4.3	4	4	0.1424	32630.2	5.64
678	sp|Q9STE8|TC753_ARATH Protein TOC75-3, chloroplastic OS=Arabidopsis thaliana OX=3702 GN=TOC75-3 PE=1 SV=1	Q9STE8	Protein TOC75-3, chloroplastic (75 kDa translocon at the outer-envelope-membrane of chloroplasts 3) (AtTOC75-III)	TOC75-3 TOC75 At3g46740 T6H20.230	4	4	0.0892	89187.7	8.93
679	sp|Q9ZUY6|AXS1_ARATH UDP-D-apiose/UDP-D-xylose synthase 1 OS=Arabidopsis thaliana OX=3702 GN=AXS1 PE=1 SV=1	Q9ZUY6	UDP-D-apiose/UDP-D-xylose synthase 1	AXS1 At2g27860 F15K20.4	4	4	0.1311	43637.4	5.49
680	tr|A0A178UHG1|A0A178UHG1_ARATH Dolichyl-diphosphooligosaccharide--protein glycosyltransferase 48 kDa subunit OS=Arabidopsis thaliana OX=3702 GN=AXX17_At5g66680 PE=3 SV=1	A0A178UHG1	Dolichyl-diphosphooligosaccharide--protein glycosyltransferase 48 kDa subunit (Oligosaccharyl transferase 48 kDa subunit)	AXX17_At5g66680 AN1_LOCUS27004 C24_LOCUS26831	4	4	0.0824	48743.7	5.9
681	tr|A0A178UHH2|A0A178UHH2_ARATH Ribonucloprotein OS=Arabidopsis thaliana OX=3702 GN=At5g20160 PE=3 SV=1	A0A178UHH2	Ribonucloprotein	At5g20160 AXX17_At5g20120 AT9943_LOCUS19636 C24_LOCUS22702	4	4	0.3672	13897	6.72
682	tr|A0A178UIR8|A0A178UIR8_ARATH RRM domain-containing protein OS=Arabidopsis thaliana OX=3702 GN=At5g02530 PE=4 SV=1	A0A178UIR8	RRM domain-containing protein	At5g02530 AXX17_At5g01660	4	4	0.1507	30806.5	9.98
683	tr|A0A178UJR3|A0A178UJR3_ARATH (thale cress) hypothetical protein OS=Arabidopsis thaliana OX=3702 GN=AXX17_At5g46550 PE=3 SV=1	A0A178UJR3	(thale cress) hypothetical protein (GFA2)	AXX17_At5g46550 AT9943_LOCUS21597 C24_LOCUS24869	4	4	0.1096	49437.1	9.09
684	tr|A0A178UK63|A0A178UK63_ARATH Glutamate decarboxylase OS=Arabidopsis thaliana OX=3702 GN=At5g17330 PE=3 SV=1	A0A178UK63	Glutamate decarboxylase (EC 4.1.1.15)	At5g17330 AXX17_At5g16990 AXX17_At5g17010	4	4	0.0925	45408.6	5.56
685	tr|A0A178UTB9|A0A178UTB9_ARATH Vesicle-fusing ATPase OS=Arabidopsis thaliana OX=3702 GN=AXX17_At4g05340 PE=3 SV=1	A0A178UTB9	Vesicle-fusing ATPase (EC 3.6.4.6)	AXX17_At4g05340	4	4	0.0606	81486.3	5.74
686	tr|A0A178V3X4|A0A178V3X4_ARATH Dihydrolipoyllysine-residue succinyltransferase OS=Arabidopsis thaliana OX=3702 GN=AXX17_At4g31060 PE=3 SV=1	A0A178V3X4	Dihydrolipoyllysine-residue succinyltransferase (EC 2.3.1.61)	AXX17_At4g31060	4	4	0.0711	49998.5	9.07
687	tr|A0A178V6D3|A0A178V6D3_ARATH Phenylalanyl-tRNA synthetase OS=Arabidopsis thaliana OX=3702 GN=AXX17_At3g52700 PE=3 SV=1	A0A178V6D3	Phenylalanyl-tRNA synthetase (EC 6.1.1.20)	AXX17_At3g52700	4	4	0.1026	49251.1	5.99
688	tr|A0A178V7U2|A0A178V7U2_ARATH DNA-directed RNA polymerase subunit OS=Arabidopsis thaliana OX=3702 GN=At3g57650 PE=3 SV=1	A0A178V7U2	DNA-directed RNA polymerase subunit (EC 2.7.7.6)	At3g57650 At3g57660 AXX17_At3g52240	4	4	0.0219	225782	6.19
689	tr|A0A178V9J1|A0A178V9J1_ARATH RACK1C_AT OS=Arabidopsis thaliana OX=3702 GN=AXX17_At3g19190 PE=4 SV=1	A0A178V9J1	RACK1C_AT	AXX17_At3g19190 AN1_LOCUS13214 C24_LOCUS13047	4	4	0.1196	35841.1	6.66
690	tr|A0A178VAM7|A0A178VAM7_ARATH VEN6 OS=Arabidopsis thaliana OX=3702 GN=AXX17_At3g30260 PE=3 SV=1	A0A178VAM7	VEN6	AXX17_At3g30260	4	4	0.0837	47058.5	5.68
691	tr|A0A178VBH7|A0A178VBH7_ARATH (thale cress) hypothetical protein OS=Arabidopsis thaliana OX=3702 GN=AXX17_At3g05130 PE=3 SV=1	A0A178VBH7	(thale cress) hypothetical protein	AXX17_At3g05130 AN1_LOCUS11860 AT9943_LOCUS10195	4	4	0.379	14018	9.57
692	tr|A0A178VBJ3|A0A178VBJ3_ARATH Uncharacterized protein OS=Arabidopsis thaliana OX=3702 GN=At3g57610 PE=4 SV=1	A0A178VBJ3	Uncharacterized protein	At3g57610 AXX17_At3g52190	4	4	0.5614	6464.32	5.12
693	tr|A0A178VBV4|A0A178VBV4_ARATH Importin N-terminal domain-containing protein OS=Arabidopsis thaliana OX=3702 GN=AXX17_At3g08530 PE=4 SV=1	A0A178VBV4	Importin N-terminal domain-containing protein	AXX17_At3g08530	4	4	0.0504	96622	4.7
694	tr|A0A178VG60|A0A178VG60_ARATH RSP31 OS=Arabidopsis thaliana OX=3702 GN=AXX17_At3g56160 PE=4 SV=1	A0A178VG60	RSP31	AXX17_At3g56160 AN1_LOCUS16564 C24_LOCUS16443	4	4	0.1515	31154.2	9.98
695	tr|A0A178VI56|A0A178VI56_ARATH (thale cress) hypothetical protein OS=Arabidopsis thaliana OX=3702 GN=AXX17_At3g20010 PE=4 SV=1	A0A178VI56	(thale cress) hypothetical protein (RABG3F)	AXX17_At3g20010 AN1_LOCUS13294 AT9943_LOCUS11428 C24_LOCUS13128	4	4	0.2136	23101.7	4.98
696	tr|A0A178VJ01|A0A178VJ01_ARATH MAG4 OS=Arabidopsis thaliana OX=3702 GN=AXX17_At3g30070 PE=4 SV=1	A0A178VJ01	MAG4	AXX17_At3g30070	4	4	0.0514	101703	4.83
697	tr|A0A178VKG9|A0A178VKG9_ARATH Alpha-galactosidase OS=Arabidopsis thaliana OX=3702 GN=AXX17_At3g50940 PE=3 SV=1	A0A178VKG9	Alpha-galactosidase (EC 3.2.1.22) (Melibiase)	AXX17_At3g50940	4	4	0.0629	101605	6.25
698	tr|A0A178VQM2|A0A178VQM2_ARATH Uncharacterized protein OS=Arabidopsis thaliana OX=3702 GN=AXX17_At2g34020 PE=4 SV=1	A0A178VQM2	Uncharacterized protein	AXX17_At2g34020	4	4	0.1315	30731.6	5.06
699	tr|A0A178VVS2|A0A178VVS2_ARATH (thale cress) hypothetical protein OS=Arabidopsis thaliana OX=3702 GN=AXX17_At2g41670 PE=3 SV=1	A0A178VVS2	(thale cress) hypothetical protein	AXX17_At2g41670 AN1_LOCUS10928 AT9943_LOCUS9390	4	4	0.1612	27939.5	9.93
700	tr|A0A178VZC6|A0A178VZC6_ARATH Ribosome biogenesis regulatory protein OS=Arabidopsis thaliana OX=3702 GN=AXX17_At2g34830 PE=3 SV=1	A0A178VZC6	Ribosome biogenesis regulatory protein	AXX17_At2g34830	4	4	0.1289	35520.2	9.81
701	tr|A0A178W4A4|A0A178W4A4_ARATH Ornithine transcarbamylase OS=Arabidopsis thaliana OX=3702 GN=AXX17_At1g69770 PE=3 SV=1	A0A178W4A4	Ornithine carbamoyltransferase (EC 2.1.3.3)	AXX17_At1g69770 AT9943_LOCUS5555 C24_LOCUS6459	4	4	0.1387	41001.5	7.17
702	tr|A0A178W5Y1|A0A178W5Y1_ARATH Acetyltransferase component of pyruvate dehydrogenase complex OS=Arabidopsis thaliana OX=3702 GN=AXX17_At1g48680 PE=3 SV=1	A0A178W5Y1	Acetyltransferase component of pyruvate dehydrogenase complex (EC 2.3.1.12)	AXX17_At1g48680 AN1_LOCUS4548 C24_LOCUS4436	4	4	0.0742	58466.8	7.95
703	tr|A0A178WA88|A0A178WA88_ARATH 3-oxoacyl-[acyl-carrier-protein] reductase OS=Arabidopsis thaliana OX=3702 GN=AXX17_At1g25630 PE=3 SV=1	A0A178WA88	3-oxoacyl-[acyl-carrier-protein] reductase (EC 1.1.1.100)	AXX17_At1g25630	4	4	0.1536	33533.7	9.46
704	tr|A0A178WEJ5|A0A178WEJ5_ARATH Acetylornithine transaminase OS=Arabidopsis thaliana OX=3702 GN=AXX17_At1g75450 PE=3 SV=1	A0A178WEJ5	Acetylornithine transaminase (EC 2.6.1.11)	AXX17_At1g75450 C24_LOCUS6993	4	4	0.14	48780.5	6.37
705	tr|A0A178WH43|A0A178WH43_ARATH (thale cress) hypothetical protein OS=Arabidopsis thaliana OX=3702 GN=AXX17_At1g28510 PE=3 SV=1	A0A178WH43	(thale cress) hypothetical protein (GH3.17)	AXX17_At1g28510 AN1_LOCUS2873 AT9943_LOCUS2364 C24_LOCUS2777	4	4	0.0706	68863.2	5.11
706	tr|A0A1P8B1D0|A0A1P8B1D0_ARATH GW repeat-and PHD finger-containing protein NERD OS=Arabidopsis thaliana OX=3702 GN=NERD PE=1 SV=1	A0A1P8B1D0	GW repeat-and PHD finger-containing protein NERD	NERD At2g16485 F16F14.1 F16F14_1	4	4	0.0228	193310	4.69
707	tr|A0A1P8B469|A0A1P8B469_ARATH S-adenosyl-L-methionine-dependent methyltransferases superfamily protein OS=Arabidopsis thaliana OX=3702 GN=At4g26600 PE=1 SV=1	A0A1P8B469	S-adenosyl-L-methionine-dependent methyltransferases superfamily protein	At4g26600 T15N24.50 T15N24_50	4	4	0.0926	61936	5.12
708	tr|A0A1P8BE97|A0A1P8BE97_ARATH Small RNA degrading nuclease 3 OS=Arabidopsis thaliana OX=3702 GN=SDN3 PE=1 SV=1	A0A1P8BE97	Small RNA degrading nuclease 3	SDN3 small RNA degrading nuclease 3 At5g67240 K21H1.20 K21H1_20	4	4	0.0622	71944.6	7.23
709	tr|A0A2P2CLH2|A0A2P2CLH2_ARATH NADH dehydrogenase subunit 7 OS=Arabidopsis thaliana OX=3702 GN=nad7 PE=3 SV=1	A0A2P2CLH2	NADH dehydrogenase subunit 7	nad7	4	4	0.0939	45003.5	6.68
710	tr|A0A384KTL6|A0A384KTL6_ARATH Phosphotransferase OS=Arabidopsis thaliana OX=3702 GN=AXX17_At4g33470 PE=3 SV=1	A0A384KTL6	Phosphotransferase (EC 2.7.1.-)	AXX17_At4g33470 AN1_LOCUS19702 AT9943_LOCUS17009 C24_LOCUS19596	4	4	0.0948	53706.3	5.76
711	tr|A0A384LLW6|A0A384LLW6_ARATH (thale cress) hypothetical protein OS=Arabidopsis thaliana OX=3702 GN=AXX17_At5g15030 PE=3 SV=1	A0A384LLW6	(thale cress) hypothetical protein	AXX17_At5g15030 AN1_LOCUS22322 AT9943_LOCUS19221 C24_LOCUS22212	4	4	0.2587	15817	10.14
712	tr|A0A5S9UI40|A0A5S9UI40_ARATH (thale cress) hypothetical protein OS=Arabidopsis thaliana OX=3702 GN=AT9943_LOCUS1291 PE=3 SV=1	A0A5S9UI40	(thale cress) hypothetical protein	AT9943_LOCUS1291 C24_LOCUS1544	4	4	0.4184	10812.4	6.74
713	tr|A0A5S9X1G5|A0A5S9X1G5_ARATH Glycine cleavage system P protein OS=Arabidopsis thaliana OX=3702 GN=C24_LOCUS8853 PE=3 SV=1	A0A5S9X1G5	Glycine cleavage system P protein (EC 1.4.4.2)	C24_LOCUS8853	4	4	0.0431	113715	6.13
714	tr|A0A5S9X5S7|A0A5S9X5S7_ARATH (thale cress) hypothetical protein OS=Arabidopsis thaliana OX=3702 GN=AN1_LOCUS10535 PE=4 SV=1	A0A5S9X5S7	(thale cress) hypothetical protein	AN1_LOCUS10535 AT9943_LOCUS9055 C24_LOCUS10379	4	4	0.0645	65754.2	5.19
715	tr|A0A5S9XKG3|A0A5S9XKG3_ARATH (thale cress) hypothetical protein OS=Arabidopsis thaliana OX=3702 GN=AN1_LOCUS15717 PE=4 SV=1	A0A5S9XKG3	(thale cress) hypothetical protein	AN1_LOCUS15717 AT9943_LOCUS13520 C24_LOCUS15601	4	4	0.1316	36006.9	5.24
716	tr|A0A5S9XR74|A0A5S9XR74_ARATH EF_TS domain-containing protein OS=Arabidopsis thaliana OX=3702 GN=C24_LOCUS17591 PE=3 SV=1	A0A5S9XR74	Elongation factor Ts, mitochondrial (EF-Ts) (EF-TsMt)	EFTS C24_LOCUS17591	4	4	0.1063	43176.8	6.23
717	tr|A0A5S9XUR1|A0A5S9XUR1_ARATH PAP_fibrillin domain-containing protein OS=Arabidopsis thaliana OX=3702 GN=C24_LOCUS18844 PE=3 SV=1	A0A5S9XUR1	PAP_fibrillin domain-containing protein	C24_LOCUS18844	4	4	0.1613	33724.1	6.03
718	tr|A0A5S9Y4Z3|A0A5S9Y4Z3_ARATH Uncharacterized protein OS=Arabidopsis thaliana OX=3702 GN=AN1_LOCUS22523 PE=3 SV=1	A0A5S9Y4Z3	Uncharacterized protein	AN1_LOCUS22523 C24_LOCUS22413	4	4	0.0976	47196.6	5.46
719	tr|A0A5S9Y514|A0A5S9Y514_ARATH Uncharacterized protein OS=Arabidopsis thaliana OX=3702 GN=C24_LOCUS22440 PE=3 SV=1	A0A5S9Y514	GrpE protein homolog	C24_LOCUS22440	4	4	0.1135	35854.5	4.57
720	tr|A0A5S9Y9M4|A0A5S9Y9M4_ARATH Ubiquitin receptor RAD23 OS=Arabidopsis thaliana OX=3702 GN=AT9943_LOCUS20749 PE=3 SV=1	A0A5S9Y9M4	Ubiquitin receptor RAD23 (DNA repair protein RAD23)	AT9943_LOCUS20749 C24_LOCUS23840	4	4	0.0899	40065.6	4.58
721	tr|A0A5S9YCI6|A0A5S9YCI6_ARATH Aminotran_1_2 domain-containing protein OS=Arabidopsis thaliana OX=3702 GN=C24_LOCUS25057 PE=4 SV=1	A0A5S9YCI6	Methionine S-methyltransferase (EC 2.1.1.12)	C24_LOCUS25057	4	4	0.0439	118715	5.43
722	tr|A0A654E6K8|A0A654E6K8_ARATH Uncharacterized protein OS=Arabidopsis thaliana OX=3702 GN=AN1_LOCUS363 PE=4 SV=1	A0A654E6K8	Peptidase A1 domain-containing protein	AN1_LOCUS363	4	4	0.0945	46147.6	9.33
723	tr|A0A654EK33|A0A654EK33_ARATH RRM domain-containing protein OS=Arabidopsis thaliana OX=3702 GN=AN1_LOCUS4657 PE=4 SV=1	A0A654EK33	RRM domain-containing protein	AN1_LOCUS4657	4	4	0.1154	33180.5	11.71
724	tr|A0A654EK76|A0A654EK76_ARATH Uncharacterized protein OS=Arabidopsis thaliana OX=3702 GN=AN1_LOCUS5177 PE=4 SV=1	A0A654EK76	Uncharacterized protein	AN1_LOCUS5177	4	4	0.1005	45648.3	8.71
725	tr|A0A654ELJ2|A0A654ELJ2_ARATH Arginine--tRNA ligase OS=Arabidopsis thaliana OX=3702 GN=AN1_LOCUS5666 PE=3 SV=1	A0A654ELJ2	Arginyl-tRNA synthetase (EC 6.1.1.19)	AN1_LOCUS5666	4	4	0.061	66445.5	6
726	tr|A0A654EPD5|A0A654EPD5_ARATH Alba domain-containing protein OS=Arabidopsis thaliana OX=3702 GN=AN1_LOCUS6637 PE=4 SV=1	A0A654EPD5	Alba domain-containing protein	AN1_LOCUS6637 C24_LOCUS6523	4	4	0.1086	37382.2	9.78
727	tr|A0A654EXP4|A0A654EXP4_ARATH MIF4G domain-containing protein OS=Arabidopsis thaliana OX=3702 GN=AN1_LOCUS7764 PE=3 SV=1	A0A654EXP4	MIF4G domain-containing protein	AN1_LOCUS7764	4	4	0.0554	96518.6	5.33
728	tr|A0A654EXU9|A0A654EXU9_ARATH Methylmalonate-semialdehyde dehydrogenase (CoA acylating) OS=Arabidopsis thaliana OX=3702 GN=AN1_LOCUS7814 PE=4 SV=1	A0A654EXU9	Methylmalonate-semialdehyde dehydrogenase (CoA acylating) (EC 1.2.1.27)	AN1_LOCUS7814	4	4	0.0918	57441.5	6.28
729	tr|A0A654F5J7|A0A654F5J7_ARATH Cupin_2 domain-containing protein OS=Arabidopsis thaliana OX=3702 GN=AN1_LOCUS11782 PE=4 SV=1	A0A654F5J7	Cupin_2 domain-containing protein	AN1_LOCUS11782	4	4	0.1516	33219.1	5.14
730	tr|A0A654F8H6|A0A654F8H6_ARATH RRM domain-containing protein OS=Arabidopsis thaliana OX=3702 GN=AN1_LOCUS12704 PE=4 SV=1	A0A654F8H6	RRM domain-containing protein	AN1_LOCUS12704	4	4	0.1489	30226.2	11.68
731	tr|A0A654F8R2|A0A654F8R2_ARATH PROTEASOME_ALPHA_1 domain-containing protein OS=Arabidopsis thaliana OX=3702 GN=AN1_LOCUS12794 PE=4 SV=1	A0A654F8R2	Proteasome subunit alpha type	AN1_LOCUS12794	4	4	0.2068	25977	4.7
732	tr|A0A654FNZ9|A0A654FNZ9_ARATH Glycine hydroxymethyltransferase OS=Arabidopsis thaliana OX=3702 GN=AN1_LOCUS18008 PE=3 SV=1	A0A654FNZ9	Serine hydroxymethyltransferase (EC 2.1.2.1)	AN1_LOCUS18008 C24_LOCUS17894	4	4	0.0977	51717.3	6.8
733	tr|A0A654GB57|A0A654GB57_ARATH Usp domain-containing protein OS=Arabidopsis thaliana OX=3702 GN=AN1_LOCUS25714 PE=4 SV=1	A0A654GB57	Usp domain-containing protein	AN1_LOCUS25714 C24_LOCUS25542	4	4	0.192	26932	6.26
734	tr|A0A654GF01|A0A654GF01_ARATH (thale cress) hypothetical protein OS=Arabidopsis thaliana OX=3702 GN=AN1_LOCUS26742 PE=3 SV=1	A0A654GF01	(thale cress) hypothetical protein	AN1_LOCUS26742 AT9943_LOCUS23022	4	4	0.0346	141546	5.81
735	tr|A0A7G2DS64|A0A7G2DS64_ARATH (thale cress) hypothetical protein OS=Arabidopsis thaliana OX=3702 GN=AT9943_LOCUS1023 PE=4 SV=1	A0A7G2DS64	(thale cress) hypothetical protein	AT9943_LOCUS1023	4	4	0.1205	50857.6	7.96
736	tr|A0A7G2E5J5|A0A7G2E5J5_ARATH (thale cress) hypothetical protein OS=Arabidopsis thaliana OX=3702 GN=AT9943_LOCUS6437 PE=4 SV=1	A0A7G2E5J5	Proteasome subunit alpha type	AT9943_LOCUS6437	4	4	0.1514	31867.5	8.83
737	tr|A0A7G2E931|A0A7G2E931_ARATH (thale cress) hypothetical protein OS=Arabidopsis thaliana OX=3702 GN=AT9943_LOCUS6952 PE=4 SV=1	A0A7G2E931	Thioredoxin reductase (EC 1.8.1.9)	AT9943_LOCUS6952	4	4	0.1622	35668.2	6.25
738	tr|A0A7G2ED05|A0A7G2ED05_ARATH (thale cress) hypothetical protein OS=Arabidopsis thaliana OX=3702 GN=AT9943_LOCUS7629 PE=4 SV=1	A0A7G2ED05	(thale cress) hypothetical protein	AT9943_LOCUS7629	4	4	0.0409	110044	6.43
739	tr|A0A7G2EDL9|A0A7G2EDL9_ARATH (thale cress) hypothetical protein OS=Arabidopsis thaliana OX=3702 GN=AT9943_LOCUS9280 PE=4 SV=1	A0A7G2EDL9	(thale cress) hypothetical protein	AT9943_LOCUS9280	4	4	0.1585	27307.3	6.13
740	tr|A0A7G2EF58|A0A7G2EF58_ARATH (thale cress) hypothetical protein OS=Arabidopsis thaliana OX=3702 GN=AT9943_LOCUS9862 PE=4 SV=1	A0A7G2EF58	(thale cress) hypothetical protein	AT9943_LOCUS9862	4	4	0.2721	15070.2	9.91
741	tr|A0A7G2EGJ1|A0A7G2EGJ1_ARATH (thale cress) hypothetical protein OS=Arabidopsis thaliana OX=3702 GN=AT9943_LOCUS10345 PE=4 SV=1	A0A7G2EGJ1	(thale cress) hypothetical protein	AT9943_LOCUS10345	4	4	0.0584	65731.6	8.58
742	tr|A0A7G2EGW2|A0A7G2EGW2_ARATH (thale cress) hypothetical protein OS=Arabidopsis thaliana OX=3702 GN=AT9943_LOCUS9430 PE=4 SV=1	A0A7G2EGW2	Ribose-phosphate diphosphokinase (EC 2.7.6.1)	AT9943_LOCUS9430	4	4	0.1323	42530.3	6.46
743	tr|A0A7G2EH90|A0A7G2EH90_ARATH (thale cress) hypothetical protein OS=Arabidopsis thaliana OX=3702 GN=AT9943_LOCUS9381 PE=4 SV=1	A0A7G2EH90	(thale cress) hypothetical protein	AT9943_LOCUS9381	4	4	0.121	37523.6	5.88
744	tr|A0A7G2EHA4|A0A7G2EHA4_ARATH (thale cress) hypothetical protein OS=Arabidopsis thaliana OX=3702 GN=AT9943_LOCUS9803 PE=4 SV=1	A0A7G2EHA4	GPI ethanolamine phosphate transferase 1 (EC 2.-.-.-)	AT9943_LOCUS9803	4	4	0.0283	128148	8.35
745	tr|A0A7G2ELY8|A0A7G2ELY8_ARATH (thale cress) hypothetical protein OS=Arabidopsis thaliana OX=3702 GN=AT9943_LOCUS11067 PE=4 SV=1	A0A7G2ELY8	(thale cress) hypothetical protein	AT9943_LOCUS11067	4	4	0.0582	74346.1	5.81
746	tr|A0A7G2EPN7|A0A7G2EPN7_ARATH (thale cress) hypothetical protein OS=Arabidopsis thaliana OX=3702 GN=AT9943_LOCUS12050 PE=4 SV=1	A0A7G2EPN7	(thale cress) hypothetical protein	AT9943_LOCUS12050	4	4	0.0526	98954	5.88
747	tr|A0A7G2ES70|A0A7G2ES70_ARATH (thale cress) hypothetical protein OS=Arabidopsis thaliana OX=3702 GN=AT9943_LOCUS13423 PE=4 SV=1	A0A7G2ES70	(thale cress) hypothetical protein	AT9943_LOCUS13423	4	4	0.1287	32696.5	4.5
748	tr|A0A7G2ESI9|A0A7G2ESI9_ARATH (thale cress) hypothetical protein OS=Arabidopsis thaliana OX=3702 GN=AT9943_LOCUS13094 PE=4 SV=1	A0A7G2ESI9	Glutamate-1-semialdehyde 2,1-aminomutase (EC 5.4.3.8)	AT9943_LOCUS13094	4	4	0.0562	101037	6.59
749	tr|A0A7G2ESL4|A0A7G2ESL4_ARATH (thale cress) hypothetical protein OS=Arabidopsis thaliana OX=3702 GN=AT9943_LOCUS14010 PE=4 SV=1	A0A7G2ESL4	(thale cress) hypothetical protein	AT9943_LOCUS14010	4	4	0.0434	115838	4.68
750	tr|A0MEP6|A0MEP6_ARATH Uncharacterized protein (Fragment) OS=Arabidopsis thaliana OX=3702 PE=2 SV=1	A0MEP6	Uncharacterized protein (Fragment)		4	4	0.2782	15946.3	6.83
751	tr|A8MS28|A8MS28_ARATH Ribosomal L27e protein family OS=Arabidopsis thaliana OX=3702 GN=At4g15000 PE=1 SV=1	A8MS28	Ribosomal L27e protein family	At4g15000 Dl3545W FCAALL.99	4	4	0.2595	15034.7	10.15
752	tr|F4IBB0|F4IBB0_ARATH Phosphoglycerate mutase family protein OS=Arabidopsis thaliana OX=3702 GN=At1g58280 PE=1 SV=1	F4IBB0	Phosphoglycerate mutase family protein	At1g58280 F19C14.10 F19C14_10	4	4	0.1353	33755	6.18
753	tr|F4JE70|F4JE70_ARATH NAD(P)-binding Rossmann-fold superfamily protein OS=Arabidopsis thaliana OX=3702 GN=SDR1 PE=1 SV=1	F4JE70	NAD(P)-binding Rossmann-fold superfamily protein	SDR1 reductase 1 short-chain dehydrogenase At3g61220	4	4	0.1518	33641.1	5.5
754	tr|F4JYQ5|F4JYQ5_ARATH Probable methylthioribulose-1-phosphate dehydratase OS=Arabidopsis thaliana OX=3702 GN=DEP1 PE=1 SV=1	F4JYQ5	Probable methylthioribulose-1-phosphate dehydratase (MTRu-1-P dehydratase) (EC 4.2.1.109)	DEP1 At5g53850 K19P17.1 K19P17_1	4	4	0.0995	45022	5.87
755	tr|F4KFD7|F4KFD7_ARATH 26S proteasome regulatory subunit, putative (RPN5) OS=Arabidopsis thaliana OX=3702 GN=EMB2107 PE=1 SV=1	F4KFD7	26S proteasome regulatory subunit, putative (RPN5)	EMB2107 EMBRYO DEFECTIVE 2107 MARIPOSA MSA MYH9.11 MYH9_11 RPN5A At5g09900	4	4	0.0905	50849.7	7.55
756	tr|Q0WRH6|Q0WRH6_ARATH 60S ribosomal protein L22-like OS=Arabidopsis thaliana OX=3702 GN=At5g27770 PE=2 SV=1	Q0WRH6	60S ribosomal protein L22-like	At5g27770	4	4	0.379	14047	9.57
757	tr|Q0WSN6|Q0WSN6_ARATH 4-hydroxy-tetrahydrodipicolinate synthase OS=Arabidopsis thaliana OX=3702 GN=At2g45440 PE=2 SV=1	Q0WSN6	4-hydroxy-tetrahydrodipicolinate synthase (EC 4.3.3.7)	At2g45440	4	4	0.1151	40291.8	7.17
758	tr|Q0WUD9|Q0WUD9_ARATH Methionine aminopeptidase OS=Arabidopsis thaliana OX=3702 GN=At2g45240 PE=2 SV=1	Q0WUD9	Methionine aminopeptidase (EC 3.4.11.18)	At2g45240	4	4	0.1256	43991.7	6.7
759	tr|Q42060|Q42060_ARATH Tubulin beta chain: TUB5 (Fragment) OS=Arabidopsis thaliana OX=3702 PE=2 SV=1	Q42060	Tubulin beta chain: TUB5 (Fragment)		4	4	0.3252	13676.7	8.58
760	tr|Q5E919|Q5E919_ARATH Glucose-6-phosphate 1-dehydrogenase OS=Arabidopsis thaliana OX=3702 GN=At3g27300 PE=2 SV=1	Q5E919	Glucose-6-phosphate 1-dehydrogenase (EC 1.1.1.49)	At3g27300	4	4	0.0795	59156.2	8.38
761	tr|Q6NMA9|Q6NMA9_ARATH At5g45170 OS=Arabidopsis thaliana OX=3702 GN=At5g45170 PE=1 SV=1	Q6NMA9	At5g45170 (Haloacid dehalogenase-like hydrolase (HAD) superfamily protein)	At5g45170 K18C1.5 K18C1_5	4	4	0.129	40740.6	8.02
762	tr|Q8L7F2|Q8L7F2_ARATH Mitochondrial F1-ATPase, gamma subunit (ATP3_ARATH) OS=Arabidopsis thaliana OX=3702 GN=At2g33040 PE=2 SV=1	Q8L7F2	Mitochondrial F1-ATPase, gamma subunit (ATP3_ARATH)	At2g33040	4	4	0.1138	35475.6	9.02
763	tr|Q8LB67|Q8LB67_ARATH RRM domain-containing protein OS=Arabidopsis thaliana OX=3702 PE=2 SV=1	Q8LB67	RRM domain-containing protein		4	4	0.2008	27247.9	5.46
764	tr|Q949P5|Q949P5_ARATH S-adenosyl-L-methionine-dependent methyltransferases superfamily protein OS=Arabidopsis thaliana OX=3702 GN=At3g17365 PE=1 SV=1	Q949P5	S-adenosyl-L-methionine-dependent methyltransferases superfamily protein (Uncharacterized protein At3g17365)	At3g17365	4	4	0.2469	27351.6	4.72
765	tr|Q9FNL5|Q9FNL5_ARATH Similarity to guanylate binding protein OS=Arabidopsis thaliana OX=3702 PE=3 SV=1	Q9FNL5	Similarity to guanylate binding protein		4	4	0.0415	120324	6.25
766	tr|Q9LFX8|Q9LFX8_ARATH Glycine-rich protein OS=Arabidopsis thaliana OX=3702 GN=At1g27090 PE=1 SV=1	Q9LFX8	Glycine-rich protein (T7N9.15) (Uncharacterized protein At1g27090)	At1g27090 T7N9.15 T7N9_15	4	4	0.119	46017.8	5.26
767	tr|Q9LSP5|Q9LSP5_ARATH AT3g17020/K14A17_14 OS=Arabidopsis thaliana OX=3702 GN=At3g17020 PE=1 SV=1	Q9LSP5	AT3g17020/K14A17_14 (Adenine nucleotide alpha hydrolases-like superfamily protein)	At3g17020	4	4	0.2638	17775.5	6.41
768	tr|Q9M328|Q9M328_ARATH AT3G53990 protein OS=Arabidopsis thaliana OX=3702 GN=F5K20_290 PE=1 SV=1	Q9M328	AT3G53990 protein (AT3g53990) (AT3g53990/F5K20_290) (Adenine nucleotide alpha hydrolases-like superfamily protein) (Uncharacterized protein At3g53990) (Uncharacterized protein F5K20_290)	F5K20_290 At3g53990 At3g53990/F5K20_290	4	4	0.2438	17793.3	5.66
769	tr|Q9S9J5|Q9S9J5_ARATH T23K8.6 OS=Arabidopsis thaliana OX=3702 GN=At1g65150 PE=1 SV=1	Q9S9J5	T23K8.6 (TRAF-like family protein)	At1g65150 T23K8.6 T23K8_6	4	4	0.1149	33583.5	6.01
770	tr|W8QN76|W8QN76_ARATH Starch synthase, chloroplastic/amyloplastic (Fragment) OS=Arabidopsis thaliana OX=3702 GN=AT5G24300 PE=2 SV=1	W8QN76	Starch synthase, chloroplastic/amyloplastic (EC 2.4.1.-) (Fragment)	AT5G24300	4	4	0.0936	72097.7	6.01
771	sp|O03983|LEA14_ARATH Probable desiccation-related protein LEA14 OS=Arabidopsis thaliana OX=3702 GN=LEA14 PE=1 SV=1	O03983	Probable desiccation-related protein LEA14	LEA14 At1g01470 F22L4.3	4	3	0.2185	16542.8	4.74
772	sp|O65660|PLAT1_ARATH PLAT domain-containing protein 1 OS=Arabidopsis thaliana OX=3702 GN=PLAT1 PE=1 SV=1	O65660	PLAT domain-containing protein 1 (AtPLAT1) (PLAT domain protein 1)	PLAT1 At4g39730	4	3	0.1713	20135.5	4.97
773	sp|O82204|RL281_ARATH 60S ribosomal protein L28-1 OS=Arabidopsis thaliana OX=3702 GN=RPL28A PE=1 SV=1	O82204	60S ribosomal protein L28-1 (Protein ASYMMETRIC LEAVES1/2 ENHANCER 5)	RPL28A AE5 At2g19730 F6F22.24	4	3	0.3287	15895.3	10.58
774	sp|Q96251|ATPO_ARATH ATP synthase subunit O, mitochondrial OS=Arabidopsis thaliana OX=3702 GN=At5g13450 PE=1 SV=2	Q96251	ATP synthase subunit O, mitochondrial (Oligomycin sensitivity conferral protein) (OSCP)	At5g13450 T22N19.100	4	3	0.1639	26321.2	9.25
775	sp|Q9M2N5|DSLE_ARATH Zinc finger BED domain-containing protein DAYSLEEPER OS=Arabidopsis thaliana OX=3702 GN=HAT PE=1 SV=1	Q9M2N5	Zinc finger BED domain-containing protein DAYSLEEPER (Transposase-like protein DAYSLEEPER)	HAT At3g42170 T27B3.40	4	3	0.0603	78813.4	5.2
776	tr|A0A178UPE6|A0A178UPE6_ARATH Aminotran_1_2 domain-containing protein OS=Arabidopsis thaliana OX=3702 GN=AXX17_At5g09970 PE=3 SV=1	A0A178UPE6	Aminotran_1_2 domain-containing protein	AXX17_At5g09970 AN1_LOCUS21826 C24_LOCUS6111	4	3	0.0719	46634.3	5.81
777	tr|A0A178VTA1|A0A178VTA1_ARATH NFA2 OS=Arabidopsis thaliana OX=3702 GN=At2g19480 PE=3 SV=1	A0A178VTA1	NFA2	At2g19480 AXX17_At2g14830	4	3	0.0856	41752.1	4.27
778	tr|A0A178W0B3|A0A178W0B3_ARATH (thale cress) hypothetical protein OS=Arabidopsis thaliana OX=3702 GN=AXX17_At2g42180 PE=4 SV=1	A0A178W0B3	(thale cress) hypothetical protein (RAB6A)	AXX17_At2g42180 AN1_LOCUS10982 AT9943_LOCUS9439 C24_LOCUS10820	4	3	0.125	23130.2	7.67
779	tr|A0A384KL50|A0A384KL50_ARATH (thale cress) hypothetical protein OS=Arabidopsis thaliana OX=3702 GN=AXX17_At2g11150 PE=3 SV=1	A0A384KL50	(thale cress) hypothetical protein (NSHB1)	AXX17_At2g11150 AN1_LOCUS7963 AT9943_LOCUS6848 C24_LOCUS7814	4	3	0.225	18033.9	8.46
780	tr|A0A5S9WW46|A0A5S9WW46_ARATH Uncharacterized protein OS=Arabidopsis thaliana OX=3702 GN=AN1_LOCUS7089 PE=4 SV=1	A0A5S9WW46	Uncharacterized protein	AN1_LOCUS7089 C24_LOCUS6973	4	3	0.0412	102146	7.59
781	tr|A0A7G2DVY8|A0A7G2DVY8_ARATH (thale cress) hypothetical protein OS=Arabidopsis thaliana OX=3702 GN=AT9943_LOCUS1312 PE=4 SV=1	A0A7G2DVY8	(thale cress) hypothetical protein	AT9943_LOCUS1312	4	3	0.0805	50186.5	5.86
782	tr|A0A7G2EF90|A0A7G2EF90_ARATH (thale cress) hypothetical protein OS=Arabidopsis thaliana OX=3702 GN=AT9943_LOCUS9036 PE=4 SV=1	A0A7G2EF90	Ribosome biogenesis protein BOP1 homolog	AT9943_LOCUS9036	4	3	0.0425	85420.4	5.09
783	tr|B9DHP0|B9DHP0_ARATH AT4G27090 protein OS=Arabidopsis thaliana OX=3702 GN=At4g27090 PE=2 SV=1	B9DHP0	AT4G27090 protein	At4g27090	4	3	0.2239	15505.2	10.03
784	tr|Q42027|Q42027_ARATH Chitinase (Fragment) OS=Arabidopsis thaliana OX=3702 PE=2 SV=1	Q42027	Chitinase (Fragment)		4	3	0.48	8175.14	9.51
785	sp|B9DHA6|RL40A_ARATH Ubiquitin-60S ribosomal protein L40-1 OS=Arabidopsis thaliana OX=3702 GN=RPL40A PE=2 SV=1	B9DHA6	Ubiquitin-60S ribosomal protein L40-1 [Cleaved into: Ubiquitin; 60S ribosomal protein L40-1 (CEP52)]	RPL40A UBQ2 At2g36170 F9C22.10	3	3	0.1953	14733.2	9.94
786	sp|F4I893|ILA_ARATH Protein ILITYHIA OS=Arabidopsis thaliana OX=3702 GN=ILA PE=1 SV=1	F4I893	Protein ILITYHIA	ILA At1g64790 F13O11.10	3	3	0.0134	294071	6.45
787	sp|F4JGR5|PFPB2_ARATH Pyrophosphate--fructose 6-phosphate 1-phosphotransferase subunit beta 2 OS=Arabidopsis thaliana OX=3702 GN=PFP-BETA2 PE=3 SV=1	F4JGR5	Pyrophosphate--fructose 6-phosphate 1-phosphotransferase subunit beta 2 (PFP 2) (EC 2.7.1.90) (6-phosphofructokinase, pyrophosphate dependent 2) (PPi-PFK 2) (Protein MATERNAL EFFECT EMBRYO ARREST 51) (Pyrophosphate-dependent 6-phosphofructose-1-kinase 2)	PFP-BETA2 MEE51 At4g04040 T24H24.15	3	3	0.0615	62740.9	5.44
788	sp|O04603|RK5_ARATH 50S ribosomal protein L5, chloroplastic OS=Arabidopsis thaliana OX=3702 GN=RPL5 PE=2 SV=1	O04603	50S ribosomal protein L5, chloroplastic	RPL5 At4g01310 A_IG002N01.3 F2N1.5	3	3	0.1336	28343.5	10
789	sp|O48773|PDI23_ARATH Protein disulfide-isomerase 2-3 OS=Arabidopsis thaliana OX=3702 GN=PDIL2-3 PE=2 SV=1	O48773	Protein disulfide-isomerase 2-3 (AtPDIL2-3) (EC 5.3.4.1) (Protein disulfide-isomerase 5-2) (AtPDIL5-2) (Protein disulfide-isomerase 9) (PDI9)	PDIL2-3 PDI9 PDIL5-2 At2g32920 T21L14.14	3	3	0.0727	47754.2	5.63
790	sp|O49160|EIF3C_ARATH Eukaryotic translation initiation factor 3 subunit C OS=Arabidopsis thaliana OX=3702 GN=TIF3C1 PE=1 SV=2	O49160	Eukaryotic translation initiation factor 3 subunit C (eIF3c) (Eukaryotic translation initiation factor 3 subunit 8) (eIF3 p110) (p105)	TIF3C1 At3g56150 F18O21_110	3	3	0.0344	102948	5.21
791	sp|O64688|ODPB3_ARATH Pyruvate dehydrogenase E1 component subunit beta-3, chloroplastic OS=Arabidopsis thaliana OX=3702 GN=E1-BETA-2 PE=1 SV=1	O64688	Pyruvate dehydrogenase E1 component subunit beta-3, chloroplastic (EC 1.2.4.1)	E1-BETA-2 At2g34590 T31E10.7	3	3	0.069	44014.9	5.53
792	sp|O80448|PDX11_ARATH Pyridoxal 5'-phosphate synthase subunit PDX1.1 OS=Arabidopsis thaliana OX=3702 GN=PDX11 PE=1 SV=1	O80448	Pyridoxal 5'-phosphate synthase subunit PDX1.1 (AtPDX1.1) (AtPDX1;2) (PLP synthase subunit PDX1.1) (EC 4.3.3.6) (HEVER-like protein)	PDX11 PDX1L1 At2g38230 F16M14.16	3	3	0.1068	32861.6	5.75
793	sp|O80840|PMM_ARATH Phosphomannomutase OS=Arabidopsis thaliana OX=3702 GN=PMM PE=1 SV=1	O80840	Phosphomannomutase (AtPMM) (EC 5.4.2.8)	PMM At2g45790 F4I18.23	3	3	0.1463	27761.2	5.33
794	sp|O80852|GSTF9_ARATH Glutathione S-transferase F9 OS=Arabidopsis thaliana OX=3702 GN=GSTF9 PE=1 SV=1	O80852	Glutathione S-transferase F9 (AtGSTF9) (EC 2.5.1.18) (AtGSTF7) (GST class-phi member 9)	GSTF9 GLUTTR GSTF7 Phi9 At2g30860 F7F1.7	3	3	0.1628	24145.6	6.17
795	sp|P0CZ23|ACOX3_ARATH Acyl-coenzyme A oxidase 3, peroxisomal OS=Arabidopsis thaliana OX=3702 GN=ACX3 PE=1 SV=1	P0CZ23	Acyl-coenzyme A oxidase 3, peroxisomal (AOX 3) (Acyl-CoA oxidase 3) (EC 1.3.3.6) (Medium-chain acyl-CoA oxidase) (AtCX3)	ACX3 At1g06290 F9P14.15 F9P14_11 T2D23.1	3	3	0.0607	75675.4	8.17
796	sp|P10795|RBS1A_ARATH Ribulose bisphosphate carboxylase small chain 1A, chloroplastic OS=Arabidopsis thaliana OX=3702 GN=RBCS-1A PE=1 SV=2	P10795	Ribulose bisphosphate carboxylase small subunit 1A, chloroplastic (RuBisCO small subunit 1A)	RBCS-1A ATS1A At1g67090 F1O19.14 F5A8.1	3	3	0.1778	20215.9	7.59
797	sp|P25851|F16P1_ARATH Fructose-1,6-bisphosphatase 1, chloroplastic OS=Arabidopsis thaliana OX=3702 GN=CFBP1 PE=1 SV=2	P25851	Fructose-1,6-bisphosphatase 1, chloroplastic (FBPase1) (EC 3.1.3.11) (D-fructose-1,6-bisphosphate 1-phosphohydrolase) (Protein HIGH CYCLIC ELECTRON FLOW 1)	CFBP1 FBP HCEF1 At3g54050 F24B22.10	3	3	0.1007	45161.4	5.25
798	sp|P42733|RS113_ARATH 40S ribosomal protein S11-3 OS=Arabidopsis thaliana OX=3702 GN=RPS11C PE=2 SV=2	P42733	40S ribosomal protein S11-3	RPS11C At5g23740 MRO11.22	3	3	0.1761	17748.6	10.62
799	sp|P46032|PTR2_ARATH Protein NRT1/ PTR FAMILY 8.3 OS=Arabidopsis thaliana OX=3702 GN=NPF8.3 PE=1 SV=1	P46032	Protein NRT1/ PTR FAMILY 8.3 (AtNPF8.3) (Histidine-transporting protein) (Peptide transporter PTR2)	NPF8.3 NTR1 PTR2 PTR2-B At2g02040 F14H20.11	3	3	0.0667	64420.5	5.49
800	sp|P49201|RS232_ARATH 40S ribosomal protein S23-2 OS=Arabidopsis thaliana OX=3702 GN=RPS23B PE=2 SV=2	P49201	40S ribosomal protein S23-2 (S12)	RPS23B At5g02960 F9G14_270	3	3	0.1831	15735.3	10.37
801	sp|P68209|SUCA1_ARATH Succinate--CoA ligase [ADP-forming] subunit alpha-1, mitochondrial OS=Arabidopsis thaliana OX=3702 GN=At5g08300 PE=1 SV=1	P68209	Succinate--CoA ligase [ADP-forming] subunit alpha-1, mitochondrial (EC 6.2.1.5) (Succinyl-CoA synthetase subunit alpha-1) (SCS-alpha-1)	At5g08300 F8L15_30	3	3	0.1009	36151.2	8.55
802	sp|Q39219|AOX1A_ARATH Ubiquinol oxidase 1a, mitochondrial OS=Arabidopsis thaliana OX=3702 GN=AOX1A PE=1 SV=2	Q39219	Ubiquinol oxidase 1a, mitochondrial (EC 1.10.3.11) (Alternative oxidase 1a)	AOX1A AOX1 HSR3 At3g22370 MCB17.11	3	3	0.0791	39979.4	8.56
803	sp|Q5XEP2|HSOP2_ARATH Hsp70-Hsp90 organizing protein 2 OS=Arabidopsis thaliana OX=3702 GN=HOP2 PE=1 SV=1	Q5XEP2	Hsp70-Hsp90 organizing protein 2 (AtHop2)	HOP2 At1g62740 F23N19.10	3	3	0.0648	64518.9	5.85
804	sp|Q5XF33|CHLI2_ARATH Magnesium-chelatase subunit ChlI-2, chloroplastic OS=Arabidopsis thaliana OX=3702 GN=CHLI2 PE=1 SV=1	Q5XF33	Magnesium-chelatase subunit ChlI-2, chloroplastic (Mg-chelatase subunit I-2) (EC 6.6.1.1) (Mg-protoporphyrin IX chelatase subunit ChlI-2)	CHLI2 At5g45930 K15I22.13	3	3	0.0837	46097.2	5.36
805	sp|Q84JM4|TPR3_ARATH Topless-related protein 3 OS=Arabidopsis thaliana OX=3702 GN=TPR3 PE=1 SV=1	Q84JM4	Topless-related protein 3	TPR3 At5g27030 F15P11.3 F2P16.14	3	3	0.0244	122655	6.78
806	sp|Q8L7K9|MAO2_ARATH NAD-dependent malic enzyme 2, mitochondrial OS=Arabidopsis thaliana OX=3702 GN=NAD-ME2 PE=1 SV=1	Q8L7K9	NAD-dependent malic enzyme 2, mitochondrial (AtNAD-ME2) (NAD-malic enzyme 2) (EC 1.1.1.39)	NAD-ME2 At4g00570 F6N23.16	3	3	0.0511	66640	6.63
807	sp|Q8LA13|RH11_ARATH DEAD-box ATP-dependent RNA helicase 11 OS=Arabidopsis thaliana OX=3702 GN=RH11 PE=1 SV=1	Q8LA13	DEAD-box ATP-dependent RNA helicase 11 (EC 3.6.4.13)	RH11 At3g58510 F14P22.100	3	3	0.0507	66024.9	6.23
808	sp|Q8LBK6|GRS15_ARATH Monothiol glutaredoxin-S15, mitochondrial OS=Arabidopsis thaliana OX=3702 GN=GRXS15 PE=1 SV=2	Q8LBK6	Monothiol glutaredoxin-S15, mitochondrial (AtGrxS15)	GRXS15 At3g15660 MSJ11.6	3	3	0.2485	18734	5.92
809	sp|Q8RXU5|R37A2_ARATH 60S ribosomal protein L37a-2 OS=Arabidopsis thaliana OX=3702 GN=RPL37AC PE=3 SV=1	Q8RXU5	60S ribosomal protein L37a-2	RPL37AC At3g60245 F27H5.3	3	3	0.2609	10241	10.24
810	sp|Q8VZC3|AL121_ARATH Delta-1-pyrroline-5-carboxylate dehydrogenase 12A1, mitochondrial OS=Arabidopsis thaliana OX=3702 GN=ALDH12A1 PE=2 SV=1	Q8VZC3	Delta-1-pyrroline-5-carboxylate dehydrogenase 12A1, mitochondrial (AtP5CDH) (P5C dehydrogenase) (EC 1.2.1.88) (Aldehyde dehydrogenase family 12 member A1) (L-glutamate gamma-semialdehyde dehydrogenase)	ALDH12A1 P5CDH At5g62530 K19B1.14	3	3	0.0486	61772.2	6.26
811	sp|Q8VZT0|NLAL1_ARATH Putative H/ACA ribonucleoprotein complex subunit 1-like protein 1 OS=Arabidopsis thaliana OX=3702 GN=At3g03920 PE=2 SV=1	Q8VZT0	Putative H/ACA ribonucleoprotein complex subunit 1-like protein 1	At3g03920 F20H23.3	3	3	0.1733	20982.3	11.42
812	sp|Q8W108|MTND3_ARATH 1,2-dihydroxy-3-keto-5-methylthiopentene dioxygenase 3 OS=Arabidopsis thaliana OX=3702 GN=ARD3 PE=1 SV=1	Q8W108	1,2-dihydroxy-3-keto-5-methylthiopentene dioxygenase 3 (EC 1.13.11.54) (Acireductone dioxygenase (Fe(2+)-requiring) 3) (ARD 3) (Fe-ARD 3)	ARD3 At4g14710 dl3395c FCAALL.141	3	3	0.1558	23356	4.99
813	sp|Q94BS2|MET1_ARATH Protein MET1, chloroplastic OS=Arabidopsis thaliana OX=3702 GN=MET1 PE=1 SV=1	Q94BS2	Protein MET1, chloroplastic (PDZ domain, K-box domain, and TPR region containing protein)	MET1 GAN ZKT At1g55480 T5A14.12	3	3	0.0806	37409.6	8.19
814	sp|Q94CJ5|RER4_ARATH Protein RETICULATA-RELATED 4, chloroplastic OS=Arabidopsis thaliana OX=3702 GN=RER4 PE=2 SV=1	Q94CJ5	Protein RETICULATA-RELATED 4, chloroplastic	RER4 At5g12470	3	3	0.0751	41322.8	7.01
815	sp|Q96511|PER69_ARATH Peroxidase 69 OS=Arabidopsis thaliana OX=3702 GN=PER69 PE=1 SV=1	Q96511	Peroxidase 69 (Atperox P69) (EC 1.11.1.7) (ATP3a)	PER69 P69 At5g64100 MHJ24.8	3	3	0.1148	35678.5	9.47
816	sp|Q9ASS6|PNSL5_ARATH Photosynthetic NDH subunit of lumenal location 5, chloroplastic OS=Arabidopsis thaliana OX=3702 GN=PNSL5 PE=1 SV=1	Q9ASS6	Photosynthetic NDH subunit of lumenal location 5, chloroplastic (Cyclophilin of 20 kDa 2) (Peptidyl-prolyl cis-trans isomerase CYP20-2) (PPIase CYP20-2) (EC 5.2.1.8) (Rotamase CYP20-2) (Thylakoid lumen PPIase of 20 kDa) (TLP20)	PNSL5 CYP20-2 At5g13120 T19L5_80	3	3	0.1004	28305.8	9.39
817	sp|Q9ASZ9|ALKR5_ARATH Probable aldo-keto reductase 5 OS=Arabidopsis thaliana OX=3702 GN=At1g60730 PE=2 SV=1	Q9ASZ9	Probable aldo-keto reductase 5 (EC 1.1.1.-)	At1g60730 F8A5.24	3	3	0.0928	37856.9	5.91
818	sp|Q9C5Z2|EIF3H_ARATH Eukaryotic translation initiation factor 3 subunit H OS=Arabidopsis thaliana OX=3702 GN=TIF3H1 PE=1 SV=2	Q9C5Z2	Eukaryotic translation initiation factor 3 subunit H (eIF3h) (Eukaryotic translation initiation factor 3 subunit 3) (eIF-3-gamma) (eIF3 p38 subunit)	TIF3H1 At1g10840 T16B5.2	3	3	0.092	38372.2	4.83
819	sp|Q9FGT8|TIL_ARATH Temperature-induced lipocalin-1 OS=Arabidopsis thaliana OX=3702 GN=TIL PE=1 SV=1	Q9FGT8	Temperature-induced lipocalin-1 (AtTIL1)	TIL At5g58070 K21L19.6	3	3	0.1989	21434	5.98
820	sp|Q9FJI5|G6PD6_ARATH Glucose-6-phosphate 1-dehydrogenase 6, cytoplasmic OS=Arabidopsis thaliana OX=3702 GN=G6PD6 PE=1 SV=1	Q9FJI5	Glucose-6-phosphate 1-dehydrogenase 6, cytoplasmic (AtG6PD6) (G6PDH6) (EC 1.1.1.49)	G6PD6 ACG12 At5g40760 K1B16.1 MNF13.6	3	3	0.068	59115.8	6.03
821	sp|Q9FK68|RAA1C_ARATH Ras-related protein RABA1c OS=Arabidopsis thaliana OX=3702 GN=RABA1C PE=1 SV=1	Q9FK68	Ras-related protein RABA1c (AtRABA1c)	RABA1C At5g45750 MRA19.18	3	3	0.1204	23869.6	5.6
822	sp|Q9FLP3|MGE1_ARATH GrpE protein homolog 1, mitochondrial OS=Arabidopsis thaliana OX=3702 GN=Mge1 PE=2 SV=1	Q9FLP3	GrpE protein homolog 1, mitochondrial	Mge1 At5g55200 MCO15.15	3	3	0.1126	33202.1	6.56
823	sp|Q9FMG4|SC35_ARATH Serine/arginine-rich splicing factor SC35 OS=Arabidopsis thaliana OX=3702 GN=SC35 PE=1 SV=1	Q9FMG4	Serine/arginine-rich splicing factor SC35 (At-SC35) (AtSC35) (SC35-like splicing factor)	SC35 At5g64200 MSJ1.4	3	3	0.0891	35169.7	11.54
824	sp|Q9FMH8|RD21B_ARATH Probable cysteine protease RD21B OS=Arabidopsis thaliana OX=3702 GN=RD21B PE=1 SV=1	Q9FMH8	Probable cysteine protease RD21B (EC 3.4.22.-)	RD21B At5g43060 MMG4.7	3	3	0.0713	51203.4	5.86
825	sp|Q9FUS6|GSTUD_ARATH Glutathione S-transferase U13 OS=Arabidopsis thaliana OX=3702 GN=GSTU13 PE=2 SV=1	Q9FUS6	Glutathione S-transferase U13 (AtGSTU13) (EC 2.5.1.18) (GST class-tau member 13) (Glutathione S-transferase 12)	GSTU13 GST12 At1g27130 T7N9.190	3	3	0.141	25130.6	5.65
826	sp|Q9FWA3|6PGD2_ARATH 6-phosphogluconate dehydrogenase, decarboxylating 2 OS=Arabidopsis thaliana OX=3702 GN=PGD2 PE=1 SV=1	Q9FWA3	6-phosphogluconate dehydrogenase, decarboxylating 2 (EC 1.1.1.44)	PGD2 At3g02360 F11A12.5	3	3	0.0679	53576.6	7.02
827	sp|Q9FZ48|UBC36_ARATH Ubiquitin-conjugating enzyme E2 36 OS=Arabidopsis thaliana OX=3702 GN=UBC36 PE=1 SV=1	Q9FZ48	Ubiquitin-conjugating enzyme E2 36 (EC 2.3.2.23) (E2 ubiquitin-conjugating enzyme 36) (Ubiquitin carrier protein 36)	UBC36 UBC13B UBG13B At1g16890 F17F16.19 F6I1.11	3	3	0.2222	17219.7	6.74
828	sp|Q9LDA7|P2C39_ARATH Probable protein phosphatase 2C 39 OS=Arabidopsis thaliana OX=3702 GN=At3g15260 PE=2 SV=1	Q9LDA7	Probable protein phosphatase 2C 39 (AtPP2C39) (EC 3.1.3.16)	At3g15260 K7L4.6	3	3	0.1176	31629.7	5.51
829	sp|Q9LE22|CML27_ARATH Probable calcium-binding protein CML27 OS=Arabidopsis thaliana OX=3702 GN=CML27 PE=1 SV=1	Q9LE22	Probable calcium-binding protein CML27 (Calmodulin-like protein 27)	CML27 At1g18210 T10F20.22 T10O22.19	3	3	0.1941	18350	4.19
830	sp|Q9LHP1|RL74_ARATH 60S ribosomal protein L7-4 OS=Arabidopsis thaliana OX=3702 GN=RPL7D PE=2 SV=1	Q9LHP1	60S ribosomal protein L7-4	RPL7D At3g13580 K20M4.2	3	3	0.127	28432.9	9.95
831	sp|Q9LK25|PHB4_ARATH Prohibitin-4, mitochondrial OS=Arabidopsis thaliana OX=3702 GN=PHB4 PE=1 SV=1	Q9LK25	Prohibitin-4, mitochondrial (Atphb4)	PHB4 At3g27280 K17E12.10	3	3	0.1039	30637.6	6.94
832	sp|Q9LK58|PP225_ARATH Pentatricopeptide repeat-containing protein At3g13150 OS=Arabidopsis thaliana OX=3702 GN=At3g13150 PE=2 SV=1	Q9LK58	Pentatricopeptide repeat-containing protein At3g13150	At3g13150 MJG19.10	3	3	0.0544	60629.2	7.98
833	sp|Q9LW57|PAP6_ARATH Plastid-lipid-associated protein 6, chloroplastic OS=Arabidopsis thaliana OX=3702 GN=PAP6 PE=1 SV=1	Q9LW57	Plastid-lipid-associated protein 6, chloroplastic (Fibrillin-4) (Fibrillin-6) (Harpin-binding protein 1) (HrBP1) (Plastoglobulin 30.4) (AtPGL30.4)	PAP6 FBN4 FIB4 HRBP1 PGL30.4 At3g23400 MLM24.13	3	3	0.1127	30454.2	5.82
834	sp|Q9LY66|RK1_ARATH 50S ribosomal protein L1, chloroplastic OS=Arabidopsis thaliana OX=3702 GN=RPL1 PE=1 SV=1	Q9LY66	50S ribosomal protein L1, chloroplastic (CL1)	RPL1 At3g63490 MAA21_120	3	3	0.1272	37631.9	9.3
835	sp|Q9LZ57|RL363_ARATH 60S ribosomal protein L36-3 OS=Arabidopsis thaliana OX=3702 GN=RPL36C PE=3 SV=1	Q9LZ57	60S ribosomal protein L36-3	RPL36C At5g02450 T22P11_40	3	3	0.2685	12189.4	11.57
836	sp|Q9LZ82|BTR1_ARATH Protein BTR1 OS=Arabidopsis thaliana OX=3702 GN=BTR1 PE=1 SV=1	Q9LZ82	Protein BTR1 (Binding to ToMV RNA 1)	BTR1 At5g04430 T32M21_30	3	3	0.1054	33820.4	5.7
837	sp|Q9LZR5|HDT3_ARATH Histone deacetylase HDT3 OS=Arabidopsis thaliana OX=3702 GN=HDT3 PE=1 SV=2	Q9LZR5	Histone deacetylase HDT3 (HD-tuins protein 3) (Histone deacetylase 2c)	HDT3 HD2C At5g03740 F17C15_160 MED24.1	3	3	0.1122	31830.1	4.77
838	sp|Q9M2F1|RS272_ARATH 40S ribosomal protein S27-2 OS=Arabidopsis thaliana OX=3702 GN=RPS27B PE=2 SV=2	Q9M2F1	40S ribosomal protein S27-2	RPS27B ARS27A At3g61110 T20K12.10 T27I15_200	3	3	0.4419	9600.1	9.06
839	sp|Q9M2L4|ACA11_ARATH Putative calcium-transporting ATPase 11, plasma membrane-type OS=Arabidopsis thaliana OX=3702 GN=ACA11 PE=1 SV=1	Q9M2L4	Putative calcium-transporting ATPase 11, plasma membrane-type (EC 7.2.2.10) (Ca(2+)-ATPase isoform 11)	ACA11 At3g57330 F28O9.180	3	3	0.0283	111944	5.97
840	sp|Q9M352|RL362_ARATH 60S ribosomal protein L36-2 OS=Arabidopsis thaliana OX=3702 GN=RPL36B PE=3 SV=1	Q9M352	60S ribosomal protein L36-2	RPL36B At3g53740 F5K20_40	3	3	0.2411	12676	11.75
841	sp|Q9S9Z8|14311_ARATH 14-3-3-like protein GF14 omicron OS=Arabidopsis thaliana OX=3702 GN=GRF11 PE=2 SV=2	Q9S9Z8	14-3-3-like protein GF14 omicron (General regulatory factor 11)	GRF11 At1g34760 F21H2.3	3	3	0.1071	28780.9	4.94
842	sp|Q9SB42|STKLS_ARATH GLABROUS1 enhancer-binding protein-like OS=Arabidopsis thaliana OX=3702 GN=GEBPL PE=1 SV=1	Q9SB42	GLABROUS1 enhancer-binding protein-like (Mediator-associated protein 1) (Protein GeBPL) (Storekeeper-like protein At4g25210) (Transcription factor At4g25210)	GEBPL At4g25210 F24A6.50	3	3	0.0707	40273.9	6.09
843	sp|Q9SMU8|PER34_ARATH Peroxidase 34 OS=Arabidopsis thaliana OX=3702 GN=PER34 PE=1 SV=1	Q9SMU8	Peroxidase 34 (Atperox P34) (EC 1.11.1.7) (ATPCb)	PER34 P34 PRXCB At3g49120 F2K15.3 T2J13.40	3	3	0.0963	38831.7	7.57
844	sp|Q9SPE6|SNAA2_ARATH Alpha-soluble NSF attachment protein 2 OS=Arabidopsis thaliana OX=3702 GN=ASNAP2 PE=1 SV=1	Q9SPE6	Alpha-soluble NSF attachment protein 2 (Alpha-SNAP2) (N-ethylmaleimide-sensitive factor attachment protein alpha 2)	ASNAP2 ASNAP At3g56190 F18O21_150	3	3	0.1073	32754.7	5.21
845	sp|Q9SRY5|GSTF7_ARATH Glutathione S-transferase F7 OS=Arabidopsis thaliana OX=3702 GN=GSTF7 PE=2 SV=3	Q9SRY5	Glutathione S-transferase F7 (EC 2.5.1.18) (AtGSTF8) (GST class-phi member 7) (Glutathione S-transferase 11)	GSTF7 GST11 GSTF8 At1g02920 F22D16.8	3	3	0.1244	23597.8	6.14
846	sp|Q9T030|PBER1_ARATH Phenylcoumaran benzylic ether reductase 1 OS=Arabidopsis thaliana OX=3702 GN=PCBER1 PE=1 SV=1	Q9T030	Phenylcoumaran benzylic ether reductase 1 (AtPCBER1) (EC 1.23.1.-)	PCBER1 At4g39230 T22F8.130	3	3	0.0974	34071.5	6.33
847	sp|Q9XI36|MBD10_ARATH Methyl-CpG-binding domain-containing protein 10 OS=Arabidopsis thaliana OX=3702 GN=MBD10 PE=1 SV=1	Q9XI36	Methyl-CpG-binding domain-containing protein 10 (AtMBD10) (MBD10) (Methyl-CpG-binding protein MBD10)	MBD10 At1g15340 F9L1.28	3	3	0.1198	42357.5	4.65
848	sp|Q9ZPI5|MFP2_ARATH Peroxisomal fatty acid beta-oxidation multifunctional protein MFP2 OS=Arabidopsis thaliana OX=3702 GN=MFP2 PE=1 SV=1	Q9ZPI5	Peroxisomal fatty acid beta-oxidation multifunctional protein MFP2 (AtMPF2) [Includes: Enoyl-CoA hydratase/3-2-trans-enoyl-CoA isomerase/3-hydroxybutyryl-CoA epimerase (EC 4.2.1.17) (EC 5.1.2.3) (EC 5.3.3.8); 3-hydroxyacyl-CoA dehydrogenase (EC 1.1.1.35)]	MFP2 At3g06860 F17A9.1	3	3	0.0372	78839.2	9.24
849	sp|Q9ZSS6|THD1_ARATH Threonine dehydratase biosynthetic, chloroplastic OS=Arabidopsis thaliana OX=3702 GN=OMR1 PE=1 SV=1	Q9ZSS6	Threonine dehydratase biosynthetic, chloroplastic (EC 4.3.1.19) (Threonine deaminase) (TD)	OMR1 At3g10050 T22K18.12	3	3	0.0676	64633.8	7.21
850	sp|Q9ZUX4|UMP2_ARATH Uncharacterized protein At2g27730, mitochondrial OS=Arabidopsis thaliana OX=3702 GN=At2g27730 PE=1 SV=1	Q9ZUX4	Uncharacterized protein At2g27730, mitochondrial	At2g27730 F15K20.17	3	3	0.3363	11947.4	9.64
851	tr|A0A178U5P8|A0A178U5P8_ARATH Complex1_30kDa domain-containing protein OS=Arabidopsis thaliana OX=3702 GN=AXX17_ATUG02840 PE=3 SV=1	A0A178U5P8	Complex1_30kDa domain-containing protein	AXX17_ATUG02840	3	3	0.1384	26709.1	9.47
852	tr|A0A178U8D1|A0A178U8D1_ARATH TRP1 OS=Arabidopsis thaliana OX=3702 GN=AXX17_At5g17690 PE=3 SV=1	A0A178U8D1	TRP1	AXX17_At5g17690 AN1_LOCUS22579 C24_LOCUS22467	3	3	0.0771	46354.7	6.96
853	tr|A0A178U8I8|A0A178U8I8_ARATH ATP-dependent Clp protease proteolytic subunit OS=Arabidopsis thaliana OX=3702 GN=AXX17_At5g22680 PE=3 SV=1	A0A178U8I8	ATP-dependent Clp protease proteolytic subunit (EC 3.4.21.92)	AXX17_At5g22680 AN1_LOCUS23052 C24_LOCUS22938	3	3	0.1328	26282.8	6.71
854	tr|A0A178UA74|A0A178UA74_ARATH WD_REPEATS_REGION domain-containing protein OS=Arabidopsis thaliana OX=3702 GN=AXX17_At5g10940 PE=4 SV=1	A0A178UA74	Utp12 domain-containing protein	AXX17_At5g10940	3	3	0.052	66874.3	6.33
855	tr|A0A178UBF4|A0A178UBF4_ARATH Peptidyl-prolyl cis-trans isomerase OS=Arabidopsis thaliana OX=3702 GN=AXX17_At5g58100 PE=3 SV=1	A0A178UBF4	Peptidyl-prolyl cis-trans isomerase (PPIase) (EC 5.2.1.8)	AXX17_At5g58100 AN1_LOCUS26168 AT9943_LOCUS22535 C24_LOCUS25993	3	3	0.1127	21961	9.08
856	tr|A0A178UDQ8|A0A178UDQ8_ARATH (thale cress) hypothetical protein OS=Arabidopsis thaliana OX=3702 GN=AXX17_At5g20870 PE=3 SV=1	A0A178UDQ8	(thale cress) hypothetical protein (EMB1401)	AXX17_At5g20870 AN1_LOCUS22886 AT9943_LOCUS19708 C24_LOCUS22772	3	3	0.1306	30632.5	6.79
857	tr|A0A178UDR3|A0A178UDR3_ARATH (thale cress) hypothetical protein OS=Arabidopsis thaliana OX=3702 GN=AXX17_At5g58680 PE=4 SV=1	A0A178UDR3	UDP-glucuronate decarboxylase (EC 4.1.1.35)	AXX17_At5g58680 AN1_LOCUS26229 AT9943_LOCUS22586 C24_LOCUS26052	3	3	0.0819	38568.9	8.23
858	tr|A0A178UKD8|A0A178UKD8_ARATH PYD2 OS=Arabidopsis thaliana OX=3702 GN=AXX17_At5g11920 PE=3 SV=1	A0A178UKD8	PYD2	AXX17_At5g11920 AN1_LOCUS22019	3	3	0.0565	57990.6	5.58
859	tr|A0A178UPX9|A0A178UPX9_ARATH (thale cress) hypothetical protein OS=Arabidopsis thaliana OX=3702 GN=AXX17_At5g08990 PE=4 SV=1	A0A178UPX9	(thale cress) hypothetical protein	AXX17_At5g08990 AN1_LOCUS21737 AT9943_LOCUS18714 C24_LOCUS21628	3	3	0.0782	46830.6	6.06
860	tr|A0A178UQ26|A0A178UQ26_ARATH (thale cress) hypothetical protein OS=Arabidopsis thaliana OX=3702 GN=AXX17_At5g60250 PE=4 SV=1	A0A178UQ26	(thale cress) hypothetical protein (GCN1)	AXX17_At5g60250 AN1_LOCUS26384 AT9943_LOCUS22711 C24_LOCUS26206	3	3	0.0454	66884.8	6.03
861	tr|A0A178URY8|A0A178URY8_ARATH Ribulose bisphosphate carboxylase small chain OS=Arabidopsis thaliana OX=3702 GN=AXX17_At5g35720 PE=3 SV=1	A0A178URY8	Ribulose bisphosphate carboxylase small subunit (RuBisCO small subunit)	AXX17_At5g35720 AN1_LOCUS23998 AT9943_LOCUS20742	3	3	0.1492	20284.1	8.22
862	tr|A0A178US36|A0A178US36_ARATH 40S ribosomal protein S24 OS=Arabidopsis thaliana OX=3702 GN=AXX17_At5g28240 PE=3 SV=1	A0A178US36	40S ribosomal protein S24	At5g28060 AXX17_At5g28240 AN1_LOCUS23544 AT9943_LOCUS20287 C24_LOCUS23419	3	3	0.2632	15389	10.53
863	tr|A0A178UX37|A0A178UX37_ARATH (thale cress) hypothetical protein OS=Arabidopsis thaliana OX=3702 GN=AXX17_At4g12690 PE=3 SV=1	A0A178UX37	(thale cress) hypothetical protein (SGT1B)	AXX17_At4g12690 AN1_LOCUS17719 AT9943_LOCUS15272 C24_LOCUS17607	3	3	0.0866	39761.9	5.03
864	tr|A0A178UXD8|A0A178UXD8_ARATH (thale cress) hypothetical protein OS=Arabidopsis thaliana OX=3702 GN=AXX17_At4g12180 PE=4 SV=1	A0A178UXD8	(thale cress) hypothetical protein (KLCR1)	AXX17_At4g12180 AN1_LOCUS17673 AT9943_LOCUS15229 C24_LOCUS17562	3	3	0.0657	66279.8	5.35
865	tr|A0A178UZ92|A0A178UZ92_ARATH VID27 domain-containing protein OS=Arabidopsis thaliana OX=3702 GN=AXX17_At4g38190 PE=4 SV=1	A0A178UZ92	VID27 domain-containing protein	AXX17_At4g38190 AN1_LOCUS20162 C24_LOCUS20057	3	3	0.062	71601.9	5.17
866	tr|A0A178V453|A0A178V453_ARATH (thale cress) hypothetical protein OS=Arabidopsis thaliana OX=3702 GN=AXX17_At4g21240 PE=3 SV=1	A0A178V453	(thale cress) hypothetical protein	AXX17_At4g21240 AN1_LOCUS18519 AT9943_LOCUS15950 C24_LOCUS18411	3	3	0.2406	15503	10.89
867	tr|A0A178V5Z1|A0A178V5Z1_ARATH Dihydrolipoamide acetyltransferase component of pyruvate dehydrogenase complex OS=Arabidopsis thaliana OX=3702 GN=AXX17_At3g27940 PE=3 SV=1	A0A178V5Z1	Dihydrolipoamide acetyltransferase component of pyruvate dehydrogenase complex (EC 2.3.1.-)	AXX17_At3g27940 AN1_LOCUS14057	3	3	0.0896	50069.7	8.34
868	tr|A0A178V6E5|A0A178V6E5_ARATH Uncharacterized protein OS=Arabidopsis thaliana OX=3702 GN=AXX17_At3g01910 PE=4 SV=1	A0A178V6E5	Uncharacterized protein	AXX17_At3g01910 AN1_LOCUS11534	3	3	0.0538	63847.2	5.08
869	tr|A0A178V742|A0A178V742_ARATH ATP citrate synthase OS=Arabidopsis thaliana OX=3702 GN=AXX17_At3g06470 PE=4 SV=1	A0A178V742	ATP citrate synthase (EC 2.3.3.8)	AXX17_At3g06470 AN1_LOCUS11992 C24_LOCUS11825	3	3	0.0543	65812.9	7.92
870	tr|A0A178VCJ1|A0A178VCJ1_ARATH PDX1.2 OS=Arabidopsis thaliana OX=3702 GN=AXX17_At3g16850 PE=3 SV=1	A0A178VCJ1	PDX1.2	AXX17_At3g16850 C24_LOCUS12819	3	3	0.1274	33835.2	5.45
871	tr|A0A178VFK8|A0A178VFK8_ARATH Emb1796 OS=Arabidopsis thaliana OX=3702 GN=AXX17_At3g43400 PE=4 SV=1	A0A178VFK8	Emb1796	AXX17_At3g43400 AN1_LOCUS15272 C24_LOCUS15152	3	3	0.0588	71276	5.41
872	tr|A0A178VG47|A0A178VG47_ARATH (thale cress) hypothetical protein OS=Arabidopsis thaliana OX=3702 GN=AXX17_At3g26400 PE=3 SV=1	A0A178VG47	(thale cress) hypothetical protein (HCF101)	AXX17_At3g26400 AN1_LOCUS13913 AT9943_LOCUS11940 C24_LOCUS13750	3	3	0.0602	57763.8	5.91
873	tr|A0A178VHS8|A0A178VHS8_ARATH XPL1 OS=Arabidopsis thaliana OX=3702 GN=AXX17_At3g19050 PE=4 SV=1	A0A178VHS8	XPL1	AXX17_At3g19050 AN1_LOCUS13200 C24_LOCUS13033	3	3	0.0713	56102	5.39
874	tr|A0A178VKR8|A0A178VKR8_ARATH Uridine kinase OS=Arabidopsis thaliana OX=3702 GN=AXX17_At3g29630 PE=3 SV=1	A0A178VKR8	Uridine kinase (EC 2.7.1.48)	AXX17_At3g29630 AN1_LOCUS14215 AT9943_LOCUS12180 C24_LOCUS14050	3	3	0.0621	54209.3	5.93
875	tr|A0A178VLR0|A0A178VLR0_ARATH Transmembrane 9 superfamily member OS=Arabidopsis thaliana OX=3702 GN=AXX17_At2g00990 PE=3 SV=1	A0A178VLR0	Transmembrane 9 superfamily member	AXX17_At2g00990	3	3	0.0693	68077.2	6.65
876	tr|A0A178VLY9|A0A178VLY9_ARATH Uncharacterized protein OS=Arabidopsis thaliana OX=3702 GN=AXX17_At3g22590 PE=4 SV=1	A0A178VLY9	Uncharacterized protein	AXX17_At3g22590	3	3	0.1	44456.7	6.35
877	tr|A0A178VMJ6|A0A178VMJ6_ARATH Uncharacterized protein OS=Arabidopsis thaliana OX=3702 GN=AXX17_At2g10980 PE=1 SV=1	A0A178VMJ6	Uncharacterized protein	AXX17_At2g10980 C24_LOCUS7799	3	3	0.0762	55574.1	4.65
878	tr|A0A178VN89|A0A178VN89_ARATH DNA gyrase subunit B OS=Arabidopsis thaliana OX=3702 GN=AXX17_At3g10050 PE=3 SV=1	A0A178VN89	DNA gyrase subunit B (EC 5.6.2.2)	AXX17_At3g10050 AN1_LOCUS12333 AT9943_LOCUS10604 C24_LOCUS12165	3	3	0.0352	81828.3	8.53
879	tr|A0A178VNR9|A0A178VNR9_ARATH (thale cress) hypothetical protein OS=Arabidopsis thaliana OX=3702 GN=AXX17_At2g31240 PE=4 SV=1	A0A178VNR9	(thale cress) hypothetical protein (AIR9)	AXX17_At2g31240 AN1_LOCUS9911 AT9943_LOCUS8493 C24_LOCUS9758	3	3	0.0181	186814	5.93
880	tr|A0A178VQU8|A0A178VQU8_ARATH (thale cress) hypothetical protein OS=Arabidopsis thaliana OX=3702 GN=AXX17_At2g23600 PE=3 SV=1	A0A178VQU8	(thale cress) hypothetical protein (VPS4)	AXX17_At2g23600 AN1_LOCUS9161 AT9943_LOCUS7849 C24_LOCUS9012	3	3	0.0598	48592.4	6.5
881	tr|A0A178VT71|A0A178VT71_ARATH NADH:ubiquinone reductase (non-electrogenic) OS=Arabidopsis thaliana OX=3702 GN=AXX17_At2g16200 PE=3 SV=1	A0A178VT71	NADH:ubiquinone reductase (non-electrogenic) (EC 1.6.5.9)	AXX17_At2g16200	3	3	0.0447	65369.9	9.08
882	tr|A0A178VTX0|A0A178VTX0_ARATH FTSZ2-1 OS=Arabidopsis thaliana OX=3702 GN=AXX17_At2g32900 PE=3 SV=1	A0A178VTX0	FTSZ2-1	AXX17_At2g32900 AN1_LOCUS10077 C24_LOCUS9923	3	3	0.1067	50721	5.56
883	tr|A0A178VXI6|A0A178VXI6_ARATH tRNA (adenine(58)-N(1))-methyltransferase non-catalytic subunit TRM6 OS=Arabidopsis thaliana OX=3702 GN=AXX17_At2g43340 PE=3 SV=1	A0A178VXI6	tRNA (adenine(58)-N(1))-methyltransferase non-catalytic subunit TRM6	AXX17_At2g43340 C24_LOCUS10931	3	3	0.0807	49396	6.22
884	tr|A0A178VZD6|A0A178VZD6_ARATH Uroporphyrinogen decarboxylase OS=Arabidopsis thaliana OX=3702 GN=AXX17_At2g37600 PE=3 SV=1	A0A178VZD6	Uroporphyrinogen decarboxylase (EC 4.1.1.37)	AXX17_At2g37600 AN1_LOCUS10529	3	3	0.1066	43579.4	8.29
885	tr|A0A178W1B1|A0A178W1B1_ARATH (thale cress) hypothetical protein OS=Arabidopsis thaliana OX=3702 GN=At2g21250 PE=4 SV=1	A0A178W1B1	(thale cress) hypothetical protein	At2g21250 AXX17_At2g16730 AN1_LOCUS8503 AT9943_LOCUS7296 C24_LOCUS8353	3	3	0.1003	35009.9	6.16
886	tr|A0A178W4R1|A0A178W4R1_ARATH (thale cress) hypothetical protein OS=Arabidopsis thaliana OX=3702 GN=AXX17_At1g10270 PE=4 SV=1	A0A178W4R1	(thale cress) hypothetical protein (WLIM1)	AXX17_At1g10270 AN1_LOCUS1103 AT9943_LOCUS846 C24_LOCUS1018	3	3	0.1526	21039.9	9.1
887	tr|A0A178W5I4|A0A178W5I4_ARATH (thale cress) hypothetical protein OS=Arabidopsis thaliana OX=3702 GN=AXX17_At1g63930 PE=4 SV=1	A0A178W5I4	(thale cress) hypothetical protein	AXX17_At1g63930 AN1_LOCUS6012 AT9943_LOCUS5083 C24_LOCUS5902	3	3	0.094	47817.3	5.25
888	tr|A0A178W5N5|A0A178W5N5_ARATH AT1G07770 protein OS=Arabidopsis thaliana OX=3702 GN=At1g07770 PE=2 SV=1	A0A178W5N5	AT1G07770 protein	At1g07770	3	3	0.1846	14804.2	9.89
889	tr|A0A178W6P8|A0A178W6P8_ARATH Pyruvate kinase OS=Arabidopsis thaliana OX=3702 GN=AXX17_At1g33230 PE=3 SV=1	A0A178W6P8	Pyruvate kinase (EC 2.7.1.40)	AXX17_At1g33230 AN1_LOCUS3293 AT9943_LOCUS2745 C24_LOCUS3203	3	3	0.0508	62614.1	7.68
890	tr|A0A178W6W0|A0A178W6W0_ARATH NmrA domain-containing protein OS=Arabidopsis thaliana OX=3702 GN=AXX17_At1g69720 PE=4 SV=1	A0A178W6W0	NmrA domain-containing protein	AXX17_At1g69720 AN1_LOCUS6569 C24_LOCUS6455	3	3	0.1097	33736.2	5.66
891	tr|A0A178W817|A0A178W817_ARATH Geranylgeranyl reductase OS=Arabidopsis thaliana OX=3702 GN=AXX17_At1g68850 PE=3 SV=1	A0A178W817	Geranylgeranyl reductase (EC 1.3.1.83)	AXX17_At1g68850 AN1_LOCUS6489 AT9943_LOCUS5483 C24_LOCUS6377	3	3	0.0621	51836.9	9.03
892	tr|A0A178WHW4|A0A178WHW4_ARATH (thale cress) hypothetical protein OS=Arabidopsis thaliana OX=3702 GN=At1g09080 PE=3 SV=1	A0A178WHW4	(thale cress) hypothetical protein (BIP3)	At1g09080 AXX17_At1g08900 AN1_LOCUS982 AT9943_LOCUS736 C24_LOCUS897	3	3	0.0556	74074.3	4.97
893	tr|A0A178WIH7|A0A178WIH7_ARATH (thale cress) hypothetical protein OS=Arabidopsis thaliana OX=3702 GN=AXX17_At1g41130 PE=3 SV=1	A0A178WIH7	(thale cress) hypothetical protein (RD21A)	AXX17_At1g41130 AN1_LOCUS3825 AT9943_LOCUS3244 C24_LOCUS3720	3	3	0.0779	50965.8	5.26
894	tr|A0A178WIN8|A0A178WIN8_ARATH WD_REPEATS_REGION domain-containing protein OS=Arabidopsis thaliana OX=3702 GN=AXX17_At1g65960 PE=4 SV=1	A0A178WIN8	ANAPC4_WD40 domain-containing protein	At1g71840 AXX17_At1g65960	3	3	0.1081	43790.7	4.33
895	tr|A0A178WJI0|A0A178WJI0_ARATH (thale cress) hypothetical protein OS=Arabidopsis thaliana OX=3702 GN=AXX17_At1g73520 PE=4 SV=1	A0A178WJI0	(thale cress) hypothetical protein	AXX17_At1g73520 AN1_LOCUS6929 AT9943_LOCUS5864 C24_LOCUS6815	3	3	0.0907	49050.8	7.82
896	tr|A0A178WK95|A0A178WK95_ARATH MCP2d OS=Arabidopsis thaliana OX=3702 GN=AXX17_At1g74110 PE=4 SV=1	A0A178WK95	MCP2d	AXX17_At1g74110	3	3	0.0861	45453.3	4.72
897	tr|A0A1P8AV08|A0A1P8AV08_ARATH Aspartic proteinase A1 OS=Arabidopsis thaliana OX=3702 GN=APA1 PE=1 SV=1	A0A1P8AV08	Aspartic proteinase A1	APA1 aspartic proteinase A1 ATAPA1 At1g11910 F12F1.24 F12F1_24	3	3	0.0619	56035.6	5.47
898	tr|A0A1P8B7W9|A0A1P8B7W9_ARATH Adenylyl cyclase-associated protein OS=Arabidopsis thaliana OX=3702 GN=CAP1 PE=1 SV=1	A0A1P8B7W9	Adenylyl cyclase-associated protein	CAP1 ATCAP1 CAP 1 cyclase associated protein 1 At4g34490 T4L20.70 T4L20_70	3	3	0.0479	58485.1	8.6
899	tr|A0A2H1ZE38|A0A2H1ZE38_ARATH P-loop containing nucleoside triphosphate hydrolases superfamily protein OS=Arabidopsis thaliana OX=3702 GN=At2g40700 PE=1 SV=1	A0A2H1ZE38	P-loop containing nucleoside triphosphate hydrolases superfamily protein	At2g40700 T7D17.12 T7D17_12	3	3	0.0672	68344.1	9.41
900	tr|A0A384K9F3|A0A384K9F3_ARATH Protein kinase domain-containing protein OS=Arabidopsis thaliana OX=3702 GN=AXX17_At3g02170 PE=4 SV=1	A0A384K9F3	Protein kinase domain-containing protein	AXX17_At3g02170 AN1_LOCUS11560 C24_LOCUS11399	3	3	0.0606	67751.6	8.6
901	tr|A0A384KLS9|A0A384KLS9_ARATH Serine/threonine-protein phosphatase OS=Arabidopsis thaliana OX=3702 GN=AXX17_At5g58540 PE=3 SV=1	A0A384KLS9	Serine/threonine-protein phosphatase (EC 3.1.3.16)	AXX17_At5g58540 AN1_LOCUS26216 AT9943_LOCUS22576 C24_LOCUS26040	3	3	0.1058	35531.5	5.16
902	tr|A0A384KVT5|A0A384KVT5_ARATH (thale cress) hypothetical protein OS=Arabidopsis thaliana OX=3702 GN=AXX17_At3g11430 PE=3 SV=1	A0A384KVT5	(thale cress) hypothetical protein	AXX17_At3g11430 AN1_LOCUS12473 AT9943_LOCUS10724 C24_LOCUS12303	3	3	0.2333	16272.6	10.6
903	tr|A0A384KW24|A0A384KW24_ARATH MDAR6 OS=Arabidopsis thaliana OX=3702 GN=At1g63940 PE=4 SV=1	A0A384KW24	MDAR6	At1g63940 AXX17_At1g57390 AN1_LOCUS5392	3	3	0.0638	52501.2	7.06
904	tr|A0A384L043|A0A384L043_ARATH Uncharacterized protein OS=Arabidopsis thaliana OX=3702 GN=At3g20790 PE=4 SV=1	A0A384L043	Uncharacterized protein	At3g20790 AXX17_At3g22180	3	3	0.0958	38577.8	5.57
905	tr|A0A384LKD3|A0A384LKD3_ARATH Alba domain-containing protein OS=Arabidopsis thaliana OX=3702 GN=AXX17_At2g30620 PE=4 SV=1	A0A384LKD3	Alba domain-containing protein	AXX17_At2g30620 AN1_LOCUS9849	3	3	0.1846	14616.5	5.28
906	tr|A0A384LND1|A0A384LND1_ARATH Glutamate dehydrogenase OS=Arabidopsis thaliana OX=3702 GN=AXX17_At5g17930 PE=3 SV=1	A0A384LND1	Glutamate dehydrogenase	AXX17_At5g17930 AN1_LOCUS22600 AT9943_LOCUS19454 C24_LOCUS22484	3	3	0.0706	44523.5	6.39
907	tr|A0A384LQF2|A0A384LQF2_ARATH Uncharacterized protein OS=Arabidopsis thaliana OX=3702 GN=At1g69070 PE=3 SV=1	A0A384LQF2	Uncharacterized protein	AXX17_At1g63150 AN1_LOCUS5937	3	3	0.0398	103939	5.44
908	tr|A0A5S9WVP6|A0A5S9WVP6_ARATH Uncharacterized protein OS=Arabidopsis thaliana OX=3702 GN=AN1_LOCUS6972 PE=4 SV=1	A0A5S9WVP6	Sulfurtransferase	AN1_LOCUS6972 C24_LOCUS6858	3	3	0.095	41892.9	5.95
909	tr|A0A5S9WYE4|A0A5S9WYE4_ARATH EGF_CA domain-containing protein OS=Arabidopsis thaliana OX=3702 GN=C24_LOCUS7713 PE=4 SV=1	A0A5S9WYE4	EGF-like domain-containing protein	C24_LOCUS7713	3	3	0.0541	69768.6	5.3
910	tr|A0A5S9X6U8|A0A5S9X6U8_ARATH Uncharacterized protein OS=Arabidopsis thaliana OX=3702 GN=C24_LOCUS10746 PE=4 SV=1	A0A5S9X6U8	Uncharacterized protein	C24_LOCUS10746	3	3	0.177	25074.3	5.66
911	tr|A0A5S9X928|A0A5S9X928_ARATH Ribose-5-phosphate isomerase OS=Arabidopsis thaliana OX=3702 GN=AT9943_LOCUS10121 PE=3 SV=1	A0A5S9X928	Ribose-5-phosphate isomerase (EC 5.3.1.6)	AT9943_LOCUS10121 C24_LOCUS11606	3	3	0.1377	29318.4	5.72
912	tr|A0A5S9XKJ2|A0A5S9XKJ2_ARATH (thale cress) hypothetical protein OS=Arabidopsis thaliana OX=3702 GN=AN1_LOCUS15737 PE=3 SV=1	A0A5S9XKJ2	Histone H2B	AN1_LOCUS15737 AT9943_LOCUS13538 C24_LOCUS15621	3	3	0.1739	15183.7	10.08
913	tr|A0A5S9XVY6|A0A5S9XVY6_ARATH (thale cress) hypothetical protein OS=Arabidopsis thaliana OX=3702 GN=AT9943_LOCUS16575 PE=4 SV=1	A0A5S9XVY6	(thale cress) hypothetical protein	AT9943_LOCUS16575 C24_LOCUS19118	3	3	0.1064	35814.9	4.59
914	tr|A0A5S9YDI0|A0A5S9YDI0_ARATH 50S ribosomal protein L9, chloroplastic OS=Arabidopsis thaliana OX=3702 GN=C24_LOCUS25396 PE=3 SV=1	A0A5S9YDI0	50S ribosomal protein L9, chloroplastic (CL9)	C24_LOCUS25396	3	3	0.1222	25332.2	9.55
915	tr|A0A5S9YEF7|A0A5S9YEF7_ARATH Uncharacterized protein OS=Arabidopsis thaliana OX=3702 GN=AN1_LOCUS25086 PE=4 SV=1	A0A5S9YEF7	Uncharacterized protein	AN1_LOCUS25086 C24_LOCUS24915	3	3	0.1988	17556.7	4.8
916	tr|A0A5S9YEL8|A0A5S9YEL8_ARATH Histone acetyltransferase type B catalytic subunit OS=Arabidopsis thaliana OX=3702 GN=C24_LOCUS25783 PE=3 SV=1	A0A5S9YEL8	Histone acetyltransferase type B catalytic subunit (EC 2.3.1.48)	C24_LOCUS25783	3	3	0.0857	52737.5	5.46
917	tr|A0A654EK63|A0A654EK63_ARATH Uncharacterized protein OS=Arabidopsis thaliana OX=3702 GN=AN1_LOCUS1442 PE=4 SV=1	A0A654EK63	Uncharacterized protein	AN1_LOCUS1442 C24_LOCUS1358	3	3	0.0613	65569.5	4.98
918	tr|A0A654EMI3|A0A654EMI3_ARATH Uncharacterized protein OS=Arabidopsis thaliana OX=3702 GN=AN1_LOCUS5999 PE=3 SV=1	A0A654EMI3	CULLIN_2 domain-containing protein	AN1_LOCUS5999	3	3	0.0437	85609.4	7.6
919	tr|A0A654ERV0|A0A654ERV0_ARATH Midasin OS=Arabidopsis thaliana OX=3702 GN=AN1_LOCUS5722 PE=3 SV=1	A0A654ERV0	Midasin	AN1_LOCUS5722	3	3	0.0054	611880	5.15
920	tr|A0A654ETL8|A0A654ETL8_ARATH Uncharacterized protein OS=Arabidopsis thaliana OX=3702 GN=AN1_LOCUS6332 PE=4 SV=1	A0A654ETL8	Uncharacterized protein	AN1_LOCUS6332	3	3	0.1119	33542.2	5.16
921	tr|A0A654EU67|A0A654EU67_ARATH NTP_transferase domain-containing protein OS=Arabidopsis thaliana OX=3702 GN=AN1_LOCUS6532 PE=4 SV=1	A0A654EU67	NTP_transferase domain-containing protein	AN1_LOCUS6532	3	3	0.0916	45563.1	6.76
922	tr|A0A654EZ13|A0A654EZ13_ARATH Importin N-terminal domain-containing protein OS=Arabidopsis thaliana OX=3702 GN=AN1_LOCUS9583 PE=4 SV=1	A0A654EZ13	Importin N-terminal domain-containing protein	AN1_LOCUS9583 C24_LOCUS9431	3	3	0.0298	119246	4.76
923	tr|A0A654FF81|A0A654FF81_ARATH zf-Tim10_DDP domain-containing protein OS=Arabidopsis thaliana OX=3702 GN=AN1_LOCUS14983 PE=4 SV=1	A0A654FF81	zf-Tim10_DDP domain-containing protein	AN1_LOCUS14983 C24_LOCUS14862	3	3	0.3333	10715.3	5.38
924	tr|A0A654FFE9|A0A654FFE9_ARATH Uncharacterized protein OS=Arabidopsis thaliana OX=3702 GN=AN1_LOCUS12013 PE=3 SV=1	A0A654FFE9	Uncharacterized protein	AN1_LOCUS12013 C24_LOCUS11846	3	3	0.0437	91712	8.56
925	tr|A0A654FG37|A0A654FG37_ARATH Uncharacterized protein OS=Arabidopsis thaliana OX=3702 GN=AN1_LOCUS15626 PE=3 SV=1	A0A654FG37	Uncharacterized protein	AN1_LOCUS15626	3	3	0.1786	21312.3	10.98
926	tr|A0A654FH82|A0A654FH82_ARATH ML domain-containing protein OS=Arabidopsis thaliana OX=3702 GN=AN1_LOCUS14714 PE=4 SV=1	A0A654FH82	ML domain-containing protein	AN1_LOCUS14714	3	3	0.2237	16069.6	8.38
927	tr|A0A654FIN6|A0A654FIN6_ARATH AA_kinase domain-containing protein OS=Arabidopsis thaliana OX=3702 GN=AN1_LOCUS16134 PE=4 SV=1	A0A654FIN6	AA_kinase domain-containing protein	AN1_LOCUS16134	3	3	0.098	36579	9.06
928	tr|A0A654FLG2|A0A654FLG2_ARATH Uncharacterized protein OS=Arabidopsis thaliana OX=3702 GN=AN1_LOCUS17083 PE=4 SV=1	A0A654FLG2	Uncharacterized protein	AN1_LOCUS17083	3	3	0.0639	60157.9	9.15
929	tr|A0A654FUQ8|A0A654FUQ8_ARATH Uncharacterized protein OS=Arabidopsis thaliana OX=3702 GN=AN1_LOCUS19991 PE=3 SV=1	A0A654FUQ8	Uncharacterized protein	AN1_LOCUS19991	3	3	0.0758	45498.4	5.15
930	tr|A0A654FV82|A0A654FV82_ARATH Uncharacterized protein OS=Arabidopsis thaliana OX=3702 GN=AN1_LOCUS20193 PE=4 SV=1	A0A654FV82	Uncharacterized protein	AN1_LOCUS20193	3	3	0.0347	89508.7	6.02
931	tr|A0A654FWD5|A0A654FWD5_ARATH (thale cress) hypothetical protein OS=Arabidopsis thaliana OX=3702 GN=AN1_LOCUS20433 PE=4 SV=1	A0A654FWD5	(thale cress) hypothetical protein	AN1_LOCUS20433 AT9943_LOCUS17626	3	3	0.0923	50456.3	7.55
932	tr|A0A654FYP4|A0A654FYP4_ARATH Peroxidase OS=Arabidopsis thaliana OX=3702 GN=AN1_LOCUS21344 PE=3 SV=1	A0A654FYP4	Peroxidase (EC 1.11.1.7)	AN1_LOCUS21344	3	3	0.1204	34253.1	8.65
933	tr|A0A654G0P2|A0A654G0P2_ARATH Sucrose-phosphate synthase OS=Arabidopsis thaliana OX=3702 GN=AN1_LOCUS21906 PE=3 SV=1	A0A654G0P2	Sucrose-phosphate synthase (EC 2.4.1.14)	AN1_LOCUS21906	3	3	0.0334	116965	6.18
934	tr|A0A654G736|A0A654G736_ARATH Uncharacterized protein OS=Arabidopsis thaliana OX=3702 GN=AN1_LOCUS24173 PE=3 SV=1	A0A654G736	Uncharacterized protein	AN1_LOCUS24173 C24_LOCUS23996	3	3	0.3246	11759.1	4.52
935	tr|A0A654G7T9|A0A654G7T9_ARATH Uridine kinase OS=Arabidopsis thaliana OX=3702 GN=AN1_LOCUS24261 PE=3 SV=1	A0A654G7T9	Uridine kinase (EC 2.7.1.48)	AN1_LOCUS24261 AT9943_LOCUS20961	3	3	0.0741	54415.3	6.13
936	tr|A0A654G9V2|A0A654G9V2_ARATH RRM domain-containing protein OS=Arabidopsis thaliana OX=3702 GN=AN1_LOCUS25357 PE=4 SV=1	A0A654G9V2	RRM domain-containing protein	AN1_LOCUS25357 C24_LOCUS25189	3	3	0.1609	29637.9	4.92
937	tr|A0A654GAS7|A0A654GAS7_ARATH Pyruvate dehydrogenase E1 component subunit beta OS=Arabidopsis thaliana OX=3702 GN=AN1_LOCUS25330 PE=4 SV=1	A0A654GAS7	Pyruvate dehydrogenase E1 component subunit beta (EC 1.2.4.1)	AN1_LOCUS25330	3	3	0.0799	39115.4	5.67
938	tr|A0A654GER8|A0A654GER8_ARATH Ribosomal_TL5_C domain-containing protein OS=Arabidopsis thaliana OX=3702 GN=AN1_LOCUS27022 PE=4 SV=1	A0A654GER8	Ribosomal_TL5_C domain-containing protein	AN1_LOCUS27022	3	3	0.1647	27364.4	9.41
939	tr|A0A7G2DQ29|A0A7G2DQ29_ARATH (thale cress) hypothetical protein OS=Arabidopsis thaliana OX=3702 GN=AT9943_LOCUS960 PE=4 SV=1	A0A7G2DQ29	Pectinesterase (EC 3.1.1.11)	AT9943_LOCUS960	3	3	0.0699	60799.1	5.06
940	tr|A0A7G2DUG9|A0A7G2DUG9_ARATH (thale cress) hypothetical protein OS=Arabidopsis thaliana OX=3702 GN=AT9943_LOCUS1548 PE=4 SV=1	A0A7G2DUG9	Nascent polypeptide-associated complex subunit beta	AT9943_LOCUS1548	3	3	0.028	105873	5.93
941	tr|A0A7G2DVR6|A0A7G2DVR6_ARATH (thale cress) hypothetical protein OS=Arabidopsis thaliana OX=3702 GN=AT9943_LOCUS1379 PE=4 SV=1	A0A7G2DVR6	(thale cress) hypothetical protein	AT9943_LOCUS1379	3	3	0.0872	37475.4	6.13
942	tr|A0A7G2E0V4|A0A7G2E0V4_ARATH (thale cress) hypothetical protein OS=Arabidopsis thaliana OX=3702 GN=AT9943_LOCUS2695 PE=4 SV=1	A0A7G2E0V4	(thale cress) hypothetical protein	AT9943_LOCUS2695	3	3	0.0611	56292.3	9.03
943	tr|A0A7G2E1V3|A0A7G2E1V3_ARATH (thale cress) hypothetical protein OS=Arabidopsis thaliana OX=3702 GN=AT9943_LOCUS4380 PE=4 SV=1	A0A7G2E1V3	(thale cress) hypothetical protein	AT9943_LOCUS4380	3	3	0.0398	96745.5	8.17
944	tr|A0A7G2E405|A0A7G2E405_ARATH (thale cress) hypothetical protein OS=Arabidopsis thaliana OX=3702 GN=AT9943_LOCUS4886 PE=4 SV=1	A0A7G2E405	Signal recognition particle subunit SRP72	AT9943_LOCUS4886	3	3	0.0512	73026.7	8.92
945	tr|A0A7G2E5K6|A0A7G2E5K6_ARATH (thale cress) hypothetical protein OS=Arabidopsis thaliana OX=3702 GN=AT9943_LOCUS4276 PE=4 SV=1	A0A7G2E5K6	(thale cress) hypothetical protein	AT9943_LOCUS4276	3	3	0.0387	97410	8.52
946	tr|A0A7G2EDD5|A0A7G2EDD5_ARATH (thale cress) hypothetical protein OS=Arabidopsis thaliana OX=3702 GN=AT9943_LOCUS7159 PE=4 SV=1	A0A7G2EDD5	Profilin	AT9943_LOCUS7159	3	3	0.1417	26687.2	5.05
947	tr|A0A7G2EKR0|A0A7G2EKR0_ARATH (thale cress) hypothetical protein OS=Arabidopsis thaliana OX=3702 GN=AT9943_LOCUS10964 PE=4 SV=1	A0A7G2EKR0	Protein ROOT HAIR DEFECTIVE 3 homolog (EC 3.6.5.-) (Protein SEY1 homolog)	AT9943_LOCUS10964	3	3	0.0436	89062.2	5.54
948	tr|A0A7G2ENQ5|A0A7G2ENQ5_ARATH (thale cress) hypothetical protein OS=Arabidopsis thaliana OX=3702 GN=AT9943_LOCUS12844 PE=4 SV=1	A0A7G2ENQ5	(thale cress) hypothetical protein	AT9943_LOCUS12844	3	3	0.0587	46241.1	9.1
949	tr|A0A7G2ES87|A0A7G2ES87_ARATH (thale cress) hypothetical protein OS=Arabidopsis thaliana OX=3702 GN=AT9943_LOCUS11769 PE=4 SV=1	A0A7G2ES87	(thale cress) hypothetical protein	AT9943_LOCUS11769	3	3	0.05	67617.8	5.3
950	tr|A0A7G2ETE3|A0A7G2ETE3_ARATH (thale cress) hypothetical protein OS=Arabidopsis thaliana OX=3702 GN=AT9943_LOCUS13405 PE=4 SV=1	A0A7G2ETE3	(thale cress) hypothetical protein	AT9943_LOCUS13405	3	3	0.0479	85731.2	6.33
951	tr|A0A7G2EZH1|A0A7G2EZH1_ARATH (thale cress) hypothetical protein OS=Arabidopsis thaliana OX=3702 GN=AT9943_LOCUS15190 PE=4 SV=1	A0A7G2EZH1	Chlorophyll a-b binding protein, chloroplastic	AT9943_LOCUS15190	3	3	0.1128	28715.7	6.34
952	tr|A0A7G2EZL9|A0A7G2EZL9_ARATH (thale cress) hypothetical protein OS=Arabidopsis thaliana OX=3702 GN=AT9943_LOCUS16128 PE=4 SV=1	A0A7G2EZL9	(thale cress) hypothetical protein	AT9943_LOCUS16128	3	3	0.0221	199519	6.02
953	tr|A0A7G2F0D8|A0A7G2F0D8_ARATH (thale cress) hypothetical protein OS=Arabidopsis thaliana OX=3702 GN=AT9943_LOCUS16460 PE=4 SV=1	A0A7G2F0D8	(thale cress) hypothetical protein	AT9943_LOCUS16460	3	3	0.1011	30519.4	9.94
954	tr|A0A7G2F0R0|A0A7G2F0R0_ARATH (thale cress) hypothetical protein OS=Arabidopsis thaliana OX=3702 GN=AT9943_LOCUS16607 PE=4 SV=1	A0A7G2F0R0	Protein-methionine-S-oxide reductase (EC 1.8.4.11)	AT9943_LOCUS16607	3	3	0.161	22982.3	6.52
955	tr|A0A7G2F1C7|A0A7G2F1C7_ARATH (thale cress) hypothetical protein OS=Arabidopsis thaliana OX=3702 GN=AT9943_LOCUS16275 PE=4 SV=1	A0A7G2F1C7	DNA-directed RNA polymerase subunit beta (EC 2.7.7.6)	AT9943_LOCUS16275	3	3	0.0188	187755	7.12
956	tr|A0A7G2F214|A0A7G2F214_ARATH (thale cress) hypothetical protein OS=Arabidopsis thaliana OX=3702 GN=AT9943_LOCUS17201 PE=4 SV=1	A0A7G2F214	Proteasome endopeptidase complex (EC 3.4.25.1)	AT9943_LOCUS17201	3	3	0.0974	43633.7	5.12
957	tr|A0A7G2F339|A0A7G2F339_ARATH (thale cress) hypothetical protein OS=Arabidopsis thaliana OX=3702 GN=AT9943_LOCUS17474 PE=4 SV=1	A0A7G2F339	(thale cress) hypothetical protein	AT9943_LOCUS17474	3	3	0.03	113274	6.41
958	tr|A0A7G2F450|A0A7G2F450_ARATH (thale cress) hypothetical protein OS=Arabidopsis thaliana OX=3702 GN=AT9943_LOCUS15993 PE=4 SV=1	A0A7G2F450	Magnesium chelatase (EC 6.6.1.1)	AT9943_LOCUS15993	3	3	0.0888	42993.7	7.61
959	tr|A0A7G2F4Y6|A0A7G2F4Y6_ARATH (thale cress) hypothetical protein OS=Arabidopsis thaliana OX=3702 GN=AT9943_LOCUS15826 PE=4 SV=1	A0A7G2F4Y6	Acyl-coenzyme A oxidase	AT9943_LOCUS15826	3	3	0.0438	68744.9	7.25
960	tr|A0A7G2F850|A0A7G2F850_ARATH (thale cress) hypothetical protein OS=Arabidopsis thaliana OX=3702 GN=AT9943_LOCUS19329 PE=4 SV=1	A0A7G2F850	Valyl-tRNA synthetase (EC 3.2.1.78) (EC 6.1.1.9)	AT9943_LOCUS19329	3	3	0.0106	278372	5.13
961	tr|A0A7G2FEA9|A0A7G2FEA9_ARATH (thale cress) hypothetical protein OS=Arabidopsis thaliana OX=3702 GN=AT9943_LOCUS20202 PE=4 SV=1	A0A7G2FEA9	(thale cress) hypothetical protein	AT9943_LOCUS20202	3	3	0.0548	86302.9	9.05
962	tr|A0A7G2FNZ9|A0A7G2FNZ9_ARATH (thale cress) hypothetical protein OS=Arabidopsis thaliana OX=3702 GN=AT9943_LOCUS22697 PE=4 SV=1	A0A7G2FNZ9	Protein disulfide-isomerase (EC 5.3.4.1)	AT9943_LOCUS22697	3	3	0.05	72842.1	4.56
963	tr|A4FVN8|A4FVN8_ARATH At1g10580 OS=Arabidopsis thaliana OX=3702 GN=At1g10580 PE=1 SV=1	A4FVN8	At1g10580 (Transducin/WD40 repeat-like superfamily protein)	At1g10580 T10O24.21 T10O24_21	3	3	0.0541	65127.4	6.61
964	tr|B3H6I9|B3H6I9_ARATH Damaged DNA binding protein 1A OS=Arabidopsis thaliana OX=3702 GN=DDB1A PE=1 SV=1	B3H6I9	Damaged DNA binding protein 1A	DDB1A damaged DNA binding protein 1A At4g05420 C6L9.100 C6L9_100	3	3	0.0262	118951	5.14
965	tr|B3LF87|B3LF87_ARATH At1g30230 OS=Arabidopsis thaliana OX=3702 PE=2 SV=1	B3LF87	At1g30230		3	3	0.2294	25131.9	4.43
966	tr|B3TIK7|B3TIK7_ARATH Slow walker 2 OS=Arabidopsis thaliana OX=3702 GN=SWA2 PE=2 SV=1	B3TIK7	Slow walker 2	SWA2	3	3	0.0441	117023	5.09
967	tr|C0Z226|C0Z226_ARATH AT5G42270 protein OS=Arabidopsis thaliana OX=3702 GN=At5g42270 PE=2 SV=1	C0Z226	AT5G42270 protein	At5g42270	3	3	0.0801	61007.8	6.44
968	tr|F4I6W4|F4I6W4_ARATH Phosphoglucomutase (alpha-D-glucose-1,6-bisphosphate-dependent) OS=Arabidopsis thaliana OX=3702 GN=PGM2 PE=1 SV=1	F4I6W4	Phosphoglucomutase (alpha-D-glucose-1,6-bisphosphate-dependent) (EC 5.4.2.2)	PGM2 phosphoglucomutase 2 At1g70730 F5A18.9 F5A18_9	3	3	0.0498	72556.8	6.67
969	tr|F4J244|F4J244_ARATH Cystathionine beta-lyase OS=Arabidopsis thaliana OX=3702 GN=CBL PE=1 SV=1	F4J244	Cystathionine beta-lyase	CBL cystathionine beta-lyase At3g57050	3	3	0.0767	41290.7	8.51
970	tr|F4J6Z1|F4J6Z1_ARATH Ubiquitin E2 variant 1D-4 OS=Arabidopsis thaliana OX=3702 GN=UEV1D-4 PE=1 SV=1	F4J6Z1	Ubiquitin E2 variant 1D-4	UEV1D-4 MMS2 ZWEI HOMOLOGUE 4 MMZ4 UBIQUITIN E2 VARIANT 1D ubiquitin E2 variant 1D-4 UEV1D At3g52560 F3C22.2	3	3	0.25	18589.2	5.95
971	tr|F4KE21|F4KE21_ARATH Biotin carboxyl carrier protein of acetyl-CoA carboxylase OS=Arabidopsis thaliana OX=3702 GN=CAC1 PE=1 SV=1	F4KE21	Biotin carboxyl carrier protein of acetyl-CoA carboxylase	CAC1 BCCP BCCP-1 BCCP1 CAC1-A CAC1A MQK4.12 MQK4_12 At5g16390	3	3	0.122	26927.5	9.56
972	tr|F4KFJ2|F4KFJ2_ARATH Target of Myb protein 1 OS=Arabidopsis thaliana OX=3702 GN=At5g16880 PE=1 SV=1	F4KFJ2	Target of Myb protein 1	At5g16880 F2K13.30 F2K13_30	3	3	0.0943	33342.5	4.81
973	tr|G1C2W2|G1C2W2_ARATH ATP synthase protein MI25 OS=Arabidopsis thaliana OX=3702 GN=atp4 PE=3 SV=1	G1C2W2	ATP synthase protein MI25	atp4	3	3	0.125	21585.1	9.64
974	tr|O64866|O64866_ARATH Calcium-binding EF-hand family protein OS=Arabidopsis thaliana OX=3702 GN=At2g44310 PE=1 SV=1	O64866	Calcium-binding EF-hand family protein (Expressed protein) (Uncharacterized protein At2g44310)	At2g44310 F4I1.12	3	3	0.2606	15820.5	4.33
975	tr|Q0WRM1|Q0WRM1_ARATH Uncharacterized protein At2g29530 OS=Arabidopsis thaliana OX=3702 GN=At2g29530 PE=2 SV=1	Q0WRM1	Uncharacterized protein At2g29530	At2g29530	3	3	0.4337	9338.75	7.62
976	tr|Q0WSE9|Q0WSE9_ARATH Eukaryotic translation initiation factor 3 subunit M OS=Arabidopsis thaliana OX=3702 GN=At5g15610 PE=1 SV=1	Q0WSE9	Eukaryotic translation initiation factor 3 subunit M (eIF3m)	At5g15610 T20K14.220 T20K14_220	3	3	0.0847	46417.7	5
977	tr|Q0WWW3|Q0WWW3_ARATH GDP-mannose 3',5'-epimerase OS=Arabidopsis thaliana OX=3702 GN=At5g28840 PE=2 SV=1	Q0WWW3	GDP-mannose 3',5'-epimerase	At5g28840	3	3	0.0769	42758	5.85
978	tr|Q29PY2|Q29PY2_ARATH At5g12110 OS=Arabidopsis thaliana OX=3702 PE=2 SV=1	Q29PY2	At5g12110		3	3	0.1711	24788.2	4.53
979	tr|Q6IDC7|Q6IDC7_ARATH At1g77550 OS=Arabidopsis thaliana OX=3702 GN=At1g77550 PE=1 SV=1	Q6IDC7	At1g77550 (Tubulin-tyrosine ligase)	At1g77550 T5M16.14 T5M16_14	3	3	0.0409	97542.1	4.82
980	tr|Q6NM52|Q6NM52_ARATH 60S ribosome subunit biogenesis protein NIP7 homolog OS=Arabidopsis thaliana OX=3702 GN=At4g15770 PE=1 SV=1	Q6NM52	60S ribosome subunit biogenesis protein NIP7 homolog	At4g15770 Dl3925W FCAALL.377	3	3	0.1765	20610.4	8.38
981	tr|Q8L934|Q8L934_ARATH Nucleoid DNA-binding-like protein OS=Arabidopsis thaliana OX=3702 PE=2 SV=1	Q8L934	Nucleoid DNA-binding-like protein		3	3	0.0847	45489.7	9.31
982	tr|Q8LBA4|Q8LBA4_ARATH Zinc-binding dehydrogenase, putative OS=Arabidopsis thaliana OX=3702 PE=2 SV=1	Q8LBA4	Zinc-binding dehydrogenase, putative		3	3	0.112	39422	9.13
983	tr|Q8LDF0|Q8LDF0_ARATH Cyanate hydratase OS=Arabidopsis thaliana OX=3702 GN=CYN PE=2 SV=1	Q8LDF0	Cyanate hydratase (Cyanase) (EC 4.2.1.104) (Cyanate hydrolase) (Cyanate lyase)	CYN	3	3	0.1726	18560	6.75
984	tr|Q8W101|Q8W101_ARATH Ribosomal protein L19 OS=Arabidopsis thaliana OX=3702 PE=2 SV=1	Q8W101	Ribosomal protein L19		3	3	0.1589	24650.1	11.35
985	tr|Q8W4A0|Q8W4A0_ARATH Eukaryotic translation initiation factor 3 subunit M OS=Arabidopsis thaliana OX=3702 GN=F14P3.15 PE=1 SV=1	Q8W4A0	Eukaryotic translation initiation factor 3 subunit M (eIF3m)	F14P3.15 At3g02200 F1C9.1	3	3	0.0552	46784.1	5.06
986	tr|Q93W30|Q93W30_ARATH Expressed protein OS=Arabidopsis thaliana OX=3702 GN=At2g35605 PE=1 SV=1	Q93W30	Expressed protein (SWIB/MDM2 domain superfamily protein) (Uncharacterized protein At2g35605) (Uncharacterized protein At2g35605/T20F21.29)	At2g35605 At2g35605/T20F21.29	3	3	0.3211	11950.9	9.95
987	tr|Q93XW8|Q93XW8_ARATH COMPLEX 1 LYR-like protein OS=Arabidopsis thaliana OX=3702 GN=MGD8.14 PE=1 SV=1	Q93XW8	COMPLEX 1 LYR-like protein (Uncharacterized protein At3g17330) (Uncharacterized protein At3g17330; MGD8.14)	MGD8.14 EMB2786 At3g17300 At3g17330	3	3	0.3626	10431	10
988	tr|Q940V1|Q940V1_ARATH AT4g39960/T5J17_130 OS=Arabidopsis thaliana OX=3702 GN=DJA5 PE=1 SV=1	Q940V1	AT4g39960/T5J17_130 (Molecular chaperone Hsp40/DnaJ family protein)	DJA5 DNA J protein A5 At4g39960 T5J17.130 T5J17_130	3	3	0.0694	48031.3	9.22
989	tr|Q944A2|Q944A2_ARATH Alba DNA/RNA-binding protein OS=Arabidopsis thaliana OX=3702 GN=At1g20220 PE=1 SV=1	Q944A2	Alba DNA/RNA-binding protein (At1g20220) (At1g20220/T20H2_3)	At1g20220 T20H2.2 T20H2_2	3	3	0.0857	33762.7	9.92
990	tr|Q94JQ7|Q94JQ7_ARATH At1g07830/F24B9_7 OS=Arabidopsis thaliana OX=3702 GN=At1g07830 PE=1 SV=1	Q94JQ7	At1g07830/F24B9_7 (Ribosomal protein L29 family protein)	At1g07830 F24B9.7 F24B9_7	3	3	0.2778	16886.3	10.06
991	tr|Q9LQ75|Q9LQ75_ARATH T1N6.22 protein OS=Arabidopsis thaliana OX=3702 GN=T1N6.22 PE=3 SV=1	Q9LQ75	T1N6.22 protein	T1N6.22 At1g01800	3	3	0.1077	35170.9	5.29
992	tr|Q9LYS0|Q9LYS0_ARATH Auxin reponsive-like protein OS=Arabidopsis thaliana OX=3702 GN=At5g13360 PE=1 SV=1	Q9LYS0	Auxin reponsive-like protein (Auxin-responsive GH3 family protein)	At5g13360 T22N19.10 T22N19_10	3	3	0.0539	66946.8	5.26
993	tr|Q9M4T6|Q9M4T6_ARATH Eukaryotic translation initiation factor 3 subunit B OS=Arabidopsis thaliana OX=3702 PE=1 SV=1	Q9M4T6	Eukaryotic translation initiation factor 3 subunit B (eIF3b) (eIF-3-eta) (eIF3 p110)		3	3	0.0377	82279.9	5.09
994	tr|Q9SPI5|Q9SPI5_ARATH Splicing factor SR1C OS=Arabidopsis thaliana OX=3702 PE=4 SV=1	Q9SPI5	Splicing factor SR1C		3	3	0.1123	30893.5	10.56
995	tr|Q9SS57|Q9SS57_ARATH F16G16.2 protein OS=Arabidopsis thaliana OX=3702 GN=F16G16.2 PE=4 SV=1	Q9SS57	F16G16.2 protein	F16G16.2	3	3	0.0904	39848.8	6.64
996	tr|Q9SZV4|Q9SZV4_ARATH AT4g30010/F6G3_40 OS=Arabidopsis thaliana OX=3702 GN=At4g30010 PE=1 SV=1	Q9SZV4	AT4g30010/F6G3_40 (ATP-dependent RNA helicase) (Uncharacterized protein AT4g30010) (Uncharacterized protein F6G3.40)	At4g30010 F6G3.40 F6G3_40	3	3	0.2667	10438.8	9.33
997	tr|W8PUS4|W8PUS4_ARATH Alpha-1,4 glucan phosphorylase (Fragment) OS=Arabidopsis thaliana OX=3702 GN=AT3G29320 PE=2 SV=1	W8PUS4	Alpha-1,4 glucan phosphorylase (EC 2.4.1.1) (Fragment)	AT3G29320	3	3	0.0374	108584	5.36
998	sp|Q08112|RS151_ARATH 40S ribosomal protein S15-1 OS=Arabidopsis thaliana OX=3702 GN=RPS15A PE=2 SV=1	Q08112	40S ribosomal protein S15-1	RPS15A RIG RPS15 At1g04270 F19P19.29	3	2	0.1908	17129	10.34
999	sp|Q8LFJ6|NRPBA_ARATH DNA-directed RNA polymerases II, IV and V subunit 10 OS=Arabidopsis thaliana OX=3702 GN=NRPB10 PE=1 SV=1	Q8LFJ6	DNA-directed RNA polymerases II, IV and V subunit 10 (DNA-directed RNA Polymerase II subunit L)	NRPB10 NRPD10 NRPE10 At1g11475 T23J18.30	3	2	0.2817	8314.62	5.11
1000	sp|Q9ZV06|NATAL_ARATH Probable acetyltransferase NATA1-like OS=Arabidopsis thaliana OX=3702 GN=At2g39020 PE=2 SV=1	Q9ZV06	Probable acetyltransferase NATA1-like (EC 2.3.1.-)	At2g39020 T7F6.19	3	2	0.1356	26440.2	5.71
1001	tr|A0A178UJ47|A0A178UJ47_ARATH Annexin OS=Arabidopsis thaliana OX=3702 GN=AXX17_At5g64740 PE=3 SV=1	A0A178UJ47	Annexin	AXX17_At5g64740	3	2	0.1009	36251.8	5.76
1002	tr|A0A178WLT3|A0A178WLT3_ARATH CAD1 OS=Arabidopsis thaliana OX=3702 GN=AXX17_At1g66860 PE=3 SV=1	A0A178WLT3	CAD1	AXX17_At1g66860 AN1_LOCUS6303 C24_LOCUS6191	3	2	0.0761	38671	6.66
1003	tr|A0A178WM97|A0A178WM97_ARATH SAR1B OS=Arabidopsis thaliana OX=3702 GN=AXX17_At1g51020 PE=3 SV=1	A0A178WM97	SAR1B	AXX17_At1g51020 AN1_LOCUS4778 C24_LOCUS4665	3	2	0.1658	21986.1	6.52
1004	tr|A0A5S9UL39|A0A5S9UL39_ARATH Uncharacterized protein OS=Arabidopsis thaliana OX=3702 GN=C24_LOCUS1569 PE=3 SV=1	A0A5S9UL39	Uncharacterized protein	C24_LOCUS1569	3	2	0.0153	162599	8.07
1005	tr|A0A5S9UP87|A0A5S9UP87_ARATH Uncharacterized protein OS=Arabidopsis thaliana OX=3702 GN=C24_LOCUS1643 PE=4 SV=1	A0A5S9UP87	Uncharacterized protein	C24_LOCUS1643	3	2	0.0162	109648	5.3
1006	tr|A0A5S9XF32|A0A5S9XF32_ARATH DLH domain-containing protein OS=Arabidopsis thaliana OX=3702 GN=C24_LOCUS13659 PE=4 SV=1	A0A5S9XF32	DLH domain-containing protein	C24_LOCUS13659	3	2	0.1255	25851.3	5.17
1007	tr|A0A654EF25|A0A654EF25_ARATH Uncharacterized protein OS=Arabidopsis thaliana OX=3702 GN=AN1_LOCUS2892 PE=4 SV=1	A0A654EF25	Uncharacterized protein	AN1_LOCUS2892	3	2	0.0649	36389.8	10.15
1008	tr|A0A654FP54|A0A654FP54_ARATH RRM domain-containing protein OS=Arabidopsis thaliana OX=3702 GN=AN1_LOCUS18002 PE=4 SV=1	A0A654FP54	RRM domain-containing protein	AN1_LOCUS18002	3	2	0.1582	15716.1	6.72
1009	tr|A0A654G2W5|A0A654G2W5_ARATH Galactinol--sucrose galactosyltransferase OS=Arabidopsis thaliana OX=3702 GN=AN1_LOCUS22826 PE=3 SV=1	A0A654G2W5	Galactinol--sucrose galactosyltransferase (EC 2.4.1.82)	AN1_LOCUS22826	3	2	0.0215	93347.8	6.55
1010	tr|A0A7G2DQT5|A0A7G2DQT5_ARATH (thale cress) hypothetical protein OS=Arabidopsis thaliana OX=3702 GN=AT9943_LOCUS1275 PE=4 SV=1	A0A7G2DQT5	Aspartate-semialdehyde dehydrogenase (EC 1.2.1.11)	AT9943_LOCUS1275	3	2	0.061	70409.2	6.91
1011	tr|A0A7G2FBE8|A0A7G2FBE8_ARATH (thale cress) hypothetical protein OS=Arabidopsis thaliana OX=3702 GN=AT9943_LOCUS18719 PE=4 SV=1	A0A7G2FBE8	(thale cress) hypothetical protein	AT9943_LOCUS18719	3	2	0.0881	37813.7	9.76
1012	tr|B3H4N7|B3H4N7_ARATH 60S acidic ribosomal protein family OS=Arabidopsis thaliana OX=3702 GN=MJB24.10 PE=1 SV=1	B3H4N7	60S acidic ribosomal protein family	MJB24.10 MJB24_10 At5g57290	3	2	0.2185	11763.6	4.45
1013	tr|Q8GYZ3|Q8GYZ3_ARATH RmlC-like jelly roll fold protein OS=Arabidopsis thaliana OX=3702 GN=At1g19130 PE=1 SV=1	Q8GYZ3	RmlC-like jelly roll fold protein (Uncharacterized protein At1g19130/F14D16_18)	At1g19130 At1g19130/F14D16_18 F14D16.29 F14D16_29	3	2	0.1458	21640.3	5.51
1014	tr|Q9LX13|Q9LX13_ARATH (3R)-hydroxymyristoyl-[acyl-carrier-protein] dehydratase OS=Arabidopsis thaliana OX=3702 GN=At5g10160 PE=1 SV=1	Q9LX13	(3R)-hydroxymyristoyl-[acyl-carrier-protein] dehydratase (EC 4.2.1.59) (3-hydroxyacyl-[acyl-carrier-protein] dehydratase FabZ) (Beta-hydroxyacyl-ACP dehydratase)	At5g10160 T31P16.150 T31P16_150	3	2	0.1096	24123	9.33
1015	tr|Q9LXF5|Q9LXF5_ARATH Uncharacterized protein F8M21_160 OS=Arabidopsis thaliana OX=3702 GN=F8M21_160 PE=4 SV=1	Q9LXF5	Uncharacterized protein F8M21_160	F8M21_160	3	2	0.0387	62034.2	8.33
1016	tr|Q9SIV6|Q9SIV6_ARATH Coiled-coil 90B-like protein (DUF1640) OS=Arabidopsis thaliana OX=3702 GN=At2g16460 PE=1 SV=2	Q9SIV6	Coiled-coil 90B-like protein (DUF1640) (Expressed protein)	At2g16460 F16F14.4 F16F14_4	3	2	0.1261	25789.3	9.16
1017	tr|Q9SK84|Q9SK84_ARATH Phospho-2-dehydro-3-deoxyheptonate aldolase OS=Arabidopsis thaliana OX=3702 GN=At1g22410 PE=1 SV=1	Q9SK84	Phospho-2-dehydro-3-deoxyheptonate aldolase (EC 2.5.1.54)	At1g22410 F12K8.24 F12K8_24	3	2	0.0398	58325.9	8.56
1018	sp|A7WM73|HEXO1_ARATH Beta-hexosaminidase 1 OS=Arabidopsis thaliana OX=3702 GN=HEXO1 PE=1 SV=1	A7WM73	Beta-hexosaminidase 1 (EC 3.2.1.52) (Beta-GlcNAcase 1) (Beta-N-acetylhexosaminidase 1) (Beta-hexosaminidase 2) (AtHEX2) (N-acetyl-beta-glucosaminidase 1)	HEXO1 HEX2 At3g55260 T26I12.140	2	2	0.0351	61229.2	5.88
1019	sp|F4I9J7|Y14_ARATH RNA-binding protein Y14 OS=Arabidopsis thaliana OX=3702 GN=Y14 PE=1 SV=1	F4I9J7	RNA-binding protein Y14 (AtY14) (RNA-binding protein 8A)	Y14 RBM8 At1g51510 F5D21.5	2	2	0.1188	22438.2	5.21
1020	sp|F4ILR7|DEXH1_ARATH DExH-box ATP-dependent RNA helicase DExH1 OS=Arabidopsis thaliana OX=3702 GN=At2g35920 PE=2 SV=1	F4ILR7	DExH-box ATP-dependent RNA helicase DExH1 (EC 3.6.4.13)	At2g35920 F11F19.17	2	2	0.0302	111037	8.28
1021	sp|F4J8K6|RRP5_ARATH rRNA biogenesis protein RRP5 OS=Arabidopsis thaliana OX=3702 GN=RRP5 PE=2 SV=2	F4J8K6	rRNA biogenesis protein RRP5 (AtRrp5) (Ribosomal RNA-processing protein 5)	RRP5 At3g11964 F26K24.26 T21B14.19	2	2	0.013	214235	8.35
1022	sp|F4JN26|MLH3_ARATH DNA mismatch repair protein MLH3 OS=Arabidopsis thaliana OX=3702 GN=MLH3 PE=2 SV=2	F4JN26	DNA mismatch repair protein MLH3 (MutL protein homolog 3)	MLH3 At4g35520 F8D20.30	2	2	0.0139	129284	5.66
1023	sp|F4K0E8|ISPG_ARATH 4-hydroxy-3-methylbut-2-en-1-yl diphosphate synthase (ferredoxin), chloroplastic OS=Arabidopsis thaliana OX=3702 GN=ISPG PE=1 SV=1	F4K0E8	4-hydroxy-3-methylbut-2-en-1-yl diphosphate synthase (ferredoxin), chloroplastic (EC 1.17.7.1) (1-hydroxy-2-methyl-2-(E)-butenyl 4-diphosphate synthase) (Protein CHLOROPLAST BIOGENESIS 4) (Protein CONSTITUTIVE SUBTILISIN 3)	ISPG CLB4 CSB3 HDS At5g60600 MUP24.2	2	2	0.0391	82255.6	6.01
1024	sp|O04314|JAL30_ARATH PYK10-binding protein 1 OS=Arabidopsis thaliana OX=3702 GN=PBP1 PE=1 SV=1	O04314	PYK10-binding protein 1 (Jacalin-related lectin 30) (Jasmonic acid-induced protein)	PBP1 JAL30 JIP PBPI At3g16420 MDC8.5 T02O04.8	2	2	0.1007	32157.7	5.46
1025	sp|O22468|MSI2_ARATH WD-40 repeat-containing protein MSI2 OS=Arabidopsis thaliana OX=3702 GN=MSI2 PE=2 SV=1	O22468	WD-40 repeat-containing protein MSI2	MSI2 At2g16780 T24I21.19	2	2	0.0578	46703.4	4.66
1026	sp|O23140|AP2M_ARATH AP-2 complex subunit mu OS=Arabidopsis thaliana OX=3702 GN=AP2M PE=1 SV=1	O23140	AP-2 complex subunit mu (Adaptor protein complex AP-2 subunit mu) (Adaptor protein-2 mu-adaptin) (Adaptor-related protein complex 2 subunit mu) (At-muA-Ad) (Clathrin assembly protein complex 2 mu medium chain) (Mu2-adaptin) (Protein AP47/50) (AtAP47/50)	AP2M AP47/50 At5g46630 MZA15.2	2	2	0.0434	49321.9	9.27
1027	sp|O23207|FQRL2_ARATH Probable NAD(P)H dehydrogenase (quinone) FQR1-like 2 OS=Arabidopsis thaliana OX=3702 GN=At4g36750 PE=1 SV=1	O23207	Probable NAD(P)H dehydrogenase (quinone) FQR1-like 2 (EC 1.6.5.2)	At4g36750 C7A10.610	2	2	0.1319	28754.1	5.17
1028	sp|O48646|GPX6_ARATH Probable phospholipid hydroperoxide glutathione peroxidase 6, mitochondrial OS=Arabidopsis thaliana OX=3702 GN=GPX6 PE=2 SV=2	O48646	Probable phospholipid hydroperoxide glutathione peroxidase 6, mitochondrial (AtGPX1) (PHGPx) (EC 1.11.1.12)	GPX6 GPX1 At4g11600 T5C23.30	2	2	0.0862	25583.9	9.38
1029	sp|O49006|PME3_ARATH Pectinesterase/pectinesterase inhibitor 3 OS=Arabidopsis thaliana OX=3702 GN=PME3 PE=1 SV=2	O49006	Pectinesterase/pectinesterase inhibitor 3 [Includes: Pectinesterase inhibitor 3 (Pectin methylesterase inhibitor 3); Pectinesterase 3 (PE 3) (EC 3.1.1.11) (Pectin methylesterase 27) (AtPME27) (Pectin methylesterase 3)]	PME3 ARATH27 At3g14310 MLN21.10	2	2	0.0422	64255.2	9.03
1030	sp|O64733|U87A2_ARATH UDP-glycosyltransferase 87A2 OS=Arabidopsis thaliana OX=3702 GN=UGT87A2 PE=1 SV=1	O64733	UDP-glycosyltransferase 87A2 (EC 2.4.1.-)	UGT87A2 At2g30140 T27E13.12	2	2	0.0505	51727.9	5.6
1031	sp|O65251|FEN1_ARATH Flap endonuclease 1 OS=Arabidopsis thaliana OX=3702 GN=FEN1 PE=3 SV=2	O65251	Flap endonuclease 1 (FEN-1) (EC 3.1.-.-) (Flap structure-specific endonuclease 1)	FEN1 At5g26680 F21E10.3	2	2	0.0862	42796.7	8.73
1032	sp|O80480|IMPA4_ARATH Importin subunit alpha-4 OS=Arabidopsis thaliana OX=3702 GN=IMPA4 PE=1 SV=1	O80480	Importin subunit alpha-4 (IMPa-4)	IMPA4 At1g09270 T12M4.2	2	2	0.0353	59445.1	5.2
1033	sp|O80860|FTSH2_ARATH ATP-dependent zinc metalloprotease FTSH 2, chloroplastic OS=Arabidopsis thaliana OX=3702 GN=FTSH2 PE=1 SV=1	O80860	ATP-dependent zinc metalloprotease FTSH 2, chloroplastic (AtFTSH2) (EC 3.4.24.-) (Protein VARIEGATED 2)	FTSH2 VAR2 At2g30950 F7F1.16	2	2	0.0331	74156.6	5.99
1034	sp|O81146|PSA6A_ARATH Proteasome subunit alpha type-6-A OS=Arabidopsis thaliana OX=3702 GN=PAA1 PE=1 SV=2	O81146	Proteasome subunit alpha type-6-A (20S proteasome subunit alpha A-1) (Proteasome component 1) (Proteasome subunit alpha type-1)	PAA1 PRC1 At5g35590 K2K18.4	2	2	0.0732	27293.7	5.6
1035	sp|P21276|SODF1_ARATH Superoxide dismutase [Fe] 1, chloroplastic OS=Arabidopsis thaliana OX=3702 GN=FSD1 PE=1 SV=4	P21276	Superoxide dismutase [Fe] 1, chloroplastic (EC 1.15.1.1) (Protein FE SUPEROXIDE DISMUTASE 1)	FSD1 SODB At4g25100 F13M23.240	2	2	0.0755	23790.6	6.06
1036	sp|P32069|TRPX_ARATH Anthranilate synthase alpha subunit 2, chloroplastic OS=Arabidopsis thaliana OX=3702 GN=ASA2 PE=2 SV=1	P32069	Anthranilate synthase alpha subunit 2, chloroplastic (EC 4.1.3.27) (Anthranilate synthase component 1-2) (Anthranilate synthase component I-2)	ASA2 At2g29690 T27A16.21	2	2	0.0451	69815.1	6.26
1037	sp|P34795|G6PI_ARATH Glucose-6-phosphate isomerase, cytosolic OS=Arabidopsis thaliana OX=3702 GN=PGIC PE=1 SV=1	P34795	Glucose-6-phosphate isomerase, cytosolic (GPI) (EC 5.3.1.9) (Phosphoglucose isomerase) (PGI) (Phosphohexose isomerase) (PHI)	PGIC At5g42740 MJB21.12	2	2	0.0411	61716.8	6.19
1038	sp|P42731|PABP2_ARATH Polyadenylate-binding protein 2 OS=Arabidopsis thaliana OX=3702 GN=PAB2 PE=1 SV=1	P42731	Polyadenylate-binding protein 2 (PABP-2) (Poly(A)-binding protein 2)	PAB2 At4g34110 F28A23.130	2	2	0.0254	68671.7	8.19
1039	sp|P43333|RU2A_ARATH U2 small nuclear ribonucleoprotein A' OS=Arabidopsis thaliana OX=3702 GN=At1g09760 PE=2 SV=2	P43333	U2 small nuclear ribonucleoprotein A' (U2 snRNP A')	At1g09760 F21M12.14	2	2	0.0964	28041	5.82
1040	sp|P46283|S17P_ARATH Sedoheptulose-1,7-bisphosphatase, chloroplastic OS=Arabidopsis thaliana OX=3702 GN=At3g55800 PE=2 SV=1	P46283	Sedoheptulose-1,7-bisphosphatase, chloroplastic (EC 3.1.3.37) (SED(1,7)P2ase) (Sedoheptulose bisphosphatase) (SBPase)	At3g55800 F1I16_210	2	2	0.0433	42413.9	6.17
1041	sp|P50700|OSL3_ARATH Osmotin-like protein OSM34 OS=Arabidopsis thaliana OX=3702 GN=OSM34 PE=2 SV=2	P50700	Osmotin-like protein OSM34	OSM34 At4g11650 T5C23.80	2	2	0.0574	26632.5	6.08
1042	sp|P51418|R18A2_ARATH 60S ribosomal protein L18a-2 OS=Arabidopsis thaliana OX=3702 GN=RPL18AB PE=1 SV=2	P51418	60S ribosomal protein L18a-2	RPL18AB At2g34480 T31E10.18	2	2	0.0787	21306.9	10.49
1043	sp|P93004|PIP27_ARATH Aquaporin PIP2-7 OS=Arabidopsis thaliana OX=3702 GN=PIP2-7 PE=1 SV=2	P93004	Aquaporin PIP2-7 (Plasma membrane intrinsic protein 2-7) (AtPIP2;7) (Plasma membrane intrinsic protein 3) (Salt stress-induced major intrinsic protein)	PIP2-7 PIP3 SIMIP At4g35100 M4E13.150	2	2	0.1286	29742.3	8.97
1044	sp|P93031|GMD2_ARATH GDP-mannose 4,6 dehydratase 2 OS=Arabidopsis thaliana OX=3702 GN=MUR1 PE=1 SV=3	P93031	GDP-mannose 4,6 dehydratase 2 (EC 4.2.1.47) (GDP-D-mannose dehydratase 2) (GMD 2)	MUR1 GMD2 At3g51160 F24M12.200	2	2	0.059	41960.8	5.75
1045	sp|P93303|YMF19_ARATH ATP synthase protein YMF19 OS=Arabidopsis thaliana OX=3702 GN=YMF19 PE=1 SV=1	P93303	ATP synthase protein YMF19 (EC 7.1.2.2) (Mitochondrial protein YMF19)	YMF19 AtMg00480; At2g07707	2	2	0.1203	18211	9.69
1046	sp|Q05762|DRTS1_ARATH Bifunctional dihydrofolate reductase-thymidylate synthase 1 OS=Arabidopsis thaliana OX=3702 GN=THY-1 PE=1 SV=2	Q05762	Bifunctional dihydrofolate reductase-thymidylate synthase 1 (DHFR-TS 1) [Includes: Dihydrofolate reductase (EC 1.5.1.3); Thymidylate synthase (EC 2.1.1.45)]	THY-1 At2g16370 F16F14.13	2	2	0.0366	58142.8	5.55
1047	sp|Q39241|TRXH5_ARATH Thioredoxin H5 OS=Arabidopsis thaliana OX=3702 GN=TRX5 PE=1 SV=1	Q39241	Thioredoxin H5 (AtTrxh5) (Protein LOCUS OF INSENSITIVITY TO VICTORIN 1) (Thioredoxin 5) (AtTRX5)	TRX5 LIV1 At1g45145 F27F5.21	2	2	0.1525	13122.2	5.19
1048	sp|Q42262|RS3A2_ARATH 40S ribosomal protein S3a-2 OS=Arabidopsis thaliana OX=3702 GN=RPS3AB PE=2 SV=3	Q42262	40S ribosomal protein S3a-2	RPS3AB CYC07 At4g34670 T4L20.250	2	2	0.0649	29803.1	9.75
1049	sp|Q42404|RU17_ARATH U1 small nuclear ribonucleoprotein 70 kDa OS=Arabidopsis thaliana OX=3702 GN=RNU1 PE=1 SV=1	Q42404	U1 small nuclear ribonucleoprotein 70 kDa (U1 snRNP 70 kDa) (U1-70K) (snRNP70)	RNU1 At3g50670 T3A5.50	2	2	0.0585	50387.7	9.39
1050	sp|Q42545|FTSZ1_ARATH Cell division protein FtsZ homolog 1, chloroplastic OS=Arabidopsis thaliana OX=3702 GN=FTSZ1 PE=1 SV=2	Q42545	Cell division protein FtsZ homolog 1, chloroplastic (AtFtsZ1) (AtFtsZ1-1) (Chloroplast FtsZ) (CpFtsZ) (Protein ACCUMULATION AND REPLICATION OF CHLOROPLASTS 10) (Protein PLASTID MOVEMENT IMPAIRED4)	FTSZ1 ARC10 FTSZ1-1 PMI4 At5g55280 MCO15.23	2	2	0.1178	45564.1	6.92
1051	sp|Q42553|IDI2_ARATH Isopentenyl-diphosphate Delta-isomerase II, chloroplastic OS=Arabidopsis thaliana OX=3702 GN=IPP2 PE=1 SV=1	Q42553	Isopentenyl-diphosphate Delta-isomerase II, chloroplastic (EC 5.3.3.2) (Isopentenyl pyrophosphate isomerase II) (IPP isomerase II)	IPP2 At3g02780 F13E7.28	2	2	0.0634	32607.1	6.1
1052	sp|Q42581|KPRS1_ARATH Ribose-phosphate pyrophosphokinase 1, chloroplastic OS=Arabidopsis thaliana OX=3702 GN=PRS1 PE=2 SV=2	Q42581	Ribose-phosphate pyrophosphokinase 1, chloroplastic (EC 2.7.6.1) (PRS I) (Phosphoribosyl pyrophosphate synthase 1)	PRS1 At2g35390 T32F12.23	2	2	0.0769	43694.8	7.54
1053	sp|Q6NPM5|ATS3B_ARATH Embryo-specific protein ATS3B OS=Arabidopsis thaliana OX=3702 GN=ATS3B PE=1 SV=1	Q6NPM5	Embryo-specific protein ATS3B (Protein ARABIDOPSIS THALIANA SEED 3B)	ATS3B At5g62200 MMI9.3	2	2	0.1	21070.7	6.69
1054	sp|Q84K16|AP1G1_ARATH AP-1 complex subunit gamma-1 OS=Arabidopsis thaliana OX=3702 GN=GAMMA-ADR PE=1 SV=1	Q84K16	AP-1 complex subunit gamma-1 (Adaptor protein complex AP-1 large subunit gamma-1) (Adaptor-related protein complex 1 subunit gamma-1) (Clathrin assembly protein complex 1 gamma-1 large chain) (At-g-Ad) (At-gamma-Ad) (Gamma-adaptin 1)	GAMMA-ADR At1g23900 T23E23.7	2	2	0.0228	96467.6	5.46
1055	sp|Q84M92|ARP4_ARATH Actin-related protein 4 OS=Arabidopsis thaliana OX=3702 GN=ARP4 PE=1 SV=1	Q84M92	Actin-related protein 4	ARP4 At1g18450 F15H18.8	2	2	0.0612	48936.1	5.2
1056	sp|Q84XU2|PPP5_ARATH Serine/threonine-protein phosphatase 5 OS=Arabidopsis thaliana OX=3702 GN=PAPP5 PE=1 SV=1	Q84XU2	Serine/threonine-protein phosphatase 5 (EC 3.1.3.16)	PAPP5 PP5 At2g42810 F7D19.19	2	2	0.0428	60282.2	6.39
1057	sp|Q8H0U4|TNPO1_ARATH Transportin-1 OS=Arabidopsis thaliana OX=3702 GN=TRN1 PE=1 SV=1	Q8H0U4	Transportin-1 (AtTRN1) (Importin beta-2) (Karyopherin beta-2)	TRN1 At2g16950 F12A24.13	2	2	0.0224	99107.7	4.81
1058	sp|Q8H183|BUP1_ARATH Beta-ureidopropionase OS=Arabidopsis thaliana OX=3702 GN=PYD3 PE=1 SV=1	Q8H183	Beta-ureidopropionase (EC 3.5.1.6) (N-carbamoyl-beta-alanine amidohydrolase) (Protein PYRIMIDINE 3)	PYD3 BETA-UP At5g64370 MSJ1.21	2	2	0.0662	45552.1	5.92
1059	sp|Q8L716|U2A2B_ARATH Splicing factor U2af large subunit B OS=Arabidopsis thaliana OX=3702 GN=U2AF65B PE=1 SV=2	Q8L716	Splicing factor U2af large subunit B (U2 auxiliary factor 65 kDa subunit B) (U2 small nuclear ribonucleoprotein auxiliary factor large subunit B) (U2 snRNP auxiliary factor large subunit B)	U2AF65B At1g60900 T7P1.5	2	2	0.034	66314.8	9.19
1060	sp|Q8L7A9|AP4E_ARATH AP-4 complex subunit epsilon OS=Arabidopsis thaliana OX=3702 GN=At1g31730 PE=1 SV=1	Q8L7A9	AP-4 complex subunit epsilon (AP-4 adaptor complex subunit epsilon) (Adaptor-related protein complex 4 subunit epsilon) (Epsilon subunit of AP-4) (Epsilon-adaptin)	At1g31730 F27M3.7	2	2	0.0203	103734	5.33
1061	sp|Q8L953|RS273_ARATH 40S ribosomal protein S27-3 OS=Arabidopsis thaliana OX=3702 GN=RPS27D PE=2 SV=2	Q8L953	40S ribosomal protein S27-3	RPS27D ARS27B At5g47930 K16F13.1	2	2	0.3571	9490.03	9.24
1062	sp|Q8L9A0|RM21_ARATH 50S ribosomal protein L21, mitochondrial OS=Arabidopsis thaliana OX=3702 GN=RPL21M PE=1 SV=1	Q8L9A0	50S ribosomal protein L21, mitochondrial (Protein NUCLEAR FUSION DEFECTIVE 1)	RPL21M NFD1 At4g30930 F6I18.160	2	2	0.0852	30907.3	5.52
1063	sp|Q8LD03|RS73_ARATH 40S ribosomal protein S7-3 OS=Arabidopsis thaliana OX=3702 GN=RPS7C PE=1 SV=2	Q8LD03	40S ribosomal protein S7-3	RPS7C At5g16130 T21H19_509	2	2	0.0895	22060.4	9.75
1064	sp|Q8RWN5|RZ1C_ARATH Glycine-rich RNA-binding protein RZ1C OS=Arabidopsis thaliana OX=3702 GN=RZ1C PE=1 SV=1	Q8RWN5	Glycine-rich RNA-binding protein RZ1C (AtRZ-1C)	RZ1C At5g04280	2	2	0.0742	33485.8	9.13
1065	sp|Q8RXF8|MIRO1_ARATH Mitochondrial Rho GTPase 1 OS=Arabidopsis thaliana OX=3702 GN=MIRO1 PE=1 SV=1	Q8RXF8	Mitochondrial Rho GTPase 1 (AtMIRO1) (EC 3.6.5.-) (Miro-related GTPase 1)	MIRO1 At5g27540	2	2	0.0401	72321.6	5.17
1066	sp|Q8S9M1|PAP13_ARATH Probable plastid-lipid-associated protein 13, chloroplastic OS=Arabidopsis thaliana OX=3702 GN=PAP13 PE=1 SV=2	Q8S9M1	Probable plastid-lipid-associated protein 13, chloroplastic (Fibrillin-7b) (AtPGL30)	PAP13 FBN7b FIB7b At2g42130 T24P15.4	2	2	0.0702	32985.7	6.1
1067	sp|Q8VXX4|RFC3_ARATH Replication factor C subunit 3 OS=Arabidopsis thaliana OX=3702 GN=RFC3 PE=2 SV=1	Q8VXX4	Replication factor C subunit 3 (AtRFC3) (Activator 1 subunit 3) (Protein EMBRYO DEFECTIVE 161) (Protein EMBRYO DEFECTIVE 251) (Protein EMBRYO DEFECTIVE 2775)	RFC3 EMB161 EMB251 EMB2775 RFC5 At5g27740 T1G16	2	2	0.0452	40600	9.32
1068	sp|Q8W4D0|CPY71_ARATH Peptidyl-prolyl cis-trans isomerase CYP71 OS=Arabidopsis thaliana OX=3702 GN=CYP71 PE=1 SV=1	Q8W4D0	Peptidyl-prolyl cis-trans isomerase CYP71 (PPIase CYP71) (EC 5.2.1.8) (Cyclophilin of 71 kDa) (Cyclophilin-71) (AtCYP71)	CYP71 At3g44600 F14L2.150	2	2	0.038	70983	6.18
1069	sp|Q93W34|RP45C_ARATH Polyadenylate-binding protein RBP45C OS=Arabidopsis thaliana OX=3702 GN=RBP45C PE=2 SV=1	Q93W34	Polyadenylate-binding protein RBP45C (Poly(A)-binding protein RBP45C) (RNA-binding protein 45C) (AtRBP45C)	RBP45C At4g27000 F10M23.340	2	2	0.0482	44971.7	5.62
1070	sp|Q93Y40|ORP3C_ARATH Oxysterol-binding protein-related protein 3C OS=Arabidopsis thaliana OX=3702 GN=ORP3C PE=2 SV=1	Q93Y40	Oxysterol-binding protein-related protein 3C (OSBP-related protein 3C)	ORP3C At5g59420 F2O15.10	2	2	0.07	51965.6	5.18
1071	sp|Q949Q7|SCP29_ARATH Serine carboxypeptidase-like 29 OS=Arabidopsis thaliana OX=3702 GN=SCPL29 PE=2 SV=1	Q949Q7	Serine carboxypeptidase-like 29 (EC 3.4.16.-)	SCPL29 At4g30810 F6I18.280 T10C21.3	2	2	0.0292	53055.2	5.88
1072	sp|Q94AF2|NNRD_ARATH ATP-dependent (S)-NAD(P)H-hydrate dehydratase OS=Arabidopsis thaliana OX=3702 GN=At5g19150 PE=1 SV=1	Q94AF2	ATP-dependent (S)-NAD(P)H-hydrate dehydratase (EC 4.2.1.93) (ATP-dependent NAD(P)HX dehydratase)	At5g19150 T24G5	2	2	0.0685	39268.8	6.61
1073	sp|Q94B60|CLPP4_ARATH ATP-dependent Clp protease proteolytic subunit 4, chloroplastic OS=Arabidopsis thaliana OX=3702 GN=CLPP4 PE=1 SV=1	Q94B60	ATP-dependent Clp protease proteolytic subunit 4, chloroplastic (EC 3.4.21.92) (Endopeptidase ClpP4) (nClpP4) (nClpP3)	CLPP4 NCLPP3 NCLPP4 At5g45390 MFC19.5	2	2	0.0685	31497.8	5.37
1074	sp|Q94CE3|BCA5_ARATH Beta carbonic anhydrase 5, chloroplastic OS=Arabidopsis thaliana OX=3702 GN=BCA5 PE=2 SV=1	Q94CE3	Beta carbonic anhydrase 5, chloroplastic (AtbCA5) (AtbetaCA5) (EC 4.2.1.1) (Beta carbonate dehydratase 5)	BCA5 At4g33580 T16L1.70	2	2	0.093	33400.5	8.64
1075	sp|Q94JQ4|RIDA_ARATH Reactive Intermediate Deaminase A, chloroplastic OS=Arabidopsis thaliana OX=3702 GN=RIDA PE=1 SV=1	Q94JQ4	Reactive Intermediate Deaminase A, chloroplastic (EC 3.5.99.10) (2-iminobutanoate/2-iminopropanoate deaminase)	RIDA At3g20390 MQC12.15	2	2	0.139	19815.6	8.53
1076	sp|Q96255|SERB1_ARATH Phosphoserine aminotransferase 1, chloroplastic OS=Arabidopsis thaliana OX=3702 GN=PSAT1 PE=1 SV=1	Q96255	Phosphoserine aminotransferase 1, chloroplastic (AtPSAT1) (EC 2.6.1.52) (Phosphohydroxythreonine aminotransferase)	PSAT1 At4g35630 F8D20.140	2	2	0.0512	47358.8	8.25
1077	sp|Q96262|PCAP1_ARATH Plasma membrane-associated cation-binding protein 1 OS=Arabidopsis thaliana OX=3702 GN=PCAP1 PE=1 SV=1	Q96262	Plasma membrane-associated cation-binding protein 1 (AtPCAP1) (Microtubule-destabilizing protein 25)	PCAP1 MDP25 At4g20260 F1C12.180	2	2	0.0756	24583.5	4.99
1078	sp|Q9C6B3|GCA2_ARATH Gamma carbonic anhydrase 2, mitochondrial OS=Arabidopsis thaliana OX=3702 GN=GAMMACA2 PE=1 SV=1	Q9C6B3	Gamma carbonic anhydrase 2, mitochondrial (AtCA2) (GAMMA CA2) (EC 4.2.1.-) (Transcription factor APFI)	GAMMACA2 APFI At1g47260 F8G22.2	2	2	0.0612	30064.9	6.71
1079	sp|Q9C6E4|EXOL1_ARATH Protein EXORDIUM-like 1 OS=Arabidopsis thaliana OX=3702 GN=EXL1 PE=2 SV=1	Q9C6E4	Protein EXORDIUM-like 1 (PHOSPHATE-INDUCED 1)	EXL1 PHI-1 At1g35140 T32G9.32	2	2	0.0712	33185.3	8.93
1080	sp|Q9C829|NU50A_ARATH Nuclear pore complex protein NUP50A OS=Arabidopsis thaliana OX=3702 GN=NUP50A PE=1 SV=1	Q9C829	Nuclear pore complex protein NUP50A (Nucleoporin 50A)	NUP50A At1g52380 F19K6.4	2	2	0.0591	46591.7	4.81
1081	sp|Q9C909|RBG5_ARATH Glycine-rich RNA-binding protein 5, mitochondrial OS=Arabidopsis thaliana OX=3702 GN=RBG5 PE=1 SV=1	Q9C909	Glycine-rich RNA-binding protein 5, mitochondrial (AtGR-RBP5) (AtRBG5) (Mitochondrial RNA-binding protein 2b) (At-mRBP2b) (Organelle RRM domain-containing protein 4)	RBG5 GR-RBP5 MRBP2B ORRM4 At1g74230 F1O17.10	2	2	0.0519	28728	4.61
1082	sp|Q9CA23|UFM1_ARATH Ubiquitin-fold modifier 1 OS=Arabidopsis thaliana OX=3702 GN=At1g77710 PE=1 SV=1	Q9CA23	Ubiquitin-fold modifier 1	At1g77710 T32E8.4	2	2	0.2366	9928.4	9.22
1083	sp|Q9CAA4|BIM2_ARATH Transcription factor BIM2 OS=Arabidopsis thaliana OX=3702 GN=BIM2 PE=1 SV=1	Q9CAA4	Transcription factor BIM2 (BES1-interacting Myc-like protein 2) (Basic helix-loop-helix protein 102) (AtbHLH102) (bHLH 102) (Transcription factor EN 125) (bHLH transcription factor bHLH102)	BIM2 BHLH102 EN125 At1g69010 T6L1.19	2	2	0.0868	34486.5	5.23
1084	sp|Q9FE65|RL342_ARATH 60S ribosomal protein L34-2 OS=Arabidopsis thaliana OX=3702 GN=RPL34B PE=3 SV=1	Q9FE65	60S ribosomal protein L34-2	RPL34B At1g69620 F24J1.23 T6C23.18	2	2	0.1597	13649.9	11.6
1085	sp|Q9FFF3|COG1_ARATH Conserved oligomeric Golgi complex subunit 1 OS=Arabidopsis thaliana OX=3702 GN=COG1 PE=1 SV=1	Q9FFF3	Conserved oligomeric Golgi complex subunit 1 (COG complex subunit 1) (Component of oligomeric Golgi complex 1)	COG1 At5g16300 MQK4.2	2	2	0.0309	118801	5.51
1086	sp|Q9FK35|KAD3_ARATH Adenylate kinase 3 OS=Arabidopsis thaliana OX=3702 GN=ADK2 PE=1 SV=1	Q9FK35	Adenylate kinase 3 (AK 3) (EC 2.7.4.3) (ATP-AMP transphosphorylase 3) (ATP:AMP phosphotransferase) (Adenylate monophosphate kinase 3) (AMK3)	ADK2 At5g50370 MXI22.8	2	2	0.0968	27335.2	6.91
1087	sp|Q9FLT9|HP302_ARATH Chloroplastic import inner membrane translocase subunit HP30-2 OS=Arabidopsis thaliana OX=3702 GN=HP30-2 PE=1 SV=1	Q9FLT9	Chloroplastic import inner membrane translocase subunit HP30-2 (Hypothetical inner plastid envelope protein of 30 kDa 2) (AtHP30-2) (Hypothetical protein 30-2)	HP30-2 At5g24650 K18P6.19	2	2	0.1004	27772	9.6
1088	sp|Q9FMD5|TIC40_ARATH Protein TIC 40, chloroplastic OS=Arabidopsis thaliana OX=3702 GN=TIC40 PE=1 SV=1	Q9FMD5	Protein TIC 40, chloroplastic (Protein PIGMENT DEFECTIVE EMBRYO 120) (Translocon at the inner envelope membrane of chloroplasts 40) (AtTIC40)	TIC40 PDE120 At5g16620 MTG13.6	2	2	0.0694	48902.6	5.38
1089	sp|Q9FMV1|GCAL1_ARATH Gamma carbonic anhydrase-like 1, mitochondrial OS=Arabidopsis thaliana OX=3702 GN=GAMMACAL1 PE=1 SV=1	Q9FMV1	Gamma carbonic anhydrase-like 1, mitochondrial (AtCAL1) (GAMMA CAL1)	GAMMACAL1 At5g63510 MLE2.14	2	2	0.0992	27569.5	9.01
1090	sp|Q9FNE2|GRXC2_ARATH Glutaredoxin-C2 OS=Arabidopsis thaliana OX=3702 GN=GRXC2 PE=3 SV=1	Q9FNE2	Glutaredoxin-C2 (AtGrxC2)	GRXC2 GRX370 At5g40370 MPO12.80	2	2	0.2883	11756.3	6.71
1091	sp|Q9FNN5|NDUV1_ARATH NADH dehydrogenase [ubiquinone] flavoprotein 1, mitochondrial OS=Arabidopsis thaliana OX=3702 GN=At5g08530 PE=1 SV=1	Q9FNN5	NADH dehydrogenase [ubiquinone] flavoprotein 1, mitochondrial (EC 7.1.1.2)	At5g08530 MAH20.9	2	2	0.0556	53448.9	8.46
1092	sp|Q9LHG9|NACA1_ARATH Nascent polypeptide-associated complex subunit alpha-like protein 1 OS=Arabidopsis thaliana OX=3702 GN=At3g12390 PE=1 SV=1	Q9LHG9	Nascent polypeptide-associated complex subunit alpha-like protein 1 (NAC-alpha-like protein 1) (Alpha-NAC-like protein 1)	At3g12390 T2E22.29	2	2	0.1527	21982	4.3
1093	sp|Q9LHH7|FOLD2_ARATH Bifunctional protein FolD 2 OS=Arabidopsis thaliana OX=3702 GN=FOLD2 PE=2 SV=1	Q9LHH7	Bifunctional protein FolD 2 (Tetrahydrofolate dehydrogenase/cyclohydrolase 2) [Includes: Methylenetetrahydrofolate dehydrogenase (EC 1.5.1.5); Methenyltetrahydrofolate cyclohydrolase (EC 3.5.4.9)]	FOLD2 DHC2 At3g12290 F28J15.8	2	2	0.0635	31589.2	8.27
1094	sp|Q9LJI5|VA0D1_ARATH V-type proton ATPase subunit d1 OS=Arabidopsis thaliana OX=3702 GN=VHA-d1 PE=1 SV=1	Q9LJI5	V-type proton ATPase subunit d1 (V-ATPase subunit d1) (Vacuolar H(+)-ATPase subunit d isoform 1) (Vacuolar proton pump subunit d1)	VHA-d1 At3g28710 MZN14.21	2	2	0.0456	40791.3	5.04
1095	sp|Q9LM92|SMD3B_ARATH Small nuclear ribonucleoprotein SmD3b OS=Arabidopsis thaliana OX=3702 GN=SMD3B PE=2 SV=1	Q9LM92	Small nuclear ribonucleoprotein SmD3b (SmD3-b) (snRNP core protein D3-b)	SMD3B At1g20580 F2D10.7 F5M15.9	2	2	0.1221	14237.4	10.28
1096	sp|Q9LPG6|RHM2_ARATH Trifunctional UDP-glucose 4,6-dehydratase/UDP-4-keto-6-deoxy-D-glucose 3,5-epimerase/UDP-4-keto-L-rhamnose-reductase RHM2 OS=Arabidopsis thaliana OX=3702 GN=RHM2 PE=1 SV=1	Q9LPG6	Trifunctional UDP-glucose 4,6-dehydratase/UDP-4-keto-6-deoxy-D-glucose 3,5-epimerase/UDP-4-keto-L-rhamnose-reductase RHM2 (NDP-rhamnose synthase) (Protein MUCILAGE-MODIFIED 4) (Protein RHAMNOSE BIOSYNTHESIS 2) (Rhamnose biosynthetic enzyme 2) (AtRHM2) (UDP-L-rhamnose synthase MUM4) [Includes: UDP-glucose 4,6-dehydratase (EC 4.2.1.76); UDP-4-keto-6-deoxy-D-glucose 3,5-epimerase/UDP-4-keto-L-rhamno…	RHM2 MUM4 At1g53500 F22G10.13 T3F20.18	2	2	0.036	75224.7	6.04
1097	sp|Q9LQ73|PX11C_ARATH Peroxisomal membrane protein 11C OS=Arabidopsis thaliana OX=3702 GN=PEX11C PE=1 SV=1	Q9LQ73	Peroxisomal membrane protein 11C (Peroxin-11C) (AtPEX11c)	PEX11C PEX11-1 At1g01820 T1N6.24	2	2	0.1234	25912.1	9.78
1098	sp|Q9LQF2|CINV1_ARATH Alkaline/neutral invertase CINV1 OS=Arabidopsis thaliana OX=3702 GN=CINV1 PE=1 SV=1	Q9LQF2	Alkaline/neutral invertase CINV1 (AtCINV1) (EC 3.2.1.26) (Alkaline/neutral invertase G) (A/N-INVG) (Cytosolic invertase 1) (AtCYT-INV1)	CINV1 INVG At1g35580 F15O4.33	2	2	0.0417	62833.7	6.37
1099	sp|Q9LR30|GGT1_ARATH Glutamate--glyoxylate aminotransferase 1 OS=Arabidopsis thaliana OX=3702 GN=GGAT1 PE=1 SV=1	Q9LR30	Glutamate--glyoxylate aminotransferase 1 (AtGGT2) (EC 2.6.1.4) (Alanine aminotransferase GGT1) (EC 2.6.1.2) (Alanine--glyoxylate aminotransferase GGT1) (EC 2.6.1.44) (Alanine-2-oxoglutarate aminotransferase 1) (EC 2.6.1.-)	GGAT1 AOAT1 GGT1 At1g23310 F26F24.16 F26F24_4	2	2	0.052	53300.6	6.49
1100	sp|Q9LR75|HEM61_ARATH Coproporphyrinogen-III oxidase 1, chloroplastic OS=Arabidopsis thaliana OX=3702 GN=CPX1 PE=2 SV=1	Q9LR75	Coproporphyrinogen-III oxidase 1, chloroplastic (AtCPO-I) (Coprogen oxidase) (Coproporphyrinogenase) (EC 1.3.3.3) (Protein LESION INITIATION 2)	CPX1 CPO HEMF HEMF1 LIN2 At1g03475 F21B7.10	2	2	0.0725	43795.7	6.24
1101	sp|Q9LTW4|NANA_ARATH Aspartic proteinase NANA, chloroplast OS=Arabidopsis thaliana OX=3702 GN=NANA PE=1 SV=1	Q9LTW4	Aspartic proteinase NANA, chloroplast (EC 3.4.23.-)	NANA At3g12700 MBK21.8	2	2	0.0369	50567.4	9.31
1102	sp|Q9LX65|VATH_ARATH V-type proton ATPase subunit H OS=Arabidopsis thaliana OX=3702 GN=VHA-H PE=1 SV=1	Q9LX65	V-type proton ATPase subunit H (V-ATPase subunit H) (Vacuolar H(+)-ATPase subunit H) (Vacuolar proton pump subunit H)	VHA-H At3g42050 F4M19_10	2	2	0.0567	50283.8	6.58
1103	sp|Q9LYK7|PESC_ARATH Pescadillo homolog OS=Arabidopsis thaliana OX=3702 GN=PES PE=1 SV=1	Q9LYK7	Pescadillo homolog (AtPES)	PES At5g14520 T15N1_10	2	2	0.0271	67943.3	8.77
1104	sp|Q9LYK9|RS263_ARATH 40S ribosomal protein S26-3 OS=Arabidopsis thaliana OX=3702 GN=RPS26C PE=2 SV=1	Q9LYK9	40S ribosomal protein S26-3	RPS26C At3g56340 F18O21_300	2	2	0.1231	14627.8	11.1
1105	sp|Q9LYU3|EF113_ARATH Ethylene-responsive transcription factor ERF113 OS=Arabidopsis thaliana OX=3702 GN=ERF113 PE=2 SV=1	Q9LYU3	Ethylene-responsive transcription factor ERF113 (Protein RELATED TO AP2 6L)	ERF113 RP2.6L At5g13330 T31B5.150	2	2	0.0849	24287.4	8.71
1106	sp|Q9M047|WLI2B_ARATH LIM domain-containing protein WLIM2b OS=Arabidopsis thaliana OX=3702 GN=WLIM2B PE=1 SV=1	Q9M047	LIM domain-containing protein WLIM2b (Widely-expressed LIM protein 2B)	WLIM2B At3g55770 F1I16.180	2	2	0.0854	21663.5	9.17
1107	sp|Q9M0N1|PUX10_ARATH Plant UBX domain-containing protein 10 OS=Arabidopsis thaliana OX=3702 GN=PUX10 PE=2 SV=1	Q9M0N1	Plant UBX domain-containing protein 10 (PUX10)	PUX10 At4g10790 T12H20.9	2	2	0.05	52802.4	4.85
1108	sp|Q9M7T0|PRX2F_ARATH Peroxiredoxin-2F, mitochondrial OS=Arabidopsis thaliana OX=3702 GN=PRXIIF PE=1 SV=2	Q9M7T0	Peroxiredoxin-2F, mitochondrial (EC 1.11.1.25) (Glutaredoxin-dependent peroxiredoxin) (Peroxiredoxin IIF) (Thioredoxin peroxidase 2F)	PRXIIF At3g06050 F24F17.3	2	2	0.1393	21445.2	8.98
1109	sp|Q9M7X9|CITRX_ARATH Thioredoxin-like protein CITRX, chloroplastic OS=Arabidopsis thaliana OX=3702 GN=CITRX PE=1 SV=1	Q9M7X9	Thioredoxin-like protein CITRX, chloroplastic (EC 1.8.-.-) (Cf-9-interacting thioredoxin) (AtCiTrx) (PEP-associated protein 10) (Thioredoxin Trx p) (Thioredoxin Z)	CITRX PAP10 TRX P TRX Z At3g06730 F3E22.13	2	2	0.1202	20669.8	5.65
1110	sp|Q9MBH2|AIG2B_ARATH Protein AIG2 B OS=Arabidopsis thaliana OX=3702 GN=AIG2B PE=2 SV=1	Q9MBH2	Protein AIG2 B (EC 2.3.2.-) (Avirulence-induced gene 2 protein B) (Putative gamma-glutamylcyclotransferase)	AIG2B At3g28940 K5K13.2	2	2	0.1302	19464.7	4.95
1111	sp|Q9SA78|COPE1_ARATH Coatomer subunit epsilon-1 OS=Arabidopsis thaliana OX=3702 GN=At1g30630 PE=2 SV=1	Q9SA78	Coatomer subunit epsilon-1 (Epsilon-coat protein 1) (Epsilon-COP 1)	At1g30630 T5I8.8	2	2	0.1027	32601.7	5.33
1112	sp|Q9SBB2|ABC1_ARATH Protein ABC transporter 1, mitochondrial OS=Arabidopsis thaliana OX=3702 GN=ABC1 PE=2 SV=1	Q9SBB2	Protein ABC transporter 1, mitochondrial (ABC1At) (AtABC1) (EC 2.7.-.-)	ABC1 AtATH10 At4g01660 T15B16.14	2	2	0.0385	68626.5	5.68
1113	sp|Q9SGE9|SYFB_ARATH Phenylalanine--tRNA ligase beta subunit, cytoplasmic OS=Arabidopsis thaliana OX=3702 GN=At1g72550 PE=2 SV=1	Q9SGE9	Phenylalanine--tRNA ligase beta subunit, cytoplasmic (EC 6.1.1.20) (Phenylalanyl-tRNA synthetase beta subunit) (PheRS)	At1g72550 F28P22.26	2	2	0.0368	67542.1	5.15
1114	sp|Q9SR15|SYWC_ARATH Tryptophan--tRNA ligase, cytoplasmic OS=Arabidopsis thaliana OX=3702 GN=At3g04600 PE=2 SV=1	Q9SR15	Tryptophan--tRNA ligase, cytoplasmic (EC 6.1.1.2) (Tryptophanyl-tRNA synthetase) (TrpRS)	At3g04600 F7O18.7	2	2	0.0498	45753.6	5.67
1115	sp|Q9SRH6|HIR3_ARATH Hypersensitive-induced response protein 3 OS=Arabidopsis thaliana OX=3702 GN=HIR3 PE=1 SV=1	Q9SRH6	Hypersensitive-induced response protein 3 (AtHIR3)	HIR3 P31 At3g01290 T22N4.8 T4P13.3	2	2	0.0947	31320.6	5.67
1116	sp|Q9STN3|SPT51_ARATH Putative transcription elongation factor SPT5 homolog 1 OS=Arabidopsis thaliana OX=3702 GN=At4g08350 PE=1 SV=2	Q9STN3	Putative transcription elongation factor SPT5 homolog 1	At4g08350 T28D5.40	2	2	0.0211	115404	5.26
1117	sp|Q9STS1|BADH2_ARATH Betaine aldehyde dehydrogenase 2, mitochondrial OS=Arabidopsis thaliana OX=3702 GN=ALDH10A9 PE=1 SV=1	Q9STS1	Betaine aldehyde dehydrogenase 2, mitochondrial (BADH) (EC 1.2.1.8) (Aldehyde dehydrogenase family 10 member A9)	ALDH10A9 At3g48170 T24C20.50	2	2	0.0378	54917.6	5.39
1118	sp|Q9STX2|VEP1_ARATH 3-oxo-Delta(4,5)-steroid 5-beta-reductase OS=Arabidopsis thaliana OX=3702 GN=VEP1 PE=1 SV=1	Q9STX2	3-oxo-Delta(4,5)-steroid 5-beta-reductase (EC 1.3.1.3) (Delta(4)-3-oxosteroid 5-beta-reductase) (Delta-4,5-steroid 5-beta-reductase) (At5beta-StR) (Progesterone 5-beta-reductase) (5beta-POR) (Protein VEIN PATTERNING 1)	VEP1 AWI31 At4g24220 T22A6.50	2	2	0.0541	44229.8	5.09
1119	sp|Q9SVN5|SYMC_ARATH Methionine--tRNA ligase, cytoplasmic OS=Arabidopsis thaliana OX=3702 GN=At4g13780 PE=2 SV=1	Q9SVN5	Methionine--tRNA ligase, cytoplasmic (EC 6.1.1.10) (Methionyl-tRNA synthetase) (MetRS)	At4g13780 F18A5.170	2	2	0.0188	89852.6	6.65
1120	sp|Q9XGY4|TIM8_ARATH Mitochondrial import inner membrane translocase subunit TIM8 OS=Arabidopsis thaliana OX=3702 GN=TIM8 PE=1 SV=1	Q9XGY4	Mitochondrial import inner membrane translocase subunit TIM8	TIM8 At5g50810 K7B16.3	2	2	0.2338	8750.1	6.53
1121	sp|Q9XH48|TIM13_ARATH Mitochondrial import inner membrane translocase subunit TIM13 OS=Arabidopsis thaliana OX=3702 GN=TIM13 PE=1 SV=2	Q9XH48	Mitochondrial import inner membrane translocase subunit TIM13	TIM13 At1g61570 T25B24.8 T25B24_16	2	2	0.2989	9411.62	5.34
1122	sp|Q9XI21|PPR44_ARATH Pentatricopeptide repeat-containing protein At1g15480, mitochondrial OS=Arabidopsis thaliana OX=3702 GN=At1g15480 PE=2 SV=2	Q9XI21	Pentatricopeptide repeat-containing protein At1g15480, mitochondrial	At1g15480 F9L1.43	2	2	0.0286	67531.4	6.45
1123	sp|Q9ZPI6|AIM1_ARATH Peroxisomal fatty acid beta-oxidation multifunctional protein AIM1 OS=Arabidopsis thaliana OX=3702 GN=AIM1 PE=1 SV=1	Q9ZPI6	Peroxisomal fatty acid beta-oxidation multifunctional protein AIM1 (Protein ABNORMAL INFLORESCENCE MERISTEM 1) (AtAIM1) [Includes: Enoyl-CoA hydratase/3-2-trans-enoyl-CoA isomerase/3-hydroxybutyryl-CoA epimerase (EC 4.2.1.17) (EC 5.1.2.3) (EC 5.3.3.8); 3-hydroxyacyl-CoA dehydrogenase (EC 1.1.1.35)]	AIM1 At4g29010 F19B15.40	2	2	0.025	77857.2	9.36
1124	sp|Q9ZQE5|PP153_ARATH Pentatricopeptide repeat-containing protein At2g15690, mitochondrial OS=Arabidopsis thaliana OX=3702 GN=PCMP-H66 PE=1 SV=2	Q9ZQE5	Pentatricopeptide repeat-containing protein At2g15690, mitochondrial	PCMP-H66 At2g15690 F9O13.24	2	2	0.0259	65613.3	7.13
1125	sp|Q9ZSD4|SY121_ARATH Syntaxin-121 OS=Arabidopsis thaliana OX=3702 GN=SYP121 PE=1 SV=1	Q9ZSD4	Syntaxin-121 (AtSYP121) (Syntaxin-related protein At-Syr1)	SYP121 SYR1 At3g11820 F26K24.11	2	2	0.0723	37956.3	9.06
1126	sp|Q9ZVX5|PP156_ARATH Pentatricopeptide repeat-containing protein At2g16880 OS=Arabidopsis thaliana OX=3702 GN=At2g16880 PE=2 SV=1	Q9ZVX5	Pentatricopeptide repeat-containing protein At2g16880	At2g16880 F12A24.6	2	2	0.031	83767.1	6.06
1127	tr|A0A178U724|A0A178U724_ARATH SEC10 OS=Arabidopsis thaliana OX=3702 GN=AXX17_At5g12130 PE=4 SV=1	A0A178U724	SEC10	AXX17_At5g12130	2	2	0.0386	90255	5.27
1128	tr|A0A178U9S1|A0A178U9S1_ARATH Biotin carboxyl carrier protein of acetyl-CoA carboxylase OS=Arabidopsis thaliana OX=3702 GN=AXX17_At5g15040 PE=4 SV=1	A0A178U9S1	Biotin carboxyl carrier protein of acetyl-CoA carboxylase	AXX17_At5g15040 AN1_LOCUS22323 C24_LOCUS22213	2	2	0.0784	27279.3	7.65
1129	tr|A0A178UCM8|A0A178UCM8_ARATH (thale cress) hypothetical protein OS=Arabidopsis thaliana OX=3702 GN=At5g23400 PE=4 SV=1	A0A178UCM8	(thale cress) hypothetical protein	AXX17_At5g22970 AT9943_LOCUS19871	2	2	0.0306	64017.3	9.65
1130	tr|A0A178UCQ0|A0A178UCQ0_ARATH Probable 6-phosphogluconolactonase OS=Arabidopsis thaliana OX=3702 GN=AXX17_At5g24240 PE=3 SV=1	A0A178UCQ0	Probable 6-phosphogluconolactonase (EC 3.1.1.31)	AXX17_At5g24240	2	2	0.0523	35644.2	8.61
1131	tr|A0A178UCY2|A0A178UCY2_ARATH GSTT1 OS=Arabidopsis thaliana OX=3702 GN=AXX17_At5g38960 PE=3 SV=1	A0A178UCY2	GSTT1	AXX17_At5g38960	2	2	0.0735	27663	9.5
1132	tr|A0A178UD67|A0A178UD67_ARATH (thale cress) hypothetical protein OS=Arabidopsis thaliana OX=3702 GN=AXX17_At5g39280 PE=4 SV=1	A0A178UD67	(thale cress) hypothetical protein (RPS10B)	AXX17_At5g39280 AN1_LOCUS24330 AT9943_LOCUS21010 C24_LOCUS24157	2	2	0.0722	19733	9.72
1133	tr|A0A178UD97|A0A178UD97_ARATH (thale cress) hypothetical protein OS=Arabidopsis thaliana OX=3702 GN=AXX17_At5g10200 PE=3 SV=1	A0A178UD97	(thale cress) hypothetical protein	AXX17_At5g10200 AN1_LOCUS21848 AT9943_LOCUS18811	2	2	0.0357	79043	5.45
1134	tr|A0A178UDN0|A0A178UDN0_ARATH DegP9 OS=Arabidopsis thaliana OX=3702 GN=AXX17_At5g37840 PE=3 SV=1	A0A178UDN0	DegP9	AXX17_At5g37840	2	2	0.039	64880.6	6.34
1135	tr|A0A178UEM3|A0A178UEM3_ARATH eIFiso4G1 OS=Arabidopsis thaliana OX=3702 GN=AXX17_At5g57160 PE=4 SV=1	A0A178UEM3	eIFiso4G1	AXX17_At5g57160	2	2	0.0321	85544.6	8.43
1136	tr|A0A178UES3|A0A178UES3_ARATH PB1 domain-containing protein OS=Arabidopsis thaliana OX=3702 GN=AXX17_At5g64040 PE=4 SV=1	A0A178UES3	PB1 domain-containing protein	AXX17_At5g64040	2	2	0.0527	56372.5	5.6
1137	tr|A0A178UHF0|A0A178UHF0_ARATH (thale cress) hypothetical protein OS=Arabidopsis thaliana OX=3702 GN=AXX17_At5g50370 PE=3 SV=1	A0A178UHF0	(thale cress) hypothetical protein (EXL3)	AXX17_At5g50370 AN1_LOCUS25402 AT9943_LOCUS21902 C24_LOCUS25232	2	2	0.0534	36847.7	8.9
1138	tr|A0A178UIC4|A0A178UIC4_ARATH Ribosomal_L7Ae domain-containing protein OS=Arabidopsis thaliana OX=3702 GN=At5g08180 PE=3 SV=1	A0A178UIC4	Ribosomal_L7Ae domain-containing protein	At5g08180 AXX17_At5g07960	2	2	0.1795	12734.7	4.48
1139	tr|A0A178UJW9|A0A178UJW9_ARATH UDP-glucose 6-dehydrogenase OS=Arabidopsis thaliana OX=3702 GN=AXX17_At5g15000 PE=3 SV=1	A0A178UJW9	UDP-glucose 6-dehydrogenase (EC 1.1.1.22)	AXX17_At5g15000 AN1_LOCUS22319 AT9943_LOCUS19218 C24_LOCUS22209	2	2	0.0479	53116.5	5.76
1140	tr|A0A178UKM7|A0A178UKM7_ARATH (thale cress) hypothetical protein OS=Arabidopsis thaliana OX=3702 GN=AXX17_At5g42070 PE=3 SV=1	A0A178UKM7	(thale cress) hypothetical protein (TOM9-2)	AXX17_At5g42070 AN1_LOCUS24597 AT9943_LOCUS21227 C24_LOCUS24430	2	2	0.2222	10377.9	9.81
1141	tr|A0A178UN28|A0A178UN28_ARATH Uncharacterized protein OS=Arabidopsis thaliana OX=3702 GN=At5g11810 PE=4 SV=1	A0A178UN28	Uncharacterized protein	At5g11810 AXX17_At5g11540 AN1_LOCUS21979 C24_LOCUS21868	2	2	0.0752	33394.8	5.53
1142	tr|A0A178UNX2|A0A178UNX2_ARATH SVR3 OS=Arabidopsis thaliana OX=3702 GN=AXX17_At5g13070 PE=4 SV=1	A0A178UNX2	SVR3	AXX17_At5g13070 AN1_LOCUS22131 C24_LOCUS22022	2	2	0.0414	74413.4	6.86
1143	tr|A0A178UQN9|A0A178UQN9_ARATH (thale cress) hypothetical protein OS=Arabidopsis thaliana OX=3702 GN=AXX17_At5g63730 PE=1 SV=1	A0A178UQN9	(thale cress) hypothetical protein	At5g64130 AXX17_At5g63730 AN1_LOCUS26728 AT9943_LOCUS23009 C24_LOCUS26549	2	2	0.1913	12298.6	7.8
1144	tr|A0A178UQS9|A0A178UQS9_ARATH Uncharacterized protein OS=Arabidopsis thaliana OX=3702 GN=AXX17_At5g40900 PE=4 SV=1	A0A178UQS9	Uncharacterized protein	AXX17_At5g40900 C24_LOCUS24317	2	2	0.1221	23424.5	9.27
1145	tr|A0A178URW5|A0A178URW5_ARATH FAD-binding PCMH-type domain-containing protein OS=Arabidopsis thaliana OX=3702 GN=AXX17_At4g24160 PE=3 SV=1	A0A178URW5	FAD-binding PCMH-type domain-containing protein	AXX17_At4g24160	2	2	0.0351	63516.2	9.61
1146	tr|A0A178USU5|A0A178USU5_ARATH CB5-E OS=Arabidopsis thaliana OX=3702 GN=AXX17_At5g52520 PE=3 SV=1	A0A178USU5	CB5-E	AXX17_At5g52520 AN1_LOCUS25617 C24_LOCUS25446	2	2	0.2313	15083.9	5.11
1147	tr|A0A178UTZ4|A0A178UTZ4_ARATH MCCB OS=Arabidopsis thaliana OX=3702 GN=AXX17_At4g38940 PE=4 SV=1	A0A178UTZ4	MCCB	AXX17_At4g38940 AN1_LOCUS20235 C24_LOCUS20130	2	2	0.0324	64011.9	8.78
1148	tr|A0A178UU15|A0A178UU15_ARATH Cytochrome b-c1 complex subunit 7 OS=Arabidopsis thaliana OX=3702 GN=AXX17_At4g37260 PE=3 SV=1	A0A178UU15	Cytochrome b-c1 complex subunit 7	AXX17_At4g37260 AN1_LOCUS20065 AT9943_LOCUS17316 C24_LOCUS19959	2	2	0.1475	14526.8	9.73
1149	tr|A0A178UVR1|A0A178UVR1_ARATH HSBP OS=Arabidopsis thaliana OX=3702 GN=At4g15802 PE=3 SV=1	A0A178UVR1	HSBP	At4g15802 AXX17_At4g18500	2	2	0.4167	6454.09	4.46
1150	tr|A0A178UVV8|A0A178UVV8_ARATH (thale cress) hypothetical protein OS=Arabidopsis thaliana OX=3702 GN=AXX17_At4g33790 PE=3 SV=1	A0A178UVV8	(thale cress) hypothetical protein	AXX17_At4g33790 AT9943_LOCUS17030 C24_LOCUS19626	2	2	0.1818	15910.4	11.04
1151	tr|A0A178UWE7|A0A178UWE7_ARATH Tic22-IV OS=Arabidopsis thaliana OX=3702 GN=AXX17_At4g38140 PE=4 SV=1	A0A178UWE7	Tic22-IV	AXX17_At4g38140 AN1_LOCUS20156 C24_LOCUS20051	2	2	0.0896	30105.1	9.32
1152	tr|A0A178UWU8|A0A178UWU8_ARATH Uncharacterized protein OS=Arabidopsis thaliana OX=3702 GN=At4g37550 PE=4 SV=1	A0A178UWU8	Uncharacterized protein	At4g37550 AXX17_At4g42780	2	2	0.0509	49668.1	5.36
1153	tr|A0A178UXP9|A0A178UXP9_ARATH LACS4 OS=Arabidopsis thaliana OX=3702 GN=AXX17_At4g27600 PE=4 SV=1	A0A178UXP9	LACS4	AXX17_At4g27600 C24_LOCUS19017	2	2	0.0225	74534.9	5.64
1154	tr|A0A178UYB8|A0A178UYB8_ARATH SUFE1 OS=Arabidopsis thaliana OX=3702 GN=AXX17_At4g30580 PE=4 SV=1	A0A178UYB8	SUFE1	AXX17_At4g30580 AN1_LOCUS19404 C24_LOCUS19305	2	2	0.062	40833	5.46
1155	tr|A0A178UYD2|A0A178UYD2_ARATH U2 snRNP auxiliary factor large subunit OS=Arabidopsis thaliana OX=3702 GN=AXX17_At4g41790 PE=3 SV=1	A0A178UYD2	U2 snRNP auxiliary factor large subunit	AXX17_At4g41790 C24_LOCUS20410	2	2	0.0384	63550.7	7.75
1156	tr|A0A178UYV3|A0A178UYV3_ARATH GRP2 OS=Arabidopsis thaliana OX=3702 GN=AXX17_At4g44020 PE=4 SV=1	A0A178UYV3	GRP2	AXX17_At4g44020 AN1_LOCUS20729 C24_LOCUS20626	2	2	0.1527	19152.9	5.62
1157	tr|A0A178V0K1|A0A178V0K1_ARATH HABP4_PAI-RBP1 domain-containing protein OS=Arabidopsis thaliana OX=3702 GN=AXX17_At4g20580 PE=4 SV=1	A0A178V0K1	HABP4_PAI-RBP1 domain-containing protein	AXX17_At4g20580	2	2	0.05	38920.8	8.64
1158	tr|A0A178V235|A0A178V235_ARATH (thale cress) hypothetical protein OS=Arabidopsis thaliana OX=3702 GN=AXX17_At4g39960 PE=3 SV=1	A0A178V235	(thale cress) hypothetical protein (SLP2)	AXX17_At4g39960 AN1_LOCUS20337 AT9943_LOCUS17541 C24_LOCUS20231	2	2	0.0262	81045.3	9.43
1159	tr|A0A178V2T7|A0A178V2T7_ARATH (thale cress) hypothetical protein OS=Arabidopsis thaliana OX=3702 GN=AXX17_At4g18650 PE=3 SV=1	A0A178V2T7	(thale cress) hypothetical protein	AXX17_At4g18650 AN1_LOCUS18269 AT9943_LOCUS15737 C24_LOCUS18155	2	2	0.1076	24282.9	6.44
1160	tr|A0A178V3J8|A0A178V3J8_ARATH CPK5 OS=Arabidopsis thaliana OX=3702 GN=AXX17_At4g40360 PE=4 SV=1	A0A178V3J8	CPK5	AXX17_At4g40360 AN1_LOCUS20373	2	2	0.0432	62126.6	5.15
1161	tr|A0A178V4B3|A0A178V4B3_ARATH Peroxidase OS=Arabidopsis thaliana OX=3702 GN=AXX17_At4g41540 PE=3 SV=1	A0A178V4B3	Peroxidase (EC 1.11.1.7)	AXX17_At4g41540	2	2	0.0967	36163.6	8.73
1162	tr|A0A178V9B1|A0A178V9B1_ARATH TOM40 OS=Arabidopsis thaliana OX=3702 GN=AXX17_At3g21310 PE=3 SV=1	A0A178V9B1	TOM40	AXX17_At3g21310 AN1_LOCUS13423 C24_LOCUS13258	2	2	0.0809	34249.7	6.32
1163	tr|A0A178VB36|A0A178VB36_ARATH MTO1 OS=Arabidopsis thaliana OX=3702 GN=AXX17_At3g00140 PE=3 SV=1	A0A178VB36	MTO1	AXX17_At3g00140 AN1_LOCUS11361 C24_LOCUS11198	2	2	0.0302	59917.8	6.41
1164	tr|A0A178VB80|A0A178VB80_ARATH (thale cress) hypothetical protein OS=Arabidopsis thaliana OX=3702 GN=AXX17_At3g05040 PE=3 SV=1	A0A178VB80	(thale cress) hypothetical protein	AXX17_At3g05040 AT9943_LOCUS10188 C24_LOCUS11687	2	2	0.0894	27194.2	8.31
1165	tr|A0A178VBG6|A0A178VBG6_ARATH 40S ribosomal protein S3a OS=Arabidopsis thaliana OX=3702 GN=AXX17_At3g04310 PE=3 SV=1	A0A178VBG6	40S ribosomal protein S3a	AXX17_At3g04310 AN1_LOCUS11776 AT9943_LOCUS10126 C24_LOCUS11611	2	2	0.0992	29850.2	9.78
1166	tr|A0A178VCA4|A0A178VCA4_ARATH AtACBP4 OS=Arabidopsis thaliana OX=3702 GN=AXX17_At3g04960 PE=3 SV=1	A0A178VCA4	AtACBP4	AXX17_At3g04960	2	2	0.0344	73024.8	5.16
1167	tr|A0A178VD97|A0A178VD97_ARATH (thale cress) hypothetical protein OS=Arabidopsis thaliana OX=3702 GN=AXX17_At3g48980 PE=4 SV=1	A0A178VD97	(thale cress) hypothetical protein (GCN4)	AXX17_At3g48980 AN1_LOCUS15825 AT9943_LOCUS13618 C24_LOCUS15709	2	2	0.0415	80479.9	5.94
1168	tr|A0A178VGR0|A0A178VGR0_ARATH Uncharacterized protein OS=Arabidopsis thaliana OX=3702 GN=AXX17_At3g56640 PE=4 SV=1	A0A178VGR0	Uncharacterized protein	AXX17_At3g56640	2	2	0.0217	129345	5.73
1169	tr|A0A178VHG0|A0A178VHG0_ARATH Glutaredoxin-dependent peroxiredoxin OS=Arabidopsis thaliana OX=3702 GN=AXX17_At3g47370 PE=3 SV=1	A0A178VHG0	Glutaredoxin-dependent peroxiredoxin (EC 1.11.1.25)	AXX17_At3g47370 AN1_LOCUS15663 AT9943_LOCUS13476 C24_LOCUS15545	2	2	0.1197	24684	9.12
1170	tr|A0A178VHH9|A0A178VHH9_ARATH Uncharacterized protein OS=Arabidopsis thaliana OX=3702 GN=AXX17_At3g51860 PE=3 SV=1	A0A178VHH9	Uncharacterized protein	AXX17_At3g51860 AN1_LOCUS16107 C24_LOCUS15989	2	2	0.1416	24346.7	9.18
1171	tr|A0A178VIQ8|A0A178VIQ8_ARATH BIR6 OS=Arabidopsis thaliana OX=3702 GN=AXX17_At3g42360 PE=4 SV=1	A0A178VIQ8	BIR6	AXX17_At3g42360	2	2	0.0386	71032	8.19
1172	tr|A0A178VJ78|A0A178VJ78_ARATH RANGAP1 OS=Arabidopsis thaliana OX=3702 GN=AXX17_At3g57410 PE=4 SV=1	A0A178VJ78	RANGAP1	AXX17_At3g57410	2	2	0.0299	58840.2	4.63
1173	tr|A0A178VL03|A0A178VL03_ARATH Eukaryotic translation initiation factor 3 subunit E OS=Arabidopsis thaliana OX=3702 GN=AXX17_At3g51870 PE=3 SV=1	A0A178VL03	Eukaryotic translation initiation factor 3 subunit E (eIF3e) (Eukaryotic translation initiation factor 3 subunit 6)	AXX17_At3g51870 AN1_LOCUS16108 AT9943_LOCUS13863 C24_LOCUS15990	2	2	0.0454	51749.4	5.59
1174	tr|A0A178VLT0|A0A178VLT0_ARATH (thale cress) hypothetical protein OS=Arabidopsis thaliana OX=3702 GN=AXX17_At3g46040 PE=3 SV=1	A0A178VLT0	(thale cress) hypothetical protein	AXX17_At3g46040 AN1_LOCUS15529 AT9943_LOCUS13358	2	2	0.0636	46509.7	8.41
1175	tr|A0A178VM60|A0A178VM60_ARATH Zeta-carotene desaturase OS=Arabidopsis thaliana OX=3702 GN=AXX17_At3g04350 PE=3 SV=1	A0A178VM60	Zeta-carotene desaturase (EC 1.3.5.6) (9,9'-di-cis-zeta-carotene desaturase)	AXX17_At3g04350 AN1_LOCUS11781 AT9943_LOCUS10129 C24_LOCUS11616	2	2	0.0484	61693.2	7.04
1176	tr|A0A178VMS0|A0A178VMS0_ARATH Uncharacterized protein OS=Arabidopsis thaliana OX=3702 GN=AXX17_At3g49250 PE=4 SV=1	A0A178VMS0	Uncharacterized protein	AXX17_At3g49250	2	2	0.024	86090.1	4.35
1177	tr|A0A178VQ14|A0A178VQ14_ARATH PIA1 OS=Arabidopsis thaliana OX=3702 GN=At2g20630 PE=4 SV=1	A0A178VQ14	PIA1	At2g20630 AXX17_At2g16010	2	2	0.0789	30496.2	5.74
1178	tr|A0A178VQ71|A0A178VQ71_ARATH WD_REPEATS_REGION domain-containing protein OS=Arabidopsis thaliana OX=3702 GN=AXX17_At2g14890 PE=3 SV=1	A0A178VQ71	CAF1C_H4-bd domain-containing protein	AXX17_At2g14890 AN1_LOCUS8313 C24_LOCUS8162	2	2	0.0768	51417.4	4.93
1179	tr|A0A178VQE6|A0A178VQE6_ARATH (thale cress) hypothetical protein OS=Arabidopsis thaliana OX=3702 GN=AXX17_At2g25000 PE=4 SV=1	A0A178VQE6	(thale cress) hypothetical protein (OEP16-1)	AXX17_At2g25000 AN1_LOCUS9294 AT9943_LOCUS7966 C24_LOCUS9144	2	2	0.1081	15481.6	9.16
1180	tr|A0A178VQJ7|A0A178VQJ7_ARATH AL6 OS=Arabidopsis thaliana OX=3702 GN=AXX17_At2g01470 PE=3 SV=1	A0A178VQJ7	AL6	AXX17_At2g01470	2	2	0.0781	28847.1	5.04
1181	tr|A0A178VRN0|A0A178VRN0_ARATH Peptidyl-prolyl cis-trans isomerase OS=Arabidopsis thaliana OX=3702 GN=AXX17_At2g35610 PE=3 SV=1	A0A178VRN0	Peptidyl-prolyl cis-trans isomerase (PPIase) (EC 5.2.1.8)	AXX17_At2g35610 AT9943_LOCUS8877 C24_LOCUS10182	2	2	0.0804	21491.5	8.47
1182	tr|A0A178VRN2|A0A178VRN2_ARATH (thale cress) hypothetical protein OS=Arabidopsis thaliana OX=3702 GN=At2g21620 PE=1 SV=1	A0A178VRN2	(thale cress) hypothetical protein (RD2)	AXX17_At2g17150 AN1_LOCUS8541 AT9943_LOCUS7324 C24_LOCUS8391	2	2	0.1497	20587.3	5.42
1183	tr|A0A178VSU1|A0A178VSU1_ARATH TBL39 OS=Arabidopsis thaliana OX=3702 GN=AXX17_At2g39950 PE=3 SV=1	A0A178VSU1	TBL39	AXX17_At2g39950	2	2	0.0432	43606.6	9.51
1184	tr|A0A178VSZ4|A0A178VSZ4_ARATH TO1 OS=Arabidopsis thaliana OX=3702 GN=AXX17_At2g31580 PE=4 SV=1	A0A178VSZ4	TO1	AXX17_At2g31580 AN1_LOCUS9943	2	2	0.1289	21191	9.45
1185	tr|A0A178VTH6|A0A178VTH6_ARATH MOD1 OS=Arabidopsis thaliana OX=3702 GN=AXX17_At2g05030 PE=3 SV=1	A0A178VTH6	MOD1	AXX17_At2g05030 C24_LOCUS7476	2	2	0.059	41190.3	9.1
1186	tr|A0A178VTT8|A0A178VTT8_ARATH CYP98A3 OS=Arabidopsis thaliana OX=3702 GN=AXX17_At2g38040 PE=3 SV=1	A0A178VTT8	CYP98A3	AXX17_At2g38040 AN1_LOCUS10572 C24_LOCUS10416	2	2	0.0295	57926.2	8.74
1187	tr|A0A178VU21|A0A178VU21_ARATH GRP2B OS=Arabidopsis thaliana OX=3702 GN=AXX17_At2g16490 PE=4 SV=1	A0A178VU21	GRP2B	AXX17_At2g16490	2	2	0.1294	19077	6.29
1188	tr|A0A178VU46|A0A178VU46_ARATH Eukaryotic translation initiation factor 3 subunit F OS=Arabidopsis thaliana OX=3702 GN=AXX17_At2g37000 PE=3 SV=1	A0A178VU46	Eukaryotic translation initiation factor 3 subunit F (eIF3f) (eIF-3-epsilon)	AXX17_At2g37000 C24_LOCUS10316	2	2	0.0853	31873.8	4.92
1189	tr|A0A178VUQ2|A0A178VUQ2_ARATH Uncharacterized protein OS=Arabidopsis thaliana OX=3702 GN=AXX17_At2g41240 PE=1 SV=1	A0A178VUQ2	Uncharacterized protein	AXX17_At2g41240 AN1_LOCUS10883 C24_LOCUS10723	2	2	0.1837	16912	6.82
1190	tr|A0A178VVG9|A0A178VVG9_ARATH Pre-mRNA-splicing factor 38 OS=Arabidopsis thaliana OX=3702 GN=AXX17_At2g37770 PE=3 SV=1	A0A178VVG9	Pre-mRNA-splicing factor 38	AXX17_At2g37770 AN1_LOCUS10545 C24_LOCUS10389	2	2	0.0563	43171.6	7.72
1191	tr|A0A178VVR9|A0A178VVR9_ARATH Uncharacterized protein OS=Arabidopsis thaliana OX=3702 GN=AXX17_At2g15020 PE=3 SV=1	A0A178VVR9	Uncharacterized protein	AXX17_At2g15020	2	2	0.1475	13832.8	9.17
1192	tr|A0A178VY21|A0A178VY21_ARATH SPP OS=Arabidopsis thaliana OX=3702 GN=AXX17_At2g02090 PE=3 SV=1	A0A178VY21	SPP	AXX17_At2g02090 AN1_LOCUS7357 C24_LOCUS7233	2	2	0.0436	38338.8	8.46
1193	tr|A0A178VY25|A0A178VY25_ARATH SOUL-1 OS=Arabidopsis thaliana OX=3702 GN=AXX17_At2g34800 PE=3 SV=1	A0A178VY25	SOUL-1	AXX17_At2g34800 AN1_LOCUS10257	2	2	0.1022	24928.7	8.77
1194	tr|A0A178VYN8|A0A178VYN8_ARATH Uncharacterized protein OS=Arabidopsis thaliana OX=3702 GN=AXX17_At2g30210 PE=3 SV=1	A0A178VYN8	Uncharacterized protein	AXX17_At2g30210 AN1_LOCUS9807 C24_LOCUS9655	2	2	0.0355	85276.3	8.61
1195	tr|A0A178VYR3|A0A178VYR3_ARATH (thale cress) hypothetical protein OS=Arabidopsis thaliana OX=3702 GN=AXX17_At2g42220 PE=4 SV=1	A0A178VYR3	(thale cress) hypothetical protein (CPN10)	AXX17_At2g42220 AT9943_LOCUS9442 C24_LOCUS10824	2	2	0.2014	15049.3	8.75
1196	tr|A0A178W0Q3|A0A178W0Q3_ARATH Clathrin light chain OS=Arabidopsis thaliana OX=3702 GN=AXX17_At2g37070 PE=3 SV=1	A0A178W0Q3	Clathrin light chain	AXX17_At2g37070 AN1_LOCUS10478 AT9943_LOCUS9003	2	2	0.062	28836.7	4.9
1197	tr|A0A178W0Q8|A0A178W0Q8_ARATH PVA12 OS=Arabidopsis thaliana OX=3702 GN=AXX17_At2g42710 PE=3 SV=1	A0A178W0Q8	PVA12	AXX17_At2g42710 AN1_LOCUS11034 C24_LOCUS10873	2	2	0.0837	26441.9	8.97
1198	tr|A0A178W200|A0A178W200_ARATH Uncharacterized protein OS=Arabidopsis thaliana OX=3702 GN=AXX17_At2g43600 PE=1 SV=1	A0A178W200	Uncharacterized protein	AXX17_At2g43600 AN1_LOCUS11121 C24_LOCUS10956	2	2	0.0784	30112.3	5.05
1199	tr|A0A178W2E8|A0A178W2E8_ARATH (thale cress) hypothetical protein OS=Arabidopsis thaliana OX=3702 GN=AXX17_At2g39520 PE=4 SV=1	A0A178W2E8	(thale cress) hypothetical protein (OEP16-3)	AXX17_At2g39520 AN1_LOCUS10722 AT9943_LOCUS9210 C24_LOCUS10562	2	2	0.1258	16999.2	7.93
1200	tr|A0A178W2R7|A0A178W2R7_ARATH CPK11 OS=Arabidopsis thaliana OX=3702 GN=AXX17_At1g36480 PE=3 SV=1	A0A178W2R7	CPK11	AXX17_At1g36480 AN1_LOCUS3555	2	2	0.0626	55901.3	5.27
1201	tr|A0A178W4H7|A0A178W4H7_ARATH (thale cress) hypothetical protein OS=Arabidopsis thaliana OX=3702 GN=AXX17_At1g74710 PE=3 SV=1	A0A178W4H7	(thale cress) hypothetical protein	AXX17_At1g74710 AN1_LOCUS7033 AT9943_LOCUS5956 C24_LOCUS6920	2	2	0.0639	34161	5.62
1202	tr|A0A178W4Z8|A0A178W4Z8_ARATH Pyrophosphate--fructose 6-phosphate 1-phosphotransferase subunit alpha OS=Arabidopsis thaliana OX=3702 GN=PFP-ALPHA PE=3 SV=1	A0A178W4Z8	Pyrophosphate--fructose 6-phosphate 1-phosphotransferase subunit alpha (PFP) (6-phosphofructokinase, pyrophosphate dependent) (PPi-PFK) (Pyrophosphate-dependent 6-phosphofructose-1-kinase)	PFP-ALPHA AXX17_At1g71020 AN1_LOCUS6694	2	2	0.0454	67567.8	6.81
1203	tr|A0A178W598|A0A178W598_ARATH (thale cress) hypothetical protein OS=Arabidopsis thaliana OX=3702 GN=AXX17_At1g16470 PE=4 SV=1	A0A178W598	(thale cress) hypothetical protein	At1g15710 AXX17_At1g16470 AN1_LOCUS1701 AT9943_LOCUS1358 C24_LOCUS1617	2	2	0.0621	40284.5	7.66
1204	tr|A0A178W751|A0A178W751_ARATH CPK33 OS=Arabidopsis thaliana OX=3702 GN=AXX17_At1g44890 PE=4 SV=1	A0A178W751	CPK33	AXX17_At1g44890	2	2	0.0518	58605.2	6.04
1205	tr|A0A178WAM1|A0A178WAM1_ARATH Protein disulfide-isomerase OS=Arabidopsis thaliana OX=3702 GN=AXX17_At1g22850 PE=3 SV=1	A0A178WAM1	Protein disulfide-isomerase (EC 5.3.4.1)	AXX17_At1g22850 AN1_LOCUS2315	2	2	0.0439	55600.9	4.81
1206	tr|A0A178WAV9|A0A178WAV9_ARATH Sulfate adenylyltransferase OS=Arabidopsis thaliana OX=3702 GN=AXX17_At1g20890 PE=4 SV=1	A0A178WAV9	Sulfate adenylyltransferase (EC 2.7.7.4)	AXX17_At1g20890	2	2	0.0357	53637.6	6.15
1207	tr|A0A178WCP3|A0A178WCP3_ARATH Cysteine dioxygenase OS=Arabidopsis thaliana OX=3702 GN=AXX17_At1g19410 PE=3 SV=1	A0A178WCP3	Cysteine dioxygenase (EC 1.13.11.20)	AXX17_At1g19410 AN1_LOCUS1983 C24_LOCUS1899	2	2	0.1028	31290.6	5.56
1208	tr|A0A178WCW7|A0A178WCW7_ARATH Glycerol-3-phosphate acyltransferase, chloroplastic OS=Arabidopsis thaliana OX=3702 GN=AXX17_At1g32940 PE=3 SV=1	A0A178WCW7	Glycerol-3-phosphate acyltransferase, chloroplastic (GPAT) (EC 2.3.1.15)	AXX17_At1g32940 AN1_LOCUS3268 AT9943_LOCUS2721	2	2	0.0523	50447.7	6.11
1209	tr|A0A178WE57|A0A178WE57_ARATH NUDX1 OS=Arabidopsis thaliana OX=3702 GN=AXX17_At1g62830 PE=3 SV=1	A0A178WE57	NUDX1	AXX17_At1g62830 AN1_LOCUS5901 C24_LOCUS5792	2	2	0.1361	16356.4	5.12
1210	tr|A0A178WEX9|A0A178WEX9_ARATH Ribosomal protein L37 OS=Arabidopsis thaliana OX=3702 GN=AXX17_At1g15980 PE=3 SV=1	A0A178WEX9	Ribosomal protein L37	AXX17_At1g15980 AN1_LOCUS1656 C24_LOCUS1574	2	2	0.1789	10816.4	11.86
1211	tr|A0A178WFQ7|A0A178WFQ7_ARATH (thale cress) hypothetical protein OS=Arabidopsis thaliana OX=3702 GN=AXX17_At1g56570 PE=3 SV=1	A0A178WFQ7	(thale cress) hypothetical protein (RFC2)	AXX17_At1g56570 AN1_LOCUS5320 AT9943_LOCUS4481 C24_LOCUS5156	2	2	0.0631	36746.9	7.59
1212	tr|A0A178WGI3|A0A178WGI3_ARATH UER1 OS=Arabidopsis thaliana OX=3702 GN=AXX17_At1g56350 PE=4 SV=1	A0A178WGI3	UER1	AXX17_At1g56350 AN1_LOCUS5303	2	2	0.0698	33612.9	5.73
1213	tr|A0A178WGK6|A0A178WGK6_ARATH (thale cress) hypothetical protein OS=Arabidopsis thaliana OX=3702 GN=AXX17_At1g55350 PE=3 SV=1	A0A178WGK6	(thale cress) hypothetical protein	AXX17_At1g55350 AT9943_LOCUS4393	2	2	0.039	51445.4	9.31
1214	tr|A0A178WGU5|A0A178WGU5_ARATH (thale cress) hypothetical protein OS=Arabidopsis thaliana OX=3702 GN=AXX17_At1g49320 PE=1 SV=1	A0A178WGU5	(thale cress) hypothetical protein (NF-YC3)	AXX17_At1g49320 AN1_LOCUS4606 AT9943_LOCUS3935 C24_LOCUS4494	2	2	0.0968	24311.9	4.97
1215	tr|A0A178WHE0|A0A178WHE0_ARATH Uncharacterized protein OS=Arabidopsis thaliana OX=3702 GN=AXX17_At1g00100 PE=3 SV=1	A0A178WHE0	Uncharacterized protein	AXX17_At1g00100 C24_LOCUS48	2	2	0.5089	11161.5	4.3
1216	tr|A0A178WHT4|A0A178WHT4_ARATH TLP18.3 OS=Arabidopsis thaliana OX=3702 GN=AXX17_At1g49280 PE=4 SV=1	A0A178WHT4	TLP18.3	AXX17_At1g49280 AN1_LOCUS4603 C24_LOCUS4491	2	2	0.0982	31138.2	8.81
1217	tr|A0A178WJD6|A0A178WJD6_ARATH (thale cress) hypothetical protein OS=Arabidopsis thaliana OX=3702 GN=AXX17_At1g72330 PE=3 SV=1	A0A178WJD6	(thale cress) hypothetical protein	AXX17_At1g72330 AN1_LOCUS6821 AT9943_LOCUS5769 C24_LOCUS6706	2	2	0.1169	17271.8	11.07
1218	tr|A0A178WKU5|A0A178WKU5_ARATH PRMT10 OS=Arabidopsis thaliana OX=3702 GN=AXX17_At1g04200 PE=4 SV=1	A0A178WKU5	PRMT10	AXX17_At1g04200	2	2	0.047	43129.2	5.19
1219	tr|A0A178WLP9|A0A178WLP9_ARATH Phosphoribulokinase OS=Arabidopsis thaliana OX=3702 GN=AXX17_At1g32760 PE=3 SV=1	A0A178WLP9	Phosphoribulokinase (EC 2.7.1.19)	AXX17_At1g32760 AN1_LOCUS3249 AT9943_LOCUS2708 C24_LOCUS3164	2	2	0.0582	44463.1	5.71
1220	tr|A0A178WM19|A0A178WM19_ARATH Hop1 OS=Arabidopsis thaliana OX=3702 GN=AXX17_At1g12670 PE=4 SV=1	A0A178WM19	Hop1	AXX17_At1g12670 AN1_LOCUS1334	2	2	0.0385	64583.9	5.94
1221	tr|A0A178WM39|A0A178WM39_ARATH ATP phosphoribosyltransferase OS=Arabidopsis thaliana OX=3702 GN=AXX17_At1g52040 PE=4 SV=1	A0A178WM39	ATP phosphoribosyltransferase (EC 2.4.2.17)	AXX17_At1g52040	2	2	0.0414	44555.6	6.04
1222	tr|A0A178WQ75|A0A178WQ75_ARATH U6 snRNA-associated Sm-like protein LSm3 OS=Arabidopsis thaliana OX=3702 GN=LSM3 PE=3 SV=1	A0A178WQ75	U6 snRNA-associated Sm-like protein LSm3	LSM3 AXX17_At1g71360 AN1_LOCUS6727 C24_LOCUS6613	2	2	0.1939	11285.7	4.71
1223	tr|A0A1I9LLI5|A0A1I9LLI5_ARATH RNA helicase family protein OS=Arabidopsis thaliana OX=3702 GN=At3g62310 PE=1 SV=1	A0A1I9LLI5	RNA helicase (EC 3.6.4.13)	At3g62310	2	2	0.0454	64321.8	6.46
1224	tr|A0A1I9LLX7|A0A1I9LLX7_ARATH Nucleolin like 2 OS=Arabidopsis thaliana OX=3702 GN=NUC-L2 PE=1 SV=1	A0A1I9LLX7	Nucleolin like 2	NUC-L2 ATNUC-L2 ATRANGAP1 NUC2 nucleolin 2 nucleolin like 2 PARALLEL1-LIKE 1 PARLL1 At3g18610	2	2	0.0264	65797.5	5.1
1225	tr|A0A1I9LT21|A0A1I9LT21_ARATH Expansin-like A1 OS=Arabidopsis thaliana OX=3702 GN=EXLA1 PE=1 SV=1	A0A1I9LT21	Expansin-like A1	EXLA1 ATEXLA1 ATEXPL1 ATHEXP BETA 2.1 EXPANSIN L1 expansin-like A1 EXPL1 At3g45970	2	2	0.0882	25925.5	7.49
1226	tr|A0A1P8B0B7|A0A1P8B0B7_ARATH IQ-domain 29 OS=Arabidopsis thaliana OX=3702 GN=IQD29 PE=1 SV=1	A0A1P8B0B7	Protein IQ-DOMAIN 29 (AtIQD29)	IQD29 At2g02790 T20F6.7	2	2	0.0419	65265.8	9.56
1227	tr|A0A1P8B667|A0A1P8B667_ARATH Aminopeptidase P1 OS=Arabidopsis thaliana OX=3702 GN=APP1 PE=1 SV=1	A0A1P8B667	Aminopeptidase P1	APP1 aminopeptidase P1 AP22.64 AP22_64 ATAPP1 At4g36760	2	2	0.0353	72874.3	5.22
1228	tr|A0A1P8BDF7|A0A1P8BDF7_ARATH Glucose-6-phosphate 1-epimerase OS=Arabidopsis thaliana OX=3702 GN=At5g66530 PE=1 SV=1	A0A1P8BDF7	Glucose-6-phosphate 1-epimerase (EC 5.1.3.15)	At5g66530 K1F13.19 K1F13_19	2	2	0.0681	30476	5.05
1229	tr|A0A1R7T3A4|A0A1R7T3A4_ARATH Zincin-like metalloproteases family protein OS=Arabidopsis thaliana OX=3702 GN=OOP PE=1 SV=1	A0A1R7T3A4	Zincin-like metalloproteases family protein	OOP organellar oligopeptidase thimet metalloendopeptidase 1 TOP1 At5g65620 K21L13.14 K21L13_14	2	2	0.0311	90367.9	6.1
1230	tr|A0A1R7T3I7|A0A1R7T3I7_ARATH Nucleolar/coiled-body phosphoprotein OS=Arabidopsis thaliana OX=3702 GN=MUL3.6 PE=1 SV=1	A0A1R7T3I7	Nucleolar/coiled-body phosphoprotein	MUL3.6 MUL3_6 At5g57120	2	2	0.0767	34125.2	5.85
1231	tr|A0A384KAX2|A0A384KAX2_ARATH Uncharacterized protein OS=Arabidopsis thaliana OX=3702 GN=AXX17_At5g25130 PE=4 SV=1	A0A384KAX2	Uncharacterized protein	AXX17_At5g25130 AN1_LOCUS23276 C24_LOCUS23157	2	2	0.0929	40972.8	8.67
1232	tr|A0A384KDZ4|A0A384KDZ4_ARATH Aspartate aminotransferase OS=Arabidopsis thaliana OX=3702 GN=AXX17_At4g36660 PE=3 SV=1	A0A384KDZ4	Aspartate aminotransferase (EC 2.6.1.1)	AXX17_At4g36660	2	2	0.0353	49830.7	8.18
1233	tr|A0A384KFF7|A0A384KFF7_ARATH Uncharacterized protein OS=Arabidopsis thaliana OX=3702 GN=AXX17_At2g40490 PE=3 SV=1	A0A384KFF7	Uncharacterized protein	AXX17_At2g40490 AN1_LOCUS10810 C24_LOCUS10651	2	2	0.0849	29363.2	10.43
1234	tr|A0A384KNJ3|A0A384KNJ3_ARATH PKS_ER domain-containing protein OS=Arabidopsis thaliana OX=3702 GN=At3g56460 PE=3 SV=1	A0A384KNJ3	PKS_ER domain-containing protein	At3g56460 AXX17_At3g51070 AN1_LOCUS16023 C24_LOCUS15905	2	2	0.0776	37265.1	9.31
1235	tr|A0A384KQ30|A0A384KQ30_ARATH Ferritin OS=Arabidopsis thaliana OX=3702 GN=AXX17_At3g50730 PE=3 SV=1	A0A384KQ30	Ferritin (EC 1.16.3.1)	AXX17_At3g50730 AN1_LOCUS15988 AT9943_LOCUS13762 C24_LOCUS15870	2	2	0.0927	28836.3	5.54
1236	tr|A0A384KTP3|A0A384KTP3_ARATH FUS8 OS=Arabidopsis thaliana OX=3702 GN=AXX17_At5g40910 PE=4 SV=1	A0A384KTP3	FUS8	AXX17_At5g40910 AN1_LOCUS24488 C24_LOCUS24318	2	2	0.0504	44956.7	4.87
1237	tr|A0A384KU64|A0A384KU64_ARATH (thale cress) hypothetical protein OS=Arabidopsis thaliana OX=3702 GN=AXX17_At4g28690 PE=1 SV=1	A0A384KU64	(thale cress) hypothetical protein (ECIP1)	AXX17_At4g28690 AN1_LOCUS19222 AT9943_LOCUS16578	2	2	0.0299	77434.8	5
1238	tr|A0A384L5Z4|A0A384L5Z4_ARATH Uncharacterized protein OS=Arabidopsis thaliana OX=3702 GN=At3g07720 PE=4 SV=1	A0A384L5Z4	Uncharacterized protein	AXX17_At3g07720 AN1_LOCUS12110 C24_LOCUS11942	2	2	0.079	35685.5	5.07
1239	tr|A0A384LEY9|A0A384LEY9_ARATH Profilin OS=Arabidopsis thaliana OX=3702 GN=AXX17_At4g33720 PE=3 SV=1	A0A384LEY9	Profilin	AXX17_At4g33720 AN1_LOCUS19726 AT9943_LOCUS17025 C24_LOCUS19620	2	2	0.1679	13997.7	4.91
1240	tr|A0A384LIF9|A0A384LIF9_ARATH RAB6-interacting golgin OS=Arabidopsis thaliana OX=3702 GN=AXX17_At3g09680 PE=1 SV=1	A0A384LIF9	RAB6-interacting golgin	AXX17_At3g09680 AN1_LOCUS12300 AT9943_LOCUS10575 C24_LOCUS12133	2	2	0.1067	20587.5	7.88
1241	tr|A0A5S9TGK4|A0A5S9TGK4_ARATH Epimerase domain-containing protein OS=Arabidopsis thaliana OX=3702 GN=C24_LOCUS941 PE=4 SV=1	A0A5S9TGK4	Epimerase domain-containing protein	C24_LOCUS941	2	2	0.0866	30644	5.12
1242	tr|A0A5S9TIS9|A0A5S9TIS9_ARATH ATP phosphoribosyltransferase OS=Arabidopsis thaliana OX=3702 GN=C24_LOCUS976 PE=4 SV=1	A0A5S9TIS9	ATP phosphoribosyltransferase (EC 2.4.2.17)	C24_LOCUS976	2	2	0.0412	44733.8	6.05
1243	tr|A0A5S9WS18|A0A5S9WS18_ARATH Uncharacterized protein OS=Arabidopsis thaliana OX=3702 GN=AN1_LOCUS5457 PE=4 SV=1	A0A5S9WS18	Uncharacterized protein	AN1_LOCUS5457 C24_LOCUS5341	2	2	0.0294	79642.9	5.7
1244	tr|A0A5S9WSU2|A0A5S9WSU2_ARATH Uncharacterized protein OS=Arabidopsis thaliana OX=3702 GN=C24_LOCUS5886 PE=4 SV=1	A0A5S9WSU2	F-box domain-containing protein	C24_LOCUS5886	2	2	0.0341	50277.8	4.93
1245	tr|A0A5S9X1C2|A0A5S9X1C2_ARATH SKP1-like protein OS=Arabidopsis thaliana OX=3702 GN=AN1_LOCUS8961 PE=3 SV=1	A0A5S9X1C2	SKP1-like protein	AN1_LOCUS8961 C24_LOCUS8813	2	2	0.1104	18364.4	4.73
1246	tr|A0A5S9X2M4|A0A5S9X2M4_ARATH Phosphopyruvate hydratase OS=Arabidopsis thaliana OX=3702 GN=C24_LOCUS9208 PE=3 SV=1	A0A5S9X2M4	Phosphopyruvate hydratase (EC 4.2.1.11)	C24_LOCUS9208	2	2	0.0442	51599.3	5.34
1247	tr|A0A5S9X596|A0A5S9X596_ARATH Uncharacterized protein OS=Arabidopsis thaliana OX=3702 GN=C24_LOCUS10183 PE=4 SV=1	A0A5S9X596	Uncharacterized protein	C24_LOCUS10183	2	2	0.0738	26731.5	4.84
1248	tr|A0A5S9X6R4|A0A5S9X6R4_ARATH Sas10 domain-containing protein OS=Arabidopsis thaliana OX=3702 GN=C24_LOCUS10716 PE=3 SV=1	A0A5S9X6R4	Sas10 domain-containing protein	C24_LOCUS10716	2	2	0.0443	73982.9	5
1249	tr|A0A5S9X9C9|A0A5S9X9C9_ARATH Uncharacterized protein OS=Arabidopsis thaliana OX=3702 GN=C24_LOCUS11587 PE=4 SV=1	A0A5S9X9C9	Uncharacterized protein	C24_LOCUS11587	2	2	0.0222	125103	5.18
1250	tr|A0A5S9XER3|A0A5S9XER3_ARATH H15 domain-containing protein OS=Arabidopsis thaliana OX=3702 GN=C24_LOCUS13037 PE=4 SV=1	A0A5S9XER3	H15 domain-containing protein	C24_LOCUS13037	2	2	0.0646	51497.8	9.95
1251	tr|A0A5S9XKS0|A0A5S9XKS0_ARATH Uncharacterized protein OS=Arabidopsis thaliana OX=3702 GN=C24_LOCUS15429 PE=3 SV=1	A0A5S9XKS0	Uncharacterized protein	C24_LOCUS15429	2	2	0.0596	47569.4	8.59
1252	tr|A0A5S9XN75|A0A5S9XN75_ARATH snRNP core protein D2 OS=Arabidopsis thaliana OX=3702 GN=C24_LOCUS16545 PE=3 SV=1	A0A5S9XN75	snRNP core protein D2	C24_LOCUS16545	2	2	0.0243	93459.6	8.63
1253	tr|A0A5S9XPI6|A0A5S9XPI6_ARATH PALP domain-containing protein OS=Arabidopsis thaliana OX=3702 GN=C24_LOCUS16398 PE=4 SV=1	A0A5S9XPI6	Cysteine synthase (EC 2.5.1.47)	C24_LOCUS16398	2	2	0.0679	39903.8	8.71
1254	tr|A0A5S9XPV7|A0A5S9XPV7_ARATH Uncharacterized protein OS=Arabidopsis thaliana OX=3702 GN=C24_LOCUS17137 PE=4 SV=1	A0A5S9XPV7	Uncharacterized protein	C24_LOCUS17137	2	2	0.0527	59952.8	6.28
1255	tr|A0A5S9XRS5|A0A5S9XRS5_ARATH Acyl-[acyl-carrier-protein] hydrolase OS=Arabidopsis thaliana OX=3702 GN=AT9943_LOCUS15437 PE=3 SV=1	A0A5S9XRS5	Acyl-[acyl-carrier-protein] hydrolase (EC 3.1.2.-)	AT9943_LOCUS15437 C24_LOCUS17798	2	2	0.0545	42230.5	8.4
1256	tr|A0A5S9XSY5|A0A5S9XSY5_ARATH DNA-directed RNA polymerase subunit OS=Arabidopsis thaliana OX=3702 GN=AT9943_LOCUS15773 PE=3 SV=1	A0A5S9XSY5	DNA-directed RNA polymerase subunit	AT9943_LOCUS15773 C24_LOCUS18202	2	2	0.3738	12254.6	5.92
1257	tr|A0A5S9XVL9|A0A5S9XVL9_ARATH Iron-sulfur cluster assembly protein OS=Arabidopsis thaliana OX=3702 GN=AN1_LOCUS18944 PE=3 SV=1	A0A5S9XVL9	Iron-sulfur cluster assembly protein	AN1_LOCUS18944 AT9943_LOCUS16332 C24_LOCUS18841	2	2	0.1677	17948.4	9.1
1258	tr|A0A5S9XWB6|A0A5S9XWB6_ARATH Usp domain-containing protein OS=Arabidopsis thaliana OX=3702 GN=AN1_LOCUS19499 PE=4 SV=1	A0A5S9XWB6	Usp domain-containing protein	AN1_LOCUS19499 C24_LOCUS19393	2	2	0.0772	27918.7	5.94
1259	tr|A0A5S9XWL6|A0A5S9XWL6_ARATH Uncharacterized protein OS=Arabidopsis thaliana OX=3702 GN=C24_LOCUS19359 PE=4 SV=1	A0A5S9XWL6	Uncharacterized protein	C24_LOCUS19359	2	2	0.0063	287101	5.87
1260	tr|A0A5S9XXG1|A0A5S9XXG1_ARATH DRIM domain-containing protein OS=Arabidopsis thaliana OX=3702 GN=C24_LOCUS19794 PE=4 SV=1	A0A5S9XXG1	DRIM domain-containing protein	C24_LOCUS19794	2	2	0.0079	300482	8.42
1261	tr|A0A5S9XXY6|A0A5S9XXY6_ARATH Glycine hydroxymethyltransferase OS=Arabidopsis thaliana OX=3702 GN=C24_LOCUS19964 PE=3 SV=1	A0A5S9XXY6	Serine hydroxymethyltransferase (EC 2.1.2.1)	C24_LOCUS19964	2	2	0.0378	57969.1	9.03
1262	tr|A0A5S9Y5B0|A0A5S9Y5B0_ARATH Acetohydroxy-acid synthase small subunit OS=Arabidopsis thaliana OX=3702 GN=AN1_LOCUS22406 PE=3 SV=1	A0A5S9Y5B0	Acetohydroxy-acid synthase small subunit	AN1_LOCUS22406 AT9943_LOCUS19292 C24_LOCUS22297	2	2	0.0356	52303.2	6.78
1263	tr|A0A5S9Y630|A0A5S9Y630_ARATH WPP domain-containing protein OS=Arabidopsis thaliana OX=3702 GN=C24_LOCUS22610 PE=4 SV=1	A0A5S9Y630	WPP domain-containing protein	C24_LOCUS22610	2	2	0.0257	59534.1	4.62
1264	tr|A0A5S9Y707|A0A5S9Y707_ARATH Replication factor C subunit 1 OS=Arabidopsis thaliana OX=3702 GN=C24_LOCUS22816 PE=3 SV=1	A0A5S9Y707	Replication factor C subunit 1	C24_LOCUS22816	2	2	0.022	104475	9.34
1265	tr|A0A5S9YAQ7|A0A5S9YAQ7_ARATH Ubiquitin-like domain-containing protein OS=Arabidopsis thaliana OX=3702 GN=C24_LOCUS24227 PE=4 SV=1	A0A5S9YAQ7	Ubiquitin-like domain-containing protein	C24_LOCUS24227	2	2	0.0289	94780.9	5.04
1266	tr|A0A5S9YE84|A0A5S9YE84_ARATH DNA topoisomerase I OS=Arabidopsis thaliana OX=3702 GN=C24_LOCUS25633 PE=3 SV=1	A0A5S9YE84	DNA topoisomerase I (EC 5.6.2.1) (DNA topoisomerase 1)	C24_LOCUS25633	2	2	0.0153	102932	9.42
1267	tr|A0A5S9YET0|A0A5S9YET0_ARATH Aconitate hydratase OS=Arabidopsis thaliana OX=3702 GN=C24_LOCUS25596 PE=3 SV=1	A0A5S9YET0	Aconitate hydratase (Aconitase) (EC 4.2.1.3)	C24_LOCUS25596	2	2	0.0187	106595	8.17
1268	tr|A0A654E8X8|A0A654E8X8_ARATH Uncharacterized protein OS=Arabidopsis thaliana OX=3702 GN=AN1_LOCUS725 PE=4 SV=1	A0A654E8X8	Fe2OG dioxygenase domain-containing protein	AN1_LOCUS725	2	2	0.0596	42049.7	6.2
1269	tr|A0A654EFC9|A0A654EFC9_ARATH 30S ribosomal protein S15, chloroplastic OS=Arabidopsis thaliana OX=3702 GN=AN1_LOCUS1713 PE=3 SV=1	A0A654EFC9	30S ribosomal protein S15, chloroplastic	AN1_LOCUS1713	2	2	0.043	47328.7	9.54
1270	tr|A0A654EKS3|A0A654EKS3_ARATH Uncharacterized protein OS=Arabidopsis thaliana OX=3702 GN=AN1_LOCUS5380 PE=3 SV=1	A0A654EKS3	Uncharacterized protein	AN1_LOCUS5380	2	2	0.019	120148	6.58
1271	tr|A0A654EMH2|A0A654EMH2_ARATH RRM domain-containing protein OS=Arabidopsis thaliana OX=3702 GN=AN1_LOCUS5953 PE=4 SV=1	A0A654EMH2	Uncharacterized protein	AN1_LOCUS5953 C24_LOCUS5843	2	2	0.0585	46674.3	9.08
1272	tr|A0A654EV56|A0A654EV56_ARATH (thale cress) hypothetical protein OS=Arabidopsis thaliana OX=3702 GN=AN1_LOCUS8615 PE=4 SV=1	A0A654EV56	(thale cress) hypothetical protein	AN1_LOCUS8615 AT9943_LOCUS7386 C24_LOCUS8468	2	2	0.0317	47760.7	9.25
1273	tr|A0A654EY74|A0A654EY74_ARATH Uncharacterized protein OS=Arabidopsis thaliana OX=3702 GN=AN1_LOCUS5981 PE=3 SV=1	A0A654EY74	Uncharacterized protein	AN1_LOCUS5981 C24_LOCUS5871	2	2	0.146	15095.6	4.91
1274	tr|A0A654F3G6|A0A654F3G6_ARATH Ubiquitin receptor RAD23 OS=Arabidopsis thaliana OX=3702 GN=AN1_LOCUS11521 PE=3 SV=1	A0A654F3G6	Ubiquitin receptor RAD23 (DNA repair protein RAD23)	AN1_LOCUS11521	2	2	0.0549	44246.4	4.8
1275	tr|A0A654F487|A0A654F487_ARATH Peptidase_S9 domain-containing protein OS=Arabidopsis thaliana OX=3702 GN=AN1_LOCUS11269 PE=4 SV=1	A0A654F487	Peptidase_S9 domain-containing protein	AN1_LOCUS11269	2	2	0.027	106465	6
1276	tr|A0A654F9Y1|A0A654F9Y1_ARATH Methyltransferase OS=Arabidopsis thaliana OX=3702 GN=AN1_LOCUS13793 PE=3 SV=1	A0A654F9Y1	Methyltransferase (EC 2.1.1.-)	AN1_LOCUS13793	2	2	0.0327	69307.5	6.27
1277	tr|A0A654FE33|A0A654FE33_ARATH Prephenate dehydratase domain-containing protein OS=Arabidopsis thaliana OX=3702 GN=AN1_LOCUS14789 PE=4 SV=1	A0A654FE33	Arogenate dehydratase (EC 4.2.1.91)	AN1_LOCUS14789	2	2	0.0755	45874.3	6.05
1278	tr|A0A654FGG9|A0A654FGG9_ARATH Lactamase_B domain-containing protein OS=Arabidopsis thaliana OX=3702 GN=AN1_LOCUS12402 PE=3 SV=1	A0A654FGG9	Lactamase_B domain-containing protein	AN1_LOCUS12402	2	2	0.1124	28791.4	5.93
1279	tr|A0A654FGH8|A0A654FGH8_ARATH Tyrosine-protein phosphatase domain-containing protein OS=Arabidopsis thaliana OX=3702 GN=AN1_LOCUS12412 PE=4 SV=1	A0A654FGH8	Uncharacterized protein	AN1_LOCUS12412	2	2	0.0745	32087.1	8.72
1280	tr|A0A654FJA3|A0A654FJA3_ARATH Uncharacterized protein OS=Arabidopsis thaliana OX=3702 GN=AN1_LOCUS16336 PE=3 SV=1	A0A654FJA3	Uncharacterized protein	AN1_LOCUS16336	2	2	0.3117	8976.46	9.7
1281	tr|A0A654FN84|A0A654FN84_ARATH PCI domain-containing protein OS=Arabidopsis thaliana OX=3702 GN=AN1_LOCUS17739 PE=4 SV=1	A0A654FN84	Eukaryotic translation initiation factor 3 subunit A (eIF3a) (Eukaryotic translation initiation factor 3 subunit 10)	AN1_LOCUS17739	2	2	0.0243	114298	9.21
1282	tr|A0A654FNF0|A0A654FNF0_ARATH Uncharacterized protein OS=Arabidopsis thaliana OX=3702 GN=AN1_LOCUS17807 PE=4 SV=1	A0A654FNF0	Clp R domain-containing protein	AN1_LOCUS17807	2	2	0.0913	26579.2	8.87
1283	tr|A0A654FRJ4|A0A654FRJ4_ARATH Peptide-methionine (R)-S-oxide reductase OS=Arabidopsis thaliana OX=3702 GN=AN1_LOCUS18897 PE=3 SV=1	A0A654FRJ4	Peptide-methionine (R)-S-oxide reductase (EC 1.8.4.12)	AN1_LOCUS18897	2	2	0.1238	21967.7	8.88
1284	tr|A0A654FU27|A0A654FU27_ARATH Uncharacterized protein OS=Arabidopsis thaliana OX=3702 GN=AN1_LOCUS19695 PE=3 SV=1	A0A654FU27	Elongation factor Ts, mitochondrial (EF-Ts) (EF-TsMt)	EFTS AN1_LOCUS19695	2	2	0.022	103797	4.95
1285	tr|A0A654FW65|A0A654FW65_ARATH PK_Tyr_Ser-Thr domain-containing protein OS=Arabidopsis thaliana OX=3702 GN=AN1_LOCUS20364 PE=3 SV=1	A0A654FW65	Protein kinase domain-containing protein	AN1_LOCUS20364	2	2	0.043	56817.5	5.52
1286	tr|A0A654FX97|A0A654FX97_ARATH Pyruvate decarboxylase OS=Arabidopsis thaliana OX=3702 GN=AN1_LOCUS20918 PE=3 SV=1	A0A654FX97	Pyruvate decarboxylase (EC 4.1.1.1)	AN1_LOCUS20918 AT9943_LOCUS18027	2	2	0.0299	65417.8	5.56
1287	tr|A0A654FZN9|A0A654FZN9_ARATH Uncharacterized protein OS=Arabidopsis thaliana OX=3702 GN=AN1_LOCUS21692 PE=4 SV=1	A0A654FZN9	Uncharacterized protein	AN1_LOCUS21692	2	2	0.0259	94200.9	9.5
1288	tr|A0A654G1Z1|A0A654G1Z1_ARATH NLE domain-containing protein OS=Arabidopsis thaliana OX=3702 GN=AN1_LOCUS22326 PE=4 SV=1	A0A654G1Z1	Ribosome biogenesis protein WDR12 homolog	AN1_LOCUS22326	2	2	0.0485	47307.3	5.6
1289	tr|A0A654G3D2|A0A654G3D2_ARATH Uncharacterized protein OS=Arabidopsis thaliana OX=3702 GN=AN1_LOCUS23048 PE=4 SV=1	A0A654G3D2	Uncharacterized protein	AN1_LOCUS23048	2	2	0.0569	30540.1	9.3
1290	tr|A0A654G7B0|A0A654G7B0_ARATH Uncharacterized protein OS=Arabidopsis thaliana OX=3702 GN=AN1_LOCUS24374 PE=4 SV=1	A0A654G7B0	Uncharacterized protein	AN1_LOCUS24374	2	2	0.0478	62396.8	4.67
1291	tr|A0A654G9M2|A0A654G9M2_ARATH Uncharacterized protein OS=Arabidopsis thaliana OX=3702 GN=AN1_LOCUS25143 PE=3 SV=1	A0A654G9M2	Uncharacterized protein	AN1_LOCUS25143	2	2	0.0405	72894.7	5.91
1292	tr|A0A654G9Y2|A0A654G9Y2_ARATH (thale cress) hypothetical protein OS=Arabidopsis thaliana OX=3702 GN=AN1_LOCUS25276 PE=4 SV=1	A0A654G9Y2	(thale cress) hypothetical protein	AN1_LOCUS25276 AT9943_LOCUS21798	2	2	0.0727	31869	4.91
1293	tr|A0A7G2DRP5|A0A7G2DRP5_ARATH (thale cress) hypothetical protein OS=Arabidopsis thaliana OX=3702 GN=AT9943_LOCUS850 PE=4 SV=1	A0A7G2DRP5	(thale cress) hypothetical protein	AT9943_LOCUS850	2	2	0.0341	85002.5	7.02
1294	tr|A0A7G2DV64|A0A7G2DV64_ARATH (thale cress) hypothetical protein OS=Arabidopsis thaliana OX=3702 GN=AT9943_LOCUS613 PE=4 SV=1	A0A7G2DV64	(thale cress) hypothetical protein	AT9943_LOCUS613	2	2	0.0299	76302.6	6.71
1295	tr|A0A7G2DZQ6|A0A7G2DZQ6_ARATH (thale cress) hypothetical protein OS=Arabidopsis thaliana OX=3702 GN=AT9943_LOCUS2295 PE=4 SV=1	A0A7G2DZQ6	(thale cress) hypothetical protein	AT9943_LOCUS2295	2	2	0.1818	12041.7	5.8
1296	tr|A0A7G2E0G1|A0A7G2E0G1_ARATH (thale cress) hypothetical protein OS=Arabidopsis thaliana OX=3702 GN=AT9943_LOCUS3824 PE=4 SV=1	A0A7G2E0G1	(thale cress) hypothetical protein	AT9943_LOCUS3824	2	2	0.0497	56948.2	6.14
1297	tr|A0A7G2E1N6|A0A7G2E1N6_ARATH (thale cress) hypothetical protein OS=Arabidopsis thaliana OX=3702 GN=AT9943_LOCUS4113 PE=4 SV=1	A0A7G2E1N6	(thale cress) hypothetical protein	AT9943_LOCUS4113	2	2	0.0325	56975.6	9.09
1298	tr|A0A7G2E1X1|A0A7G2E1X1_ARATH (thale cress) hypothetical protein OS=Arabidopsis thaliana OX=3702 GN=AT9943_LOCUS3785 PE=4 SV=1	A0A7G2E1X1	(thale cress) hypothetical protein	AT9943_LOCUS3785	2	2	0.0393	63416	5.15
1299	tr|A0A7G2E284|A0A7G2E284_ARATH (thale cress) hypothetical protein OS=Arabidopsis thaliana OX=3702 GN=AT9943_LOCUS5281 PE=4 SV=1	A0A7G2E284	(thale cress) hypothetical protein	AT9943_LOCUS5281	2	2	0.0531	56103.8	5.21
1300	tr|A0A7G2E2Q2|A0A7G2E2Q2_ARATH (thale cress) hypothetical protein OS=Arabidopsis thaliana OX=3702 GN=AT9943_LOCUS3843 PE=4 SV=1	A0A7G2E2Q2	Pectinesterase (EC 3.1.1.11)	AT9943_LOCUS3843	2	2	0.0477	53040.6	8.86
1301	tr|A0A7G2E911|A0A7G2E911_ARATH (thale cress) hypothetical protein OS=Arabidopsis thaliana OX=3702 GN=AT9943_LOCUS6930 PE=4 SV=1	A0A7G2E911	(thale cress) hypothetical protein	AT9943_LOCUS6930	2	2	0.036	59518.3	4.79
1302	tr|A0A7G2E9W2|A0A7G2E9W2_ARATH (thale cress) hypothetical protein OS=Arabidopsis thaliana OX=3702 GN=AT9943_LOCUS7016 PE=4 SV=1	A0A7G2E9W2	(thale cress) hypothetical protein	AT9943_LOCUS7016	2	2	0.0966	22524.9	4.68
1303	tr|A0A7G2EDD2|A0A7G2EDD2_ARATH (thale cress) hypothetical protein OS=Arabidopsis thaliana OX=3702 GN=AT9943_LOCUS9143 PE=4 SV=1	A0A7G2EDD2	(thale cress) hypothetical protein	AT9943_LOCUS9143	2	2	0.0325	61787.9	5.39
1304	tr|A0A7G2EG65|A0A7G2EG65_ARATH (thale cress) hypothetical protein OS=Arabidopsis thaliana OX=3702 GN=AT9943_LOCUS9428 PE=4 SV=1	A0A7G2EG65	Heme O synthase	AT9943_LOCUS9428	2	2	0.0168	86054	8.48
1305	tr|A0A7G2EH38|A0A7G2EH38_ARATH (thale cress) hypothetical protein OS=Arabidopsis thaliana OX=3702 GN=AT9943_LOCUS9058 PE=4 SV=1	A0A7G2EH38	40S ribosomal protein S26	AT9943_LOCUS9058	2	2	0.1301	13876	11.36
1306	tr|A0A7G2EI44|A0A7G2EI44_ARATH (thale cress) hypothetical protein OS=Arabidopsis thaliana OX=3702 GN=AT9943_LOCUS9725 PE=4 SV=1	A0A7G2EI44	Glutathione transferase (EC 2.5.1.18)	AT9943_LOCUS9725	2	2	0.0977	24076.5	6.09
1307	tr|A0A7G2EKT1|A0A7G2EKT1_ARATH (thale cress) hypothetical protein OS=Arabidopsis thaliana OX=3702 GN=AT9943_LOCUS10712 PE=4 SV=1	A0A7G2EKT1	Eukaryotic translation initiation factor 3 subunit G (eIF3g) (Eukaryotic translation initiation factor 3 RNA-binding subunit) (eIF-3 RNA-binding subunit) (Eukaryotic translation initiation factor 3 subunit 4)	AT9943_LOCUS10712	2	2	0.0371	60681.2	9.61
1308	tr|A0A7G2EMW4|A0A7G2EMW4_ARATH (thale cress) hypothetical protein OS=Arabidopsis thaliana OX=3702 GN=AT9943_LOCUS10631 PE=4 SV=1	A0A7G2EMW4	Non-specific serine/threonine protein kinase (EC 2.7.11.1)	AT9943_LOCUS10631	2	2	0.0214	115118	9.1
1309	tr|A0A7G2EPD7|A0A7G2EPD7_ARATH (thale cress) hypothetical protein OS=Arabidopsis thaliana OX=3702 GN=AT9943_LOCUS12960 PE=4 SV=1	A0A7G2EPD7	(thale cress) hypothetical protein	AT9943_LOCUS12960	2	2	0.1653	14032.6	5.72
1310	tr|A0A7G2EQE3|A0A7G2EQE3_ARATH (thale cress) hypothetical protein OS=Arabidopsis thaliana OX=3702 GN=AT9943_LOCUS12806 PE=4 SV=1	A0A7G2EQE3	(thale cress) hypothetical protein	AT9943_LOCUS12806	2	2	0.0363	42641.6	9.54
1311	tr|A0A7G2EVP3|A0A7G2EVP3_ARATH (thale cress) hypothetical protein OS=Arabidopsis thaliana OX=3702 GN=AT9943_LOCUS15054 PE=4 SV=1	A0A7G2EVP3	(thale cress) hypothetical protein	AT9943_LOCUS15054	2	2	0.0896	30871	5.6
1312	tr|A0A7G2EW37|A0A7G2EW37_ARATH (thale cress) hypothetical protein OS=Arabidopsis thaliana OX=3702 GN=AT9943_LOCUS14388 PE=4 SV=1	A0A7G2EW37	(thale cress) hypothetical protein	AT9943_LOCUS14388	2	2	0.0314	56442.6	10.65
1313	tr|A0A7G2EWI5|A0A7G2EWI5_ARATH (thale cress) hypothetical protein OS=Arabidopsis thaliana OX=3702 GN=AT9943_LOCUS13561 PE=4 SV=1	A0A7G2EWI5	UMP pyrophosphorylase (EC 2.4.2.9)	AT9943_LOCUS13561	2	2	0.0484	45742.5	9.27
1314	tr|A0A7G2EYZ2|A0A7G2EYZ2_ARATH (thale cress) hypothetical protein OS=Arabidopsis thaliana OX=3702 GN=AT9943_LOCUS15285 PE=4 SV=1	A0A7G2EYZ2	(thale cress) hypothetical protein	AT9943_LOCUS15285	2	2	0.013	111946	5.09
1315	tr|A0A7G2F5G5|A0A7G2F5G5_ARATH (thale cress) hypothetical protein OS=Arabidopsis thaliana OX=3702 GN=AT9943_LOCUS16463 PE=4 SV=1	A0A7G2F5G5	(thale cress) hypothetical protein	AT9943_LOCUS16463	2	2	0.0649	58749.1	6.02
1316	tr|A0A7G2FA63|A0A7G2FA63_ARATH (thale cress) hypothetical protein OS=Arabidopsis thaliana OX=3702 GN=AT9943_LOCUS17583 PE=4 SV=1	A0A7G2FA63	Thioredoxin reductase (EC 1.8.1.9)	AT9943_LOCUS17583	2	2	0.0707	40471.5	6.95
1317	tr|A0A7G2FA69|A0A7G2FA69_ARATH (thale cress) hypothetical protein OS=Arabidopsis thaliana OX=3702 GN=AT9943_LOCUS18261 PE=4 SV=1	A0A7G2FA69	(thale cress) hypothetical protein	AT9943_LOCUS18261	2	2	0.2653	10828.3	5.14
1318	tr|A0A7G2FBI7|A0A7G2FBI7_ARATH (thale cress) hypothetical protein OS=Arabidopsis thaliana OX=3702 GN=AT9943_LOCUS18523 PE=4 SV=1	A0A7G2FBI7	(thale cress) hypothetical protein	AT9943_LOCUS18523	2	2	0.0391	88326.8	8.77
1319	tr|A0A7G2FBU3|A0A7G2FBU3_ARATH (thale cress) hypothetical protein OS=Arabidopsis thaliana OX=3702 GN=AT9943_LOCUS20692 PE=4 SV=1	A0A7G2FBU3	(thale cress) hypothetical protein	AT9943_LOCUS20692	2	2	0.0158	137381	5.61
1320	tr|A0A7G2FCF7|A0A7G2FCF7_ARATH (thale cress) hypothetical protein OS=Arabidopsis thaliana OX=3702 GN=AT9943_LOCUS18356 PE=4 SV=1	A0A7G2FCF7	(thale cress) hypothetical protein	AT9943_LOCUS18356	2	2	0.0274	88379.2	8.46
1321	tr|A0A7G2FCH0|A0A7G2FCH0_ARATH (thale cress) hypothetical protein OS=Arabidopsis thaliana OX=3702 GN=AT9943_LOCUS19862 PE=4 SV=1	A0A7G2FCH0	Dihydroorotate dehydrogenase (quinone), mitochondrial (DHOdehase) (EC 1.3.5.2)	AT9943_LOCUS19862	2	2	0.0674	48618	9.21
1322	tr|A0A7G2FD02|A0A7G2FD02_ARATH (thale cress) hypothetical protein OS=Arabidopsis thaliana OX=3702 GN=AT9943_LOCUS21062 PE=4 SV=1	A0A7G2FD02	Microsomal prostaglandin E synthase 2 (EC 1.11.1.7) (EC 5.3.99.3) (Prostaglandin E synthase 2)	AT9943_LOCUS21062	2	2	0.0196	89772.6	9.2
1323	tr|A0A7G2FDC0|A0A7G2FDC0_ARATH (thale cress) hypothetical protein OS=Arabidopsis thaliana OX=3702 GN=AT9943_LOCUS19912 PE=4 SV=1	A0A7G2FDC0	(thale cress) hypothetical protein	AT9943_LOCUS19912	2	2	0.0888	24564.3	10.81
1324	tr|A0A7G2FDW6|A0A7G2FDW6_ARATH (thale cress) hypothetical protein OS=Arabidopsis thaliana OX=3702 GN=AT9943_LOCUS20608 PE=4 SV=1	A0A7G2FDW6	Acetyl-coenzyme A synthetase (EC 6.2.1.1)	AT9943_LOCUS20608	2	2	0.0307	75505.9	5.36
1325	tr|A0A7G2FEC1|A0A7G2FEC1_ARATH (thale cress) hypothetical protein OS=Arabidopsis thaliana OX=3702 GN=AT9943_LOCUS21262 PE=4 SV=1	A0A7G2FEC1	Eukaryotic translation initiation factor 3 subunit D (eIF3d) (Eukaryotic translation initiation factor 3 subunit 7) (eIF-3-zeta)	AT9943_LOCUS21262	2	2	0.0272	66251.2	5.44
1326	tr|A0A7G2FF43|A0A7G2FF43_ARATH (thale cress) hypothetical protein OS=Arabidopsis thaliana OX=3702 GN=AT9943_LOCUS21564 PE=4 SV=1	A0A7G2FF43	(thale cress) hypothetical protein	AT9943_LOCUS21564	2	2	0.0129	183659	5.85
1327	tr|A0A7G2FHM3|A0A7G2FHM3_ARATH (thale cress) hypothetical protein OS=Arabidopsis thaliana OX=3702 GN=AT9943_LOCUS21047 PE=4 SV=1	A0A7G2FHM3	(thale cress) hypothetical protein	AT9943_LOCUS21047	2	2	0.0549	39331.2	5.69
1328	tr|A6XI99|A6XI99_ARATH Ubiquitin (Fragment) OS=Arabidopsis thaliana OX=3702 GN=UBQ10 PE=2 SV=1	A6XI99	Ubiquitin (Fragment)	UBQ10 At4g05320	2	2	0.1187	24565.8	6.4
1329	tr|A8MS71|A8MS71_ARATH Nicotinate-nucleotide pyrophosphorylase [carboxylating] OS=Arabidopsis thaliana OX=3702 GN=QPT PE=1 SV=1	A8MS71	Nicotinate-nucleotide pyrophosphorylase [carboxylating] (EC 2.4.2.19) (Quinolinate phosphoribosyltransferase [decarboxylating])	QPT At2g01350 F10A8.23 F10A8_23	2	2	0.0673	35498.6	5.55
1330	tr|A8MSC5|A8MSC5_ARATH Protein disulfide-isomerase OS=Arabidopsis thaliana OX=3702 GN=UNE5 PE=1 SV=1	A8MSC5	Protein disulfide-isomerase (EC 5.3.4.1)	UNE5 ATPDI11 ATPDIL2-1 MEE30 PDI-LIKE 2-1 PDI11 PROTEIN DISULFIDE ISOMERASE 11 UNFERTILIZED EMBRYO SAC 5 At2g47470 T30B22.23	2	2	0.0507	36564.2	5.49
1331	tr|B3H4K4|B3H4K4_ARATH RNA-binding (RRM/RBD/RNP motifs) family protein OS=Arabidopsis thaliana OX=3702 GN=MMN10.26 PE=1 SV=1	B3H4K4	RNA-binding (RRM/RBD/RNP motifs) family protein	MMN10.26 MMN10_26 At5g59950	2	2	0.09	23578.9	10.45
1332	tr|B4F7N8|B4F7N8_ARATH CCR4-NOT transcription complex subunit 11 OS=Arabidopsis thaliana OX=3702 GN=At5g18420 PE=1 SV=1	B4F7N8	CCR4-NOT transcription complex subunit 11	At5g18420 F20L16.140 F20L16_140	2	2	0.0588	50445.3	5.19
1333	tr|B9DH66|B9DH66_ARATH AT4G34950 protein (Fragment) OS=Arabidopsis thaliana OX=3702 GN=At4g34950 PE=2 SV=1	B9DH66	AT4G34950 protein (Fragment)	At4g34950	2	2	0.0545	33558.8	6.17
1334	tr|B9DH97|B9DH97_ARATH AT2G33120 protein OS=Arabidopsis thaliana OX=3702 GN=SAR1 PE=2 SV=1	B9DH97	AT2G33120 protein (Synaptobrevin-related protein 1)	SAR1 ATVAMP722 VAMP722 At2g33120 F25I18.14 F25I18_14	2	2	0.0699	25811.7	9
1335	tr|F4HRL9|F4HRL9_ARATH DNA-directed RNA polymerase family protein OS=Arabidopsis thaliana OX=3702 GN=ATRPAC42 PE=1 SV=1	F4HRL9	DNA-directed RNA polymerase family protein	ATRPAC42 AAC42 RNA POLYMERASE I SUBUNIT 42 At1g60850 F23C21.3 F23C21_3	2	2	0.0629	33806.3	6.15
1336	tr|F4I0I6|F4I0I6_ARATH BSD domain-containing protein OS=Arabidopsis thaliana OX=3702 GN=At1g69030 PE=1 SV=1	F4I0I6	BSD domain-containing protein	At1g69030 T6L1.21 T6L1_21	2	2	0.082	34766.8	4.7
1337	tr|F4IQD1|F4IQD1_ARATH Glutathione transferase OS=Arabidopsis thaliana OX=3702 GN=GSTZ1 PE=1 SV=1	F4IQD1	Glutathione transferase (EC 2.5.1.18)	GSTZ1 ATGSTZ1 AtMAAI GLUTATHIONE S-TRANSFERASE 18 GST18 MAAI maleylacetoacetate isomerase At2g02390 T16F16.18 T16F16_18	2	2	0.0942	21577.8	6.2
1338	tr|F4JT64|F4JT64_ARATH Pectin acetylesterase OS=Arabidopsis thaliana OX=3702 GN=PAE7 PE=1 SV=1	F4JT64	Pectin acetylesterase (EC 3.1.1.-)	PAE7 pectin acetylesterase 7 At4g19410 T5K18.190 T5K18_190	2	2	0.0406	55832.4	9.23
1339	tr|F4JUM1|F4JUM1_ARATH Protein transport protein SEC23 OS=Arabidopsis thaliana OX=3702 GN=At4g14160 PE=1 SV=1	F4JUM1	Protein transport protein SEC23	At4g14160 Dl3120W FCAALL.112	2	2	0.0414	85376.5	5.64
1340	tr|F4K5I3|F4K5I3_ARATH Proteasome component (PCI) domain protein OS=Arabidopsis thaliana OX=3702 GN=COP13 PE=1 SV=1	F4K5I3	Proteasome component (PCI) domain protein	COP13 COP9 SIGNALOSOME SUBUNIT 3 CSN3 FUS11 FUSCA 11 At5g14250 F18O22.40 F18O22_40	2	2	0.059	39325.2	7.56
1341	tr|O49405|O49405_ARATH Uncharacterized protein AT4g18900 OS=Arabidopsis thaliana OX=3702 GN=At4g18900 PE=4 SV=1	O49405	Uncharacterized protein AT4g18900	At4g18900	2	2	0.0207	107227	4.74
1342	tr|O65551|O65551_ARATH Uncharacterized protein AT4g30990 OS=Arabidopsis thaliana OX=3702 GN=F6I18.100 PE=4 SV=1	O65551	Uncharacterized protein AT4g30990 (Uncharacterized protein F6I18.100)	F6I18.100 At4g30990 At4g30996	2	2	0.0073	326599	8
1343	tr|O82487|O82487_ARATH Phosphoenolpyruvate carboxylase family protein OS=Arabidopsis thaliana OX=3702 GN=T12H20.10 PE=1 SV=1	O82487	Phosphoenolpyruvate carboxylase family protein (Putative aldolase) (T12H20.10 protein)	T12H20.10 At4g10750 At4g10750/T12H20_10	2	2	0.0503	38404.1	5.7
1344	tr|Q0WKW5|Q0WKW5_ARATH Beta-galactosidase OS=Arabidopsis thaliana OX=3702 GN=At3g13750 PE=2 SV=1	Q0WKW5	Beta-galactosidase (EC 3.2.1.23)	At3g13750	2	2	0.0389	65143.9	8.56
1345	tr|Q0WLJ0|Q0WLJ0_ARATH Peroxisomal-3-keto-acyl-CoA thiolase 1 OS=Arabidopsis thaliana OX=3702 GN=At5g48880 PE=2 SV=1	Q0WLJ0	Peroxisomal-3-keto-acyl-CoA thiolase 1	At5g48880	2	2	0.0604	43173	6.34
1346	tr|Q0WP37|Q0WP37_ARATH Allene-oxide cyclase OS=Arabidopsis thaliana OX=3702 GN=At3g25780 PE=2 SV=1	Q0WP37	Allene-oxide cyclase (EC 5.3.99.6)	At3g25780	2	2	0.1279	28397.7	9.19
1347	tr|Q0WU71|Q0WU71_ARATH Uncharacterized protein At1g44835 OS=Arabidopsis thaliana OX=3702 GN=At1g44835 PE=2 SV=1	Q0WU71	Uncharacterized protein At1g44835	At1g44835	2	2	0.0586	33738.5	8.62
1348	tr|Q0WVG7|Q0WVG7_ARATH Phosphate transporter OS=Arabidopsis thaliana OX=3702 GN=At2g38940 PE=2 SV=1	Q0WVG7	Phosphate transporter	At2g38940	2	2	0.044	47458.6	7.01
1349	tr|Q0WWD3|Q0WWD3_ARATH Vacuolar-type H+-ATPase (V-ATPase) subunit D OS=Arabidopsis thaliana OX=3702 GN=At3g58730 PE=2 SV=1	Q0WWD3	Vacuolar-type H+-ATPase (V-ATPase) subunit D	At3g58730	2	2	0.0805	29058.4	9.52
1350	tr|Q42282|Q42282_ARATH RAS Related protein RHA1 (Fragment) OS=Arabidopsis thaliana OX=3702 PE=2 SV=2	Q42282	RAS Related protein RHA1 (Fragment)		2	2	0.2075	11594.1	8.01
1351	tr|Q56X68|Q56X68_ARATH Prefoldin like protein OS=Arabidopsis thaliana OX=3702 GN=At3g22480 PE=2 SV=1	Q56X68	Prefoldin like protein	At3g22480	2	2	0.1554	16525.6	8.59
1352	tr|Q67YQ9|Q67YQ9_ARATH Uncharacterized protein OS=Arabidopsis thaliana OX=3702 PE=2 SV=1	Q67YQ9	Uncharacterized protein		2	2	0.0627	38210.7	7.17
1353	tr|Q6NLH7|Q6NLH7_ARATH At5g19300 OS=Arabidopsis thaliana OX=3702 GN=At5g19300 PE=1 SV=1	Q6NLH7	At5g19300 (Methyltransferase C9orf114 protein) (Uncharacterized protein At5g19300)	At5g19300 F7K24.50 F7K24_50	2	2	0.0704	44879.1	6.09
1354	tr|Q84WH4|Q84WH4_ARATH Splicing factor-like protein OS=Arabidopsis thaliana OX=3702 GN=At5g09880 PE=2 SV=1	Q84WH4	Splicing factor-like protein	At5g09880	2	2	0.0588	59422.4	6.26
1355	tr|Q8GXR8|Q8GXR8_ARATH Uncharacterized protein At4g15640/dl3860c OS=Arabidopsis thaliana OX=3702 GN=At4g15640/dl3860c PE=2 SV=1	Q8GXR8	Uncharacterized protein At4g15640/dl3860c	At4g15640/dl3860c	2	2	0.0641	43837.7	8.92
1356	tr|Q8L5Y4|Q8L5Y4_ARATH P-loop containing nucleoside triphosphate hydrolases superfamily protein OS=Arabidopsis thaliana OX=3702 GN=EMB2765 PE=1 SV=1	Q8L5Y4	P-loop containing nucleoside triphosphate hydrolases superfamily protein (Uncharacterized protein At2g38770)	EMB2765 EMBRYO DEFECTIVE 2765 At2g38770 T6A23.3 T6A23_3	2	2	0.0172	173020	5.42
1357	tr|Q8L830|Q8L830_ARATH WD40-repeat protein (Fragment) OS=Arabidopsis thaliana OX=3702 GN=At5g16750 PE=2 SV=1	Q8L830	WD40-repeat protein (Fragment)	At5g16750	2	2	0.0279	90744.7	5.4
1358	tr|Q8LA37|Q8LA37_ARATH GrpE protein homolog OS=Arabidopsis thaliana OX=3702 PE=2 SV=1	Q8LA37	GrpE protein homolog		2	2	0.0681	31249.6	9.44
1359	tr|Q8LAB9|Q8LAB9_ARATH Protein-lysine N-methyltransferase OS=Arabidopsis thaliana OX=3702 PE=2 SV=1	Q8LAB9	Protein-lysine N-methyltransferase (EC 2.1.1.-)		2	2	0.0698	39130.5	4.44
1360	tr|Q8LEH7|Q8LEH7_ARATH Uncharacterized protein OS=Arabidopsis thaliana OX=3702 PE=2 SV=1	Q8LEH7	Uncharacterized protein		2	2	0.0324	58433	5.86
1361	tr|Q8LF59|Q8LF59_ARATH DNA-binding protein OS=Arabidopsis thaliana OX=3702 GN=At1g75560 PE=2 SV=1	Q8LF59	DNA-binding protein	At1g75560	2	2	0.1496	28371.4	9.73
1362	tr|Q8RUX8|Q8RUX8_ARATH NADH dehydrogenase [ubiquinone] 1 alpha subcomplex assembly factor 3 OS=Arabidopsis thaliana OX=3702 GN=At2g44525 PE=1 SV=1	Q8RUX8	NADH dehydrogenase [ubiquinone] 1 alpha subcomplex assembly factor 3	At2g44525	2	2	0.1235	19056.9	8.6
1363	tr|Q8W112|Q8W112_ARATH Beta-D-glucan exohydrolase-like protein OS=Arabidopsis thaliana OX=3702 GN=At5g20950 PE=1 SV=1	Q8W112	Beta-D-glucan exohydrolase-like protein (Glycosyl hydrolase family protein) (Putative beta-D-glucan exohydrolase)	At5g20950 F22D1.120 F22D1_120	2	2	0.0272	67926	9.23
1364	tr|Q93XZ7|Q93XZ7_ARATH Endoplasmic reticulum transmembrane protein OS=Arabidopsis thaliana OX=3702 GN=At5g42570 PE=1 SV=1	Q93XZ7	Endoplasmic reticulum transmembrane protein	At5g42570 K16E1.4 K16E1_4	2	2	0.0872	24564.5	9.32
1365	tr|Q93ZJ4|Q93ZJ4_ARATH At1g76160/T23E18_10 OS=Arabidopsis thaliana OX=3702 PE=2 SV=1	Q93ZJ4	At1g76160/T23E18_10		2	2	0.0259	60073.9	8.49
1366	tr|Q93ZM6|Q93ZM6_ARATH AT5g63620/MBK5_9 OS=Arabidopsis thaliana OX=3702 GN=MBK5.9 PE=1 SV=1	Q93ZM6	AT5g63620/MBK5_9 (GroES-like zinc-binding alcohol dehydrogenase family protein)	MBK5.9 MBK5_9 At5g63620	2	2	0.0468	45496.8	7.57
1367	tr|Q94AF7|Q94AF7_ARATH At2g07350/T13E11.12 OS=Arabidopsis thaliana OX=3702 GN=PFD1 PE=1 SV=1	Q94AF7	At2g07350/T13E11.12 (PREFOLDIN 1)	PFD1 PREFOLDIN 1 At2g07340 T13E11.11 T13E11_11	2	2	0.1328	14604.5	4.94
1368	tr|Q9FG66|Q9FG66_ARATH Acyl-peptide hydrolase-like OS=Arabidopsis thaliana OX=3702 PE=4 SV=1	Q9FG66	Acyl-peptide hydrolase-like		2	2	0.0236	75421.9	5.08
1369	tr|Q9FGH3|Q9FGH3_ARATH Cinnamoyl-CoA reductase-like protein OS=Arabidopsis thaliana OX=3702 GN=MQJ2.6 PE=1 SV=1	Q9FGH3	Cinnamoyl-CoA reductase-like protein (Dihydroflavonol 4-reductase-like) (NAD(P)-binding Rossmann-fold superfamily protein) (Putative cinnamoyl-CoA reductase)	MQJ2.6 MQJ2_6 At5g58490	2	2	0.0556	35756.8	5.62
1370	tr|Q9FMQ5|Q9FMQ5_ARATH Alpha/beta-Hydrolases superfamily protein OS=Arabidopsis thaliana OX=3702 GN=MWD9.26 PE=1 SV=1	Q9FMQ5	Alpha/beta-Hydrolases superfamily protein (Gb|AAF31728.1)	MWD9.26 MWD9_26 At5g22460	2	2	0.05	39097.7	7.13
1371	tr|Q9FNB7|Q9FNB7_ARATH Gb|AAC98056.1 OS=Arabidopsis thaliana OX=3702 PE=4 SV=1	Q9FNB7	Gb|AAC98056.1		2	2	0.0295	76196.8	5.06
1372	tr|Q9FZ46|Q9FZ46_ARATH F6I1.13 protein OS=Arabidopsis thaliana OX=3702 GN=F6I1.13 PE=3 SV=1	Q9FZ46	F6I1.13 protein	F6I1.13	2	2	0.0953	50749.5	9.04
1373	tr|Q9LIN8|Q9LIN8_ARATH Alpha-galactosidase OS=Arabidopsis thaliana OX=3702 PE=3 SV=1	Q9LIN8	Alpha-galactosidase (EC 3.2.1.22) (Melibiase)		2	2	0.0266	75509.7	8.88
1374	tr|Q9M0D5|Q9M0D5_ARATH AT4g29480/F17A13_300 OS=Arabidopsis thaliana OX=3702 GN=At4g29480 PE=1 SV=1	Q9M0D5	AT4g29480/F17A13_300 (Copia-like retroelement pol polyprotein) (Mitochondrial ATP synthase subunit G protein) (Uncharacterized protein At4g29480)	At4g29480	2	2	0.1475	13939.8	9.02
1375	tr|Q9SF20|Q9SF20_ARATH F26K24.7 protein OS=Arabidopsis thaliana OX=3702 GN=F26K24.7 PE=1 SV=1	Q9SF20	F26K24.7 protein (MD-2-related lipid recognition domain-containing protein / ML domain-containing protein)	F26K24.7 At3g11780	2	2	0.1699	16804.9	4.93
1376	tr|Q9SG17|Q9SG17_ARATH Metal-dependent protein hydrolase OS=Arabidopsis thaliana OX=3702 GN=T1G12.2 PE=1 SV=1	Q9SG17	Metal-dependent protein hydrolase	T1G12.2 F2K15.180 At3g49320	2	2	0.0424	40690.8	6.71
1377	tr|Q9SI58|Q9SI58_ARATH 60S ribosomal export protein NMD3 OS=Arabidopsis thaliana OX=3702 GN=NMD3 PE=1 SV=1	Q9SI58	60S ribosomal export protein NMD3	NMD3 AtNMD3 Nonsense-Mediated mRNA Decay 3 At2g03820 T18C20.2 T18C20_2	2	2	0.0368	59292.9	5.55
1378	tr|Q9SR28|Q9SR28_ARATH F3L24.22 protein OS=Arabidopsis thaliana OX=3702 GN=F3L24.22 PE=4 SV=1	Q9SR28	F3L24.22 protein	F3L24.22	2	2	0.0517	43023.3	4.83
1379	tr|Q9SR67|Q9SR67_ARATH AT3g10020/T22K18_16 OS=Arabidopsis thaliana OX=3702 GN=T22K18.16 PE=1 SV=1	Q9SR67	AT3g10020/T22K18_16 (Plant/protein) (Uncharacterized protein T22K18.16)	T22K18.16 At3g10020	2	2	0.0805	16736.5	5.24
1380	tr|Q9ZVQ2|Q9ZVQ2_ARATH NAD(P)-binding Rossmann-fold superfamily protein OS=Arabidopsis thaliana OX=3702 GN=At2g02400 PE=1 SV=1	Q9ZVQ2	NAD(P)-binding Rossmann-fold superfamily protein (Putative cinnamoyl-CoA reductase)	At2g02400 T16F16.19 T16F16_19	2	2	0.0786	34839.5	5.82
1381	sp|O81097|RPB8A_ARATH DNA-directed RNA polymerases II and V subunit 8A OS=Arabidopsis thaliana OX=3702 GN=NRPB8A PE=1 SV=1	O81097	DNA-directed RNA polymerases II and V subunit 8A (RNA polymerase I, II and III 16.5 kDa subunit) (AtRPABC16.5)	NRPB8A NRPE8A RPABC16.5 At1g54250 F20D21.7	2	1	0.089	16511	5.92
1382	sp|Q9SLJ2|HRD11_ARATH Dehydrin HIRD11 OS=Arabidopsis thaliana OX=3702 GN=HIRD11 PE=1 SV=1	Q9SLJ2	Dehydrin HIRD11 (Histidine-rich dehydrin of 11 kDa) (AtHIRD11) (Protein SRC1 homolog)	HIRD11 SRC1 At1g54410 F20D21.23	2	1	0.1224	10795.6	6.67
1383	tr|A0A178VV45|A0A178VV45_ARATH Nucleolar protein 10 OS=Arabidopsis thaliana OX=3702 GN=AXX17_At2g15810 PE=3 SV=1	A0A178VV45	Nucleolar protein 10	AXX17_At2g15810 AN1_LOCUS8408 C24_LOCUS8259	2	1	0.2344	7391.44	9.52
1384	tr|A0A178WFC0|A0A178WFC0_ARATH WAT1-related protein OS=Arabidopsis thaliana OX=3702 GN=AXX17_At1g69970 PE=3 SV=1	A0A178WFC0	WAT1-related protein	AXX17_At1g69970 AN1_LOCUS6591 AT9943_LOCUS5572 C24_LOCUS6477	2	1	0.0334	42570.5	9.16
1385	tr|A0A384L0Y5|A0A384L0Y5_ARATH Ribosomal_L12 domain-containing protein OS=Arabidopsis thaliana OX=3702 GN=At3g06040 PE=4 SV=1	A0A384L0Y5	Ribosomal_L12 domain-containing protein	At3g06040 AXX17_At3g05740	2	1	0.0484	20799	9.59
1386	tr|A0A7G2EMD1|A0A7G2EMD1_ARATH (thale cress) hypothetical protein OS=Arabidopsis thaliana OX=3702 GN=AT9943_LOCUS11640 PE=4 SV=1	A0A7G2EMD1	Calcium-transporting ATPase (EC 7.2.2.10)	AT9943_LOCUS11640	2	1	0.0057	152821	6.32
1387	tr|A0A7G2ERE6|A0A7G2ERE6_ARATH (thale cress) hypothetical protein OS=Arabidopsis thaliana OX=3702 GN=AT9943_LOCUS13677 PE=4 SV=1	A0A7G2ERE6	(thale cress) hypothetical protein	AT9943_LOCUS13677	2	1	0.0577	18008.3	10.64
1388	tr|B9DI38|B9DI38_ARATH AT1G05190 protein (Fragment) OS=Arabidopsis thaliana OX=3702 GN=At1g05190 PE=2 SV=1	B9DI38	AT1G05190 protein (Fragment)	At1g05190	2	1	0.06	22204.5	9.8
1389	sp|A2RVJ8|HIT4_ARATH Protein HEAT INTOLERANT 4 OS=Arabidopsis thaliana OX=3702 GN=HIT4 PE=1 SV=1	A2RVJ8	Protein HEAT INTOLERANT 4	HIT4 At5g10010 T31P16.7	1	1	0.0253	50516.2	4.92
1390	sp|B0F481|BIODA_ARATH Bifunctional dethiobiotin synthetase/7,8-diamino-pelargonic acid aminotransferase, mitochondrial OS=Arabidopsis thaliana OX=3702 GN=BIO3-BIO1 PE=1 SV=1	B0F481	Bifunctional dethiobiotin synthetase/7,8-diamino-pelargonic acid aminotransferase, mitochondrial (Bifunctional BIO3-BIO1 protein) [Includes: Dethiobiotin synthetase (EC 6.3.3.3) (DTB synthetase) (DTBS) (Protein BIOTIN AUXOTROPH 3); 7,8-diamino-pelargonic acid aminotransferase (DAPA AT) (DAPA aminotransferase) (7,8-diaminononanoate synthase) (DANS) (Adenosylmethionine-8-amino-7-oxononanoate aminot…	BIO3-BIO1 BIO1 BIO3 At5g57590 MUA2.17/MUA2.18	1	1	0.012	91934.4	6.27
1391	sp|B3DNN5|CDC16_ARATH Anaphase-promoting complex subunit 6 OS=Arabidopsis thaliana OX=3702 GN=APC6 PE=2 SV=1	B3DNN5	Anaphase-promoting complex subunit 6 (Cell division cycle protein 16 homolog) (CDC16 homolog) (Cyclosome subunit 6) (Protein NOMEGA)	APC6 CDC16 At1g78770 F9K20.19	1	1	0.0184	61760.8	5.93
1392	sp|B9DFI7|PMT2_ARATH Probable methyltransferase PMT2 OS=Arabidopsis thaliana OX=3702 GN=At1g26850 PE=2 SV=2	B9DFI7	Probable methyltransferase PMT2 (EC 2.1.1.-)	At1g26850 T2P11.4	1	1	0.0211	69622.4	6.53
1393	sp|F4HXZ1|BRO1_ARATH Vacuolar-sorting protein BRO1 OS=Arabidopsis thaliana OX=3702 GN=BRO1 PE=1 SV=1	F4HXZ1	Vacuolar-sorting protein BRO1 (BRO domain-containing protein 1) (AtBRO1)	BRO1 ALIX SPHR1 At1g15130 F9L1.7	1	1	0.0095	95207.6	6.02
1394	sp|F4ICA0|KN8A_ARATH Kinesin-like protein KIN-8A OS=Arabidopsis thaliana OX=3702 GN=KIN8A PE=3 SV=1	F4ICA0	Kinesin-like protein KIN-8A	KIN8A At1g18550 F25I16.11	1	1	0.011	81768.5	9.68
1395	sp|F4IG73|BCHC2_ARATH BEACH domain-containing protein C2 OS=Arabidopsis thaliana OX=3702 GN=BCHC2 PE=1 SV=1	F4IG73	BEACH domain-containing protein C2 (BEACH-domain homolog C2)	BCHC2 At2g45540	1	1	0.0023	328088	5.6
1396	sp|F4IS91|RSA1_ARATH Protein SHORT ROOT IN SALT MEDIUM 1 OS=Arabidopsis thaliana OX=3702 GN=RSA1 PE=1 SV=1	F4IS91	Protein SHORT ROOT IN SALT MEDIUM 1 (AtRSA1) (Protein EMBRYO DEFECTIVE 1579)	RSA1 emb1579 At2g03150 T18E12.18	1	1	0.0127	150911	6.15
1397	sp|F4JU70|COAC2_ARATH Mitochondrial carrier protein CoAc2 OS=Arabidopsis thaliana OX=3702 GN=COAC2 PE=2 SV=1	F4JU70	Mitochondrial carrier protein CoAc2 (AtCoAc2) (Mitochondrial coenzyme A transporter CoAc2)	COAC2 At4g26180 F20B18.290 T25K17.6	1	1	0.0181	37092.8	9.66
1398	sp|F4KF27|MDA2_ARATH Mediator-associated protein 2 OS=Arabidopsis thaliana OX=3702 GN=At5g64680 PE=1 SV=1	F4KF27	Mediator-associated protein 2	At5g64680 MUB3.20	1	1	0.0616	23327.8	9.04
1399	sp|O04023|SRC2_ARATH Protein SRC2 homolog OS=Arabidopsis thaliana OX=3702 GN=SRC2 PE=1 SV=1	O04023	Protein SRC2 homolog (AtSRC2)	SRC2 At1g09070 F7G19.6	1	1	0.037	34188.9	6.44
1400	sp|O04292|ATBH9_ARATH Homeobox-leucine zipper protein ATHB-9 OS=Arabidopsis thaliana OX=3702 GN=ATHB-9 PE=1 SV=1	O04292	Homeobox-leucine zipper protein ATHB-9 (HD-ZIP protein ATHB-9) (Homeodomain transcription factor ATHB-9) (Protein PHAVOLUTA)	ATHB-9 HB9 PHV At1g30490 F26G16.11	1	1	0.0095	92400.7	5.99
1401	sp|O04350|TBCA_ARATH Tubulin-folding cofactor A OS=Arabidopsis thaliana OX=3702 GN=TFCA PE=1 SV=2	O04350	Tubulin-folding cofactor A (AtTFCA) (CFA) (Protein KIESEL) (TCP1-chaperonin cofactor A) (Tubulin-specific chaperone A)	TFCA KIS At2g30410 T06B20.22 T09D09.22	1	1	0.1858	12824.4	4.96
1402	sp|O22224|NP93A_ARATH Nuclear pore complex protein NUP93A OS=Arabidopsis thaliana OX=3702 GN=NUP93A PE=1 SV=2	O22224	Nuclear pore complex protein NUP93A (Nucleoporin 93A)	NUP93A At2g41620 T32G6.14	1	1	0.0186	96614	6.73
1403	sp|O22229|TRXB3_ARATH NADPH-dependent thioredoxin reductase 3 OS=Arabidopsis thaliana OX=3702 GN=NTRC PE=1 SV=2	O22229	NADPH-dependent thioredoxin reductase 3 (NTR3) (EC 1.8.1.9) (NADPH-dependent thioredoxin reductase C) (ANTR-C) (AtNTRC)	NTRC At2g41680 T32G6.20	1	1	0.034	57948.9	6.31
1404	sp|O22941|IDE1_ARATH Insulin-degrading enzyme-like 1, peroxisomal OS=Arabidopsis thaliana OX=3702 GN=PXM16 PE=2 SV=1	O22941	Insulin-degrading enzyme-like 1, peroxisomal (EC 3.4.24.-) (Insulysin-like 1) (Peroxisomal M16 protease) (Zinc-metallopeptidase)	PXM16 At2g41790 T11A7.11	1	1	0.0144	110994	5.67
1405	sp|O48737|TRXM1_ARATH Thioredoxin M1, chloroplastic OS=Arabidopsis thaliana OX=3702 GN=At1g03680 PE=1 SV=1	O48737	Thioredoxin M1, chloroplastic (AtTrxm1)	At1g03680 F21B7.28 F21B7_7	1	1	0.0894	19664.4	9.14
1406	sp|O49453|Y4844_ARATH Uncharacterized protein At4g28440 OS=Arabidopsis thaliana OX=3702 GN=At4g28440 PE=1 SV=1	O49453	Uncharacterized protein At4g28440	At4g28440 F20O9.120	1	1	0.0784	16458.8	9.47
1407	sp|O49499|CAMT4_ARATH Caffeoyl-CoA O-methyltransferase 1 OS=Arabidopsis thaliana OX=3702 GN=CCOAOMT1 PE=1 SV=1	O49499	Caffeoyl-CoA O-methyltransferase 1 (EC 2.1.1.104) (Trans-caffeoyl-CoA 3-O-methyltransferase) (CCoAMT) (CCoAOMT1)	CCOAOMT1 At4g34050 F28A23.190	1	1	0.0618	29154.9	5.13
1408	sp|O64879|BGL15_ARATH Beta-glucosidase 15 OS=Arabidopsis thaliana OX=3702 GN=BGLU15 PE=1 SV=1	O64879	Beta-glucosidase 15 (AtBGLU15) (EC 3.2.1.21)	BGLU15 At2g44450 F4I1.26	1	1	0.0316	56904.8	7.56
1409	sp|O65583|UKL4_ARATH Uridine kinase-like protein 4 OS=Arabidopsis thaliana OX=3702 GN=UKL4 PE=2 SV=2	O65583	Uridine kinase-like protein 4 [Includes: Uridine kinase (UK) (EC 2.7.1.48); Putative uracil phosphoribosyltransferase (UPRTase) (EC 2.4.2.9) (UMP pyrophosphorylase)]	UKL4 UPT1 At4g26510 M3E9.60	1	1	0.032	52637.9	6.37
1410	sp|O80786|MCM5_ARATH DNA replication licensing factor MCM5 OS=Arabidopsis thaliana OX=3702 GN=MCM5 PE=1 SV=1	O80786	DNA replication licensing factor MCM5 (EC 3.6.4.12) (Minichromosome maintenance protein 5) (AtMCM5)	MCM5 At2g07690 T12J2	1	1	0.0193	81013.6	7.17
1411	sp|O80875|SMXL7_ARATH Protein SMAX1-LIKE 7 OS=Arabidopsis thaliana OX=3702 GN=SMXL7 PE=1 SV=1	O80875	Protein SMAX1-LIKE 7 (AtSMXL7) (Protein D53-like 1) (AtD53-like 1) (Protein D53-like SMXL 7)	SMXL7 At2g29970 F23F1.11	1	1	0.007	111923	6.75
1412	sp|O81235|SODM1_ARATH Superoxide dismutase [Mn] 1, mitochondrial OS=Arabidopsis thaliana OX=3702 GN=MSD1 PE=1 SV=2	O81235	Superoxide dismutase [Mn] 1, mitochondrial (EC 1.15.1.1) (Protein MANGANESE SUPEROXIDE DISMUTASE 1) (AtMSD1) (Protein MATERNAL EFFECT EMBRYO ARREST 33)	MSD1 MEE3 SODA At3g10920 F9F8.26	1	1	0.0649	25443.6	8.47
1413	sp|O81816|MO2_ARATH Monooxygenase 2 OS=Arabidopsis thaliana OX=3702 GN=MO2 PE=2 SV=1	O81816	Monooxygenase 2 (AtMO2) (EC 1.14.13.-)	MO2 At4g38540 F20M13.100	1	1	0.0393	45504.6	5.94
1414	sp|O82230|EBFC2_ARATH Nucleoid-associated protein At2g24020, chloroplastic OS=Arabidopsis thaliana OX=3702 GN=STIC2 PE=1 SV=2	O82230	Nucleoid-associated protein At2g24020, chloroplastic (Suppressor of tic40 protein 2)	STIC2 At2g24020 T29E15.22	1	1	0.0604	19811.3	9.14
1415	sp|O82265|SCC3_ARATH Sister-chromatid cohesion protein 3 OS=Arabidopsis thaliana OX=3702 GN=SCC3 PE=1 SV=2	O82265	Sister-chromatid cohesion protein 3 (AtSCC3) (Stromalin protein)	SCC3 SA At2g47980 T9J23.3	1	1	0.0109	125758	5.24
1416	sp|O82629|VATG2_ARATH V-type proton ATPase subunit G2 OS=Arabidopsis thaliana OX=3702 GN=VHA-G2 PE=1 SV=2	O82629	V-type proton ATPase subunit G2 (V-ATPase subunit G2) (Vacuolar H(+)-ATPase subunit G isoform 2) (Vacuolar proton pump subunit G2)	VHA-G2 VAG2 VATG2 At4g23710 F9D16.180	1	1	0.1038	11742	5.5
1417	sp|P32826|SCP49_ARATH Serine carboxypeptidase-like 49 OS=Arabidopsis thaliana OX=3702 GN=SCPL49 PE=2 SV=2	P32826	Serine carboxypeptidase-like 49 (EC 3.4.16.-)	SCPL49 At3g10410 F13M14.32	1	1	0.0174	57300.7	5.2
1418	sp|P38025|PUR7_ARATH Phosphoribosylaminoimidazole-succinocarboxamide synthase, chloroplastic OS=Arabidopsis thaliana OX=3702 GN=PUR7 PE=2 SV=2	P38025	Phosphoribosylaminoimidazole-succinocarboxamide synthase, chloroplastic (EC 6.3.2.6) (SAICAR synthetase)	PUR7 At3g21110 MSA6.15 MSA6.26	1	1	0.0316	46062.7	6.06
1419	sp|P42748|UBC4_ARATH Ubiquitin-conjugating enzyme E2 4 OS=Arabidopsis thaliana OX=3702 GN=UBC4 PE=2 SV=2	P42748	Ubiquitin-conjugating enzyme E2 4 (EC 2.3.2.23) (E2 ubiquitin-conjugating enzyme 4) (Ubiquitin carrier protein 4) (Ubiquitin-conjugating enzyme E2-21 kDa 1) (Ubiquitin-protein ligase 4)	UBC4 At5g41340 MYC6.5	1	1	0.0535	21297.5	4.23
1420	sp|P42813|RNS1_ARATH Ribonuclease 1 OS=Arabidopsis thaliana OX=3702 GN=RNS1 PE=1 SV=1	P42813	Ribonuclease 1 (EC 4.6.1.19)	RNS1 At2g02990 T17M13.16	1	1	0.0391	25396.3	5.08
1421	sp|P43082|HEVL_ARATH Hevein-like preproprotein OS=Arabidopsis thaliana OX=3702 GN=HEL PE=1 SV=1	P43082	Hevein-like preproprotein [Cleaved into: CB-HEL; CD-HEL (EC 3.1.-.-) (RNase)]	HEL At3g04720 F7O18.21	1	1	0.0377	22936.4	7.89
1422	sp|P45434|SSRA_ARATH Translocon-associated protein subunit alpha OS=Arabidopsis thaliana OX=3702 GN=At2g21160 PE=2 SV=3	P45434	Translocon-associated protein subunit alpha (TRAP-alpha) (Signal sequence receptor subunit alpha) (SSR-alpha)	At2g21160 F26H11.8	1	1	0.0271	28167	5.08
1423	sp|P46637|ARGI1_ARATH Arginase 1, mitochondrial OS=Arabidopsis thaliana OX=3702 GN=ARGAH1 PE=1 SV=1	P46637	Arginase 1, mitochondrial (EC 3.5.3.1) (Agmatinase ARGAH1) (EC 3.5.3.11) (Arginine amidohydrolase 1) (AtARGAH1)	ARGAH1 At4g08900 T3H13.7	1	1	0.0409	37344.2	6.11
1424	sp|P46643|AAT1_ARATH Aspartate aminotransferase, mitochondrial OS=Arabidopsis thaliana OX=3702 GN=ASP1 PE=1 SV=1	P46643	Aspartate aminotransferase, mitochondrial (EC 2.6.1.1) (Transaminase A)	ASP1 At2g30970 F7F1.18	1	1	0.0326	47757.2	8.36
1425	sp|P48512|TF2B1_ARATH Transcription initiation factor IIB-1 OS=Arabidopsis thaliana OX=3702 GN=TFIIB1 PE=1 SV=1	P48512	Transcription initiation factor IIB-1 (General transcription factor TFIIB-1) (AtTFIIB1)	TFIIB1 At2g41630 T32G6.15	1	1	0.0256	34271.2	6.34
1426	sp|P56772|CLPP1_ARATH Chloroplastic ATP-dependent Clp protease proteolytic subunit 1 OS=Arabidopsis thaliana OX=3702 GN=clpP1 PE=1 SV=2	P56772	Chloroplastic ATP-dependent Clp protease proteolytic subunit 1 (EC 3.4.21.92) (Endopeptidase ClpP1) (pClpP)	clpP1 ClpP AtCg00670	1	1	0.0765	22123.3	4.88
1427	sp|P56798|RR3_ARATH 30S ribosomal protein S3, chloroplastic OS=Arabidopsis thaliana OX=3702 GN=rps3 PE=3 SV=1	P56798	30S ribosomal protein S3, chloroplastic	rps3 AtCg00800	1	1	0.0413	25188.1	9.51
1428	sp|P57752|ACBP6_ARATH Acyl-CoA-binding domain-containing protein 6 OS=Arabidopsis thaliana OX=3702 GN=ACBP6 PE=1 SV=1	P57752	Acyl-CoA-binding domain-containing protein 6 (Acyl-CoA binding protein 6) (Acyl-CoA-binding protein) (ACBP)	ACBP6 At1g31812 F5M6.27	1	1	0.1304	10385.7	5.19
1429	sp|P82873|TO202_ARATH Mitochondrial import receptor subunit TOM20-2 OS=Arabidopsis thaliana OX=3702 GN=TOM20-2 PE=1 SV=2	P82873	Mitochondrial import receptor subunit TOM20-2 (Translocase of outer membrane 20 kDa subunit 2)	TOM20-2 At1g27390 F17L21.18	1	1	0.0524	23169.9	5.53
1430	sp|P92558|NU1M_ARATH NADH-ubiquinone oxidoreductase chain 1 OS=Arabidopsis thaliana OX=3702 GN=ND1 PE=1 SV=4	P92558	NADH-ubiquinone oxidoreductase chain 1 (EC 7.1.1.2) (NADH dehydrogenase subunit 1)	ND1 NAD1 AtMg00516/AtMg01120/AtMg01275; At2g07785; At2g07786	1	1	0.0585	36029.9	7.57
1431	sp|P92963|RAB1C_ARATH Ras-related protein RABB1c OS=Arabidopsis thaliana OX=3702 GN=RABB1C PE=1 SV=1	P92963	Ras-related protein RABB1c (AtRABB1c) (Ras-related protein Rab2A) (AtRab2A)	RABB1C RAB2 RAB2A At4g17170 dl4620c FCAALL.365	1	1	0.0616	23164	6.96
1432	sp|Q08466|CSK22_ARATH Casein kinase II subunit alpha-2 OS=Arabidopsis thaliana OX=3702 GN=CKA2 PE=1 SV=3	Q08466	Casein kinase II subunit alpha-2 (CK II) (EC 2.7.11.1) (Casein kinase alpha 2) (AtCKA2)	CKA2 At3g50000 F3A4.80	1	1	0.0323	47232	8.46
1433	sp|Q09152|FPPS1_ARATH Farnesyl pyrophosphate synthase 1, mitochondrial OS=Arabidopsis thaliana OX=3702 GN=FPS1 PE=2 SV=2	Q09152	Farnesyl pyrophosphate synthase 1, mitochondrial (FPP synthase 1) (FPS 1) (EC 2.5.1.10) ((2E,6E)-farnesyl diphosphate synthase 1) (Dimethylallyltranstransferase 1) (EC 2.5.1.1) (Farnesyl diphosphate synthase 1) (Geranyltranstransferase 1)	FPS1 At5g47770 MCA23.9	1	1	0.0234	44260.5	6.57
1434	sp|Q0WL80|UGGG_ARATH UDP-glucose:glycoprotein glucosyltransferase OS=Arabidopsis thaliana OX=3702 GN=UGGT PE=1 SV=1	Q0WL80	UDP-glucose:glycoprotein glucosyltransferase (EC 2.4.1.-) (EMS-mutagenized BRI1 suppressor 1) (Protein PRIORITY IN SWEET LIFE 2)	UGGT EBS1 PSL2 At1g71220 F23N20 F3I17.13	1	1	0.0093	181802	5.56
1435	sp|Q3EC60|SUVHA_ARATH Putative inactive histone-lysine N-methyltransferase family member SUVH10 OS=Arabidopsis thaliana OX=3702 GN=SUVH10 PE=3 SV=1	Q3EC60	Putative inactive histone-lysine N-methyltransferase family member SUVH10 (Histone H3-K9 methyltransferase 10) (H3-K9-HMTase 10) (Protein SET DOMAIN GROUP 11) (Suppressor of variegation 3-9 homolog protein 10) (Su(var)3-9 homolog protein 10)	SUVH10 SDG11 SET11 At2g05900 T6P5.10	1	1	0.0288	35022.9	8.93
1436	sp|Q3EDL4|Y1154_ARATH Probable serine/threonine-protein kinase At1g01540 OS=Arabidopsis thaliana OX=3702 GN=At1g01540 PE=1 SV=2	Q3EDL4	Probable serine/threonine-protein kinase At1g01540 (EC 2.7.11.1)	At1g01540 F22L4.8	1	1	0.0169	52324.2	7.66
1437	sp|Q41906|CYT3_ARATH Cysteine proteinase inhibitor 3 OS=Arabidopsis thaliana OX=3702 GN=CYS3 PE=2 SV=2	Q41906	Cysteine proteinase inhibitor 3 (AtCYS-3)	CYS3 FL3-27 At2g40880 T20B5.8	1	1	0.064	14421.5	8.55
1438	sp|Q42403|TRXH3_ARATH Thioredoxin H3 OS=Arabidopsis thaliana OX=3702 GN=TRX3 PE=1 SV=1	Q42403	Thioredoxin H3 (AtTrxh3) (Thioredoxin 3) (AtTRX3)	TRX3 At5g42980 MBD2.18	1	1	0.0678	13109.1	5.06
1439	sp|Q42512|CR15A_ARATH Protein COLD-REGULATED 15A, chloroplastic OS=Arabidopsis thaliana OX=3702 GN=COR15A PE=1 SV=1	Q42512	Protein COLD-REGULATED 15A, chloroplastic (AtCOR15A)	COR15A At2g42540 F14N22.19	1	1	0.0576	14605.1	6.62
1440	sp|Q42572|DNLI1_ARATH DNA ligase 1 OS=Arabidopsis thaliana OX=3702 GN=LIG1 PE=2 SV=2	Q42572	DNA ligase 1 (AtLIG1) (EC 6.5.1.1) (DNA ligase I) (Polydeoxyribonucleotide synthase [ATP] 1)	LIG1 At1g08130 T23G18.1 T6D22.23	1	1	0.0152	87739.4	8.2
1441	sp|Q42577|NDUS7_ARATH NADH dehydrogenase [ubiquinone] iron-sulfur protein 7, mitochondrial OS=Arabidopsis thaliana OX=3702 GN=At5g11770 PE=1 SV=1	Q42577	NADH dehydrogenase [ubiquinone] iron-sulfur protein 7, mitochondrial (EC 7.1.1.2)	At5g11770 T22P22_160	1	1	0.0459	24043.7	9.53
1442	sp|Q56XI1|PPR25_ARATH Pentatricopeptide repeat-containing protein At1g09410, mitochondrial OS=Arabidopsis thaliana OX=3702 GN=PCMP-H18 PE=1 SV=2	Q56XI1	Pentatricopeptide repeat-containing protein At1g09410, mitochondrial	PCMP-H18 At1g09410 F14J9.7	1	1	0.0241	79793.3	6.35
1443	sp|Q5HZ00|SPS3_ARATH Solanesyl diphosphate synthase 3, chloroplastic/mitochondrial OS=Arabidopsis thaliana OX=3702 GN=SPS3 PE=1 SV=1	Q5HZ00	Solanesyl diphosphate synthase 3, chloroplastic/mitochondrial (EC 2.5.1.85) (All-trans-nonaprenyl-diphosphate synthase 3 (geranylgeranyl-diphosphate specific)) (Geranyl diphosphate synthase 1) (Trans-type polyprenyl pyrophosphate synthase) (AtPPPS)	SPS3 GPS1 At2g34630 T31E10.3	1	1	0.0284	46400.5	6.29
1444	sp|Q67Z52|TBCB_ARATH Tubulin-folding cofactor B OS=Arabidopsis thaliana OX=3702 GN=TFCB PE=1 SV=1	Q67Z52	Tubulin-folding cofactor B (AtTFCB) (Protein EMBRYO DEFECTIVE 2804)	TFCB EMB2804 TBCB At3g10220 F14P13.18	1	1	0.0453	27330.4	5.28
1445	sp|Q682I1|BOLA1_ARATH Protein BOLA1, chloroplastic OS=Arabidopsis thaliana OX=3702 GN=BOLA1 PE=1 SV=1	Q682I1	Protein BOLA1, chloroplastic	BOLA1 At1g55805 F14J16	1	1	0.0688	17671.8	9.22
1446	sp|Q6NLG7|RFA3B_ARATH Replication protein A 14 kDa subunit B OS=Arabidopsis thaliana OX=3702 GN=RPA3B PE=1 SV=1	Q6NLG7	Replication protein A 14 kDa subunit B (AtRPA14B) (Replication factor A protein 3B) (Replication protein A 3B)	RPA3B RFA3B RPA14B At4g18590 F28J12.250	1	1	0.066	11716.1	5.23
1447	sp|Q6WWW4|UPL3_ARATH E3 ubiquitin-protein ligase UPL3 OS=Arabidopsis thaliana OX=3702 GN=UPL3 PE=1 SV=1	Q6WWW4	E3 ubiquitin-protein ligase UPL3 (Ubiquitin-protein ligase 3) (EC 2.3.2.26) (HECT ubiquitin-protein ligase 3) (HECT-type E3 ubiquitin transferase UPL3) (Protein KAKTUS)	UPL3 KAK At4g38600/At4g38610 F20M13.160/F20M13.170	1	1	0.0085	202926	5.82
1448	sp|Q6ZY51|PWD_ARATH Phosphoglucan, water dikinase, chloroplastic OS=Arabidopsis thaliana OX=3702 GN=GWD3 PE=1 SV=1	Q6ZY51	Phosphoglucan, water dikinase, chloroplastic (EC 2.7.9.5)	GWD3 OK1 PWD At5g26570 F9D12.1 F9D12.19	1	1	0.0067	131321	5.86
1449	sp|Q7DLR9|PSB4_ARATH Proteasome subunit beta type-4 OS=Arabidopsis thaliana OX=3702 GN=PBG1 PE=1 SV=2	Q7DLR9	Proteasome subunit beta type-4 (20S proteasome beta subunit G-1) (Proteasome component H) (Proteasome subunit beta type-7)	PBG1 PRCH At1g56450 F13N6.3	1	1	0.061	27651	6.09
1450	sp|Q84JZ6|MORF3_ARATH Multiple organellar RNA editing factor 3, mitochondrial OS=Arabidopsis thaliana OX=3702 GN=MORF3 PE=1 SV=1	Q84JZ6	Multiple organellar RNA editing factor 3, mitochondrial (RNA editing-interacting protein 3)	MORF3 RIP3 At3g06790 F3E22.7	1	1	0.0533	27558	9.02
1451	sp|Q84LM4|AARE_ARATH Acylamino-acid-releasing enzyme OS=Arabidopsis thaliana OX=3702 GN=AARE PE=1 SV=1	Q84LM4	Acylamino-acid-releasing enzyme (AARE) (EC 3.4.19.1) (Oxidized protein hydrolase) (OPH)	AARE At4g14570 dl3325w	1	1	0.0196	83936.7	5.61
1452	sp|Q84TH4|SR45A_ARATH Serine/arginine-rich splicing factor SR45a OS=Arabidopsis thaliana OX=3702 GN=SR45A PE=1 SV=1	Q84TH4	Serine/arginine-rich splicing factor SR45a (At-SR45A) (AtSR45a) (Protein TRANSFORMER2-like) (atTra2)	SR45A TRA2 At1g07350 F22G5.31	1	1	0.0209	44977.4	11.56
1453	sp|Q84WJ9|PP1R7_ARATH Protein phosphatase 1 regulatory inhibitor subunit PPP1R7 homolog OS=Arabidopsis thaliana OX=3702 GN=At5g19680 PE=1 SV=1	Q84WJ9	Protein phosphatase 1 regulatory inhibitor subunit PPP1R7 homolog	At5g19680	1	1	0.0366	36984.7	4.71
1454	sp|Q84WS0|SBT11_ARATH Subtilisin-like protease SBT1.1 OS=Arabidopsis thaliana OX=3702 GN=SBTI1.1 PE=1 SV=1	Q84WS0	Subtilisin-like protease SBT1.1 (EC 3.4.21.-) (Subtilase subfamily 1 member 1) (AtSBT1.1)	SBTI1.1 At1g01900 F22M8.3	1	1	0.0103	83246.5	8.43
1455	sp|Q84WU8|FTSH3_ARATH ATP-dependent zinc metalloprotease FTSH 3, mitochondrial OS=Arabidopsis thaliana OX=3702 GN=FTSH3 PE=1 SV=1	Q84WU8	ATP-dependent zinc metalloprotease FTSH 3, mitochondrial (AtFTSH3) (EC 3.4.24.-)	FTSH3 At2g29080 T9I4.16	1	1	0.0111	89351.7	6.8
1456	sp|Q84WW5|VAP13_ARATH Vesicle-associated protein 1-3 OS=Arabidopsis thaliana OX=3702 GN=PVA13 PE=2 SV=1	Q84WW5	Vesicle-associated protein 1-3 (Plant VAP homolog 13) (AtPVA13) (VAMP-associated protein 1-3) [Cleaved into: Vesicle-associated protein 1-3, N-terminally processed]	PVA13 At4g00170 F6N15.21	1	1	0.0377	26374	6.75
1457	sp|Q8H1Q2|NBP35_ARATH Cytosolic Fe-S cluster assembly factor NBP35 OS=Arabidopsis thaliana OX=3702 GN=NBP35 PE=1 SV=1	Q8H1Q2	Cytosolic Fe-S cluster assembly factor NBP35 (Nucleotide binding protein 35) (AtNBP35)	NBP35 At5g50960 K3K7.12	1	1	0.0571	37305.6	4.79
1458	sp|Q8L4H0|WEE1_ARATH Wee1-like protein kinase OS=Arabidopsis thaliana OX=3702 GN=WEE1 PE=1 SV=1	Q8L4H0	Wee1-like protein kinase (EC 2.7.10.2) (Wee1-At)	WEE1 At1g02970 F22D16.3	1	1	0.016	56529.6	8.35
1459	sp|Q8L733|Y4121_ARATH Putative transferase At4g12130, mitochondrial OS=Arabidopsis thaliana OX=3702 GN=At4g12130 PE=1 SV=1	Q8L733	Putative transferase At4g12130, mitochondrial (EC 2.1.-.-) (Iron-sulfur cluster assembly factor homolog COG0354)	At4g12130 F16J13.200	1	1	0.028	43527.4	6.3
1460	sp|Q8L7L0|OBGC_ARATH GTP-binding protein OBGC, chloroplastic OS=Arabidopsis thaliana OX=3702 GN=OBGL PE=2 SV=1	Q8L7L0	GTP-binding protein OBGC, chloroplastic (AtOBGC) (GTP-binding protein OBG-like) (AtOBGL) (Protein CHLOROPLASTIC SAR1) (CPSAR1) (Protein EMBRYO DEFECTIVE 269) (Protein EMBRYO DEFECTIVE 3138)	OBGL EMB269 EMB3138 At5g18570 T28N17.50	1	1	0.0117	75646.8	5.07
1461	sp|Q8LBZ7|SDHB1_ARATH Succinate dehydrogenase [ubiquinone] iron-sulfur subunit 1, mitochondrial OS=Arabidopsis thaliana OX=3702 GN=SDH2-1 PE=1 SV=2	Q8LBZ7	Succinate dehydrogenase [ubiquinone] iron-sulfur subunit 1, mitochondrial (EC 1.3.5.1) (Iron-sulfur subunit of complex II) (Ip)	SDH2-1 At3g27380 K1G2.9	1	1	0.0251	31170.6	8.78
1462	sp|Q8LDV3|Y4320_ARATH Uncharacterized protein At4g13200, chloroplastic OS=Arabidopsis thaliana OX=3702 GN=At4g13200 PE=1 SV=2	Q8LDV3	Uncharacterized protein At4g13200, chloroplastic	At4g13200 F17N18.90	1	1	0.0649	20429.3	5.27
1463	sp|Q8LG98|OTU1_ARATH OVARIAN TUMOR DOMAIN-containing deubiquitinating enzyme 1 OS=Arabidopsis thaliana OX=3702 GN=OTU1 PE=1 SV=2	Q8LG98	OVARIAN TUMOR DOMAIN-containing deubiquitinating enzyme 1 (OTU domain-containing protein 1) (EC 3.4.19.12) (Deubiquitinating enzyme OTU1)	OTU1 At1g28120 F13K9.21	1	1	0.0327	34434.1	4.55
1464	sp|Q8LKS5|LACS7_ARATH Long chain acyl-CoA synthetase 7, peroxisomal OS=Arabidopsis thaliana OX=3702 GN=LACS7 PE=1 SV=2	Q8LKS5	Long chain acyl-CoA synthetase 7, peroxisomal (AtLACS7) (EC 6.2.1.3)	LACS7 At5g27600 F15A18.60	1	1	0.0157	77352.3	6.15
1465	sp|Q8LLD0|NUP96_ARATH Nuclear pore complex protein NUP96 OS=Arabidopsis thaliana OX=3702 GN=NUP96 PE=1 SV=1	Q8LLD0	Nuclear pore complex protein NUP96 (AtNUP96) (Nucleoporin 96) (Nucleoporin PRECOCIOUS) (Nucleoporin PRECOZ) (Protein MODIFIER OF SNC1 3) (Protein SUPPRESSOR OF AUXIN RESISTANCE 3)	NUP96 MOS3 PRE SAR3 At1g80680 F23A5.3	1	1	0.0076	119153	5.03
1466	sp|Q8LPQ8|MSSP2_ARATH Monosaccharide-sensing protein 2 OS=Arabidopsis thaliana OX=3702 GN=MSSP2 PE=1 SV=2	Q8LPQ8	Monosaccharide-sensing protein 2 (Sugar transporter MSSP2)	MSSP2 At4g35300 F23E12.140	1	1	0.0096	78524.2	5.25
1467	sp|Q8RWH3|YAK1_ARATH Dual specificity protein kinase YAK1 homolog OS=Arabidopsis thaliana OX=3702 GN=YAK1 PE=1 SV=1	Q8RWH3	Dual specificity protein kinase YAK1 homolog (AtYAK1) (EC 2.7.12.1) (Dual specificity tyrosine-phosphorylation-regulated kinase YAK1)	YAK1 At5g35980 MEE13.9	1	1	0.0094	105522	8.54
1468	sp|Q8RXN6|PRP31_ARATH U4/U6 small nuclear ribonucleoprotein Prp31 homolog OS=Arabidopsis thaliana OX=3702 GN=PRP31 PE=1 SV=1	Q8RXN6	U4/U6 small nuclear ribonucleoprotein Prp31 homolog (Pre-mRNA-processing factor 31 homolog) (Protein EMBRYO DEFECTIVE 1220)	PRP31 EMB1220 At1g60170 T13D8.6	1	1	0.0165	52644.3	5.59
1469	sp|Q8S4Y1|THIC1_ARATH Acetyl-CoA acetyltransferase, cytosolic 1 OS=Arabidopsis thaliana OX=3702 GN=AAT1 PE=1 SV=1	Q8S4Y1	Acetyl-CoA acetyltransferase, cytosolic 1 (EC 2.3.1.9) (Cytosolic acetoacetyl-CoA thiolase 1) (Thiolase 1) (Protein EMBRYO DEFECTIVE 1276)	AAT1 EMB1276 At5g48230 MIF21.12	1	1	0.0223	41411.1	6.46
1470	sp|Q8S9L5|TIG_ARATH Trigger factor-like protein TIG, Chloroplastic OS=Arabidopsis thaliana OX=3702 GN=TIG PE=1 SV=1	Q8S9L5	Trigger factor-like protein TIG, Chloroplastic (EC 5.2.1.8) (Immunophilin TIG) (Peptidyl-prolyl cis-trans isomerase TIG) (PPIase TIG) (Rotamase)	TIG At5g55220 MCO15_17	1	1	0.0183	61732.8	5.25
1471	sp|Q8VWQ5|WRK50_ARATH Probable WRKY transcription factor 50 OS=Arabidopsis thaliana OX=3702 GN=WRKY50 PE=2 SV=1	Q8VWQ5	Probable WRKY transcription factor 50 (WRKY DNA-binding protein 50)	WRKY50 At5g26170 T19G15.20	1	1	0.0578	19291	5.95
1472	sp|Q8VXZ9|R47BP_ARATH Polyadenylate-binding protein RBP47B' OS=Arabidopsis thaliana OX=3702 GN=RBP47B' PE=2 SV=1	Q8VXZ9	Polyadenylate-binding protein RBP47B' (Poly(A)-binding protein RBP47B') (RNA-binding protein 47B') (AtRBP47B prime) (AtRBP47B')	RBP47B' At5g19350 F7K24.100	1	1	0.0282	46596.4	5.47
1473	sp|Q8VZ74|ERA_ARATH GTPase ERA-like, chloroplastic OS=Arabidopsis thaliana OX=3702 GN=At5g66470 PE=2 SV=1	Q8VZ74	GTPase ERA-like, chloroplastic (GTP-binding protein Era-like)	At5g66470 K1F13.13	1	1	0.0164	48930.8	6.59
1474	sp|Q8VZT8|RT11_ARATH Probable ribosomal protein S11, mitochondrial OS=Arabidopsis thaliana OX=3702 GN=NFD3 PE=1 SV=1	Q8VZT8	Probable ribosomal protein S11, mitochondrial (MRP-S11) (S11mt) (Protein NUCLEAR FUSION DEFECTIVE 3, mitochondrial)	NFD3 At1g31817 F5M6.25	1	1	0.0478	33925.6	10.48
1475	sp|Q8W4E1|RH47_ARATH DEAD-box ATP-dependent RNA helicase 47, mitochondrial OS=Arabidopsis thaliana OX=3702 GN=RH47 PE=1 SV=2	Q8W4E1	DEAD-box ATP-dependent RNA helicase 47, mitochondrial (EC 3.6.4.13) (Protein EMBRYO DEFECTIVE 1586) (Protein INCREASED SIZE EXCLUSION LIMIT 1)	RH47 EMB1586 ISE1 At1g12770 F13K23.1 T12C24.30	1	1	0.0181	60717.5	9.3
1476	sp|Q93VK5|LUT5_ARATH Protein LUTEIN DEFICIENT 5, chloroplastic OS=Arabidopsis thaliana OX=3702 GN=CYP97A3 PE=1 SV=1	Q93VK5	Protein LUTEIN DEFICIENT 5, chloroplastic (EC 1.14.-.-) (Cytochrome P450 97A3)	CYP97A3 LUT5 At1g31800 F5M6.19	1	1	0.0134	66844.9	5.81
1477	sp|Q93VM8|COPT5_ARATH Copper transporter 5 OS=Arabidopsis thaliana OX=3702 GN=COPT5 PE=1 SV=1	Q93VM8	Copper transporter 5 (AtCOPT5)	COPT5 At5g20650 T1M15.50	1	1	0.0822	15784.1	9.12
1478	sp|Q93Y39|RH13_ARATH DEAD-box ATP-dependent RNA helicase 13 OS=Arabidopsis thaliana OX=3702 GN=RH13 PE=2 SV=3	Q93Y39	DEAD-box ATP-dependent RNA helicase 13 (EC 3.6.4.13)	RH13 At3g16840 K20I9.7	1	1	0.0121	93985	8.56
1479	sp|Q93ZG7|RH38_ARATH DEAD-box ATP-dependent RNA helicase 38 OS=Arabidopsis thaliana OX=3702 GN=RH38 PE=1 SV=2	Q93ZG7	DEAD-box ATP-dependent RNA helicase 38 (EC 3.6.4.13) (Low expression of osmotically-responsive genes 4 protein) (Protein CRYOPHYTE)	RH38 LOS4 At3g53110 T4D2.40	1	1	0.0423	55383.4	5.18
1480	sp|Q93ZV7|LA1_ARATH La protein 1 OS=Arabidopsis thaliana OX=3702 GN=LA1 PE=1 SV=1	Q93ZV7	La protein 1 (AtLa1)	LA1 At4g32720 F4D11.80	1	1	0.0231	48094.9	5.07
1481	sp|Q940G0|TMN1_ARATH Transmembrane 9 superfamily member 1 OS=Arabidopsis thaliana OX=3702 GN=TMN1 PE=1 SV=1	Q940G0	Transmembrane 9 superfamily member 1 (Endomembrane protein 12) (Transmembrane nine protein 1) (AtTMN1)	TMN1 EMP12 At1g10950 T19D16.13	1	1	0.0204	66892.2	7.55
1482	sp|Q941A6|SDH6_ARATH Succinate dehydrogenase subunit 6, mitochondrial OS=Arabidopsis thaliana OX=3702 GN=SDH6 PE=1 SV=1	Q941A6	Succinate dehydrogenase subunit 6, mitochondrial	SDH6 At1g08480	1	1	0.1901	15812.5	6.28
1483	sp|Q944L7|SLP2_ARATH Shewanella-like protein phosphatase 2 OS=Arabidopsis thaliana OX=3702 GN=SLP2 PE=1 SV=1	Q944L7	Shewanella-like protein phosphatase 2 (AtSLP2) (EC 3.1.-.-)	SLP2 At1g18480 F15H18.29 F15H18.4	1	1	0.0281	43281.3	7.07
1484	sp|Q945M1|NDUB9_ARATH NADH dehydrogenase [ubiquinone] 1 beta subcomplex subunit 9 OS=Arabidopsis thaliana OX=3702 GN=CIB22 PE=1 SV=1	Q945M1	NADH dehydrogenase [ubiquinone] 1 beta subcomplex subunit 9 (B22 subunit of eukaryotic mitochondrial complex I) (Complex I-B22) (AtCIB22) (CI-B22) (NADH-ubiquinone oxidoreductase B22 subunit)	CIB22 At4g34700 T4L20_280	1	1	0.094	13616.2	8.73
1485	sp|Q949S9|SPF27_ARATH Pre-mRNA-splicing factor SPF27 homolog OS=Arabidopsis thaliana OX=3702 GN=MOS4 PE=1 SV=1	Q949S9	Pre-mRNA-splicing factor SPF27 homolog (Modifier of SNC1 member 4) (Protein BCAS2 homolog)	MOS4 BCAS2 SPF27 At3g18165 MRC8.16	1	1	0.0277	29679.4	5.32
1486	sp|Q94AD1|D1861_ARATH Putative DNA-binding protein At1g48610 OS=Arabidopsis thaliana OX=3702 GN=At1g48610 PE=1 SV=1	Q94AD1	Putative DNA-binding protein At1g48610 (AT-hook DNA-binding motif-containing protein At1g48610)	At1g48610 T1N15.24	1	1	0.066	21673.5	11.42
1487	sp|Q94EH8|THO4C_ARATH THO complex subunit 4C OS=Arabidopsis thaliana OX=3702 GN=ALY3 PE=1 SV=1	Q94EH8	THO complex subunit 4C (ALYREF homolog 3) (AtALY3)	ALY3 DIP1 THO4C At1g66260 T6J19.1	1	1	0.0542	31317.9	10.92
1488	sp|Q94F49|H2A5_ARATH Probable histone H2A.5 OS=Arabidopsis thaliana OX=3702 GN=At5g27670 PE=1 SV=1	Q94F49	Probable histone H2A.5 (HTA7)	At5g27670 F15A18.130	1	1	0.0467	15908.2	10.47
1489	sp|Q94HV8|PUX15_ARATH Putative plant UBX domain-containing protein 15 OS=Arabidopsis thaliana OX=3702 GN=PUX15 PE=5 SV=2	Q94HV8	Putative plant UBX domain-containing protein 15 (PUX15)	PUX15 At1g59550 T30E16.10 T4M14.13	1	1	0.0474	40904.6	4.9
1490	sp|Q94JT5|CYL2_ARATH Cyclase-like protein 2 OS=Arabidopsis thaliana OX=3702 GN=CYCLASE2 PE=2 SV=1	Q94JT5	Cyclase-like protein 2	CYCLASE2 At4g35220 F23E12.220	1	1	0.0368	29987.2	5.64
1491	sp|Q94KD0|TA15B_ARATH Transcription initiation factor TFIID subunit 15b OS=Arabidopsis thaliana OX=3702 GN=TAF15B PE=1 SV=1	Q94KD0	Transcription initiation factor TFIID subunit 15b (TBP-associated factor 15b) (AtTAF15b)	TAF15B At5g58470 MQJ2.60 MQJ2.7	1	1	0.019	42315.3	8.73
1492	sp|Q94LA9|CYL3_ARATH Cyclase-like protein 3 OS=Arabidopsis thaliana OX=3702 GN=CYCLASE3 PE=2 SV=1	Q94LA9	Cyclase-like protein 3	CYCLASE3 At1g44542 T18F15.4	1	1	0.0332	30635.7	5.68
1493	sp|Q95749|RT03_ARATH Ribosomal protein S3, mitochondrial OS=Arabidopsis thaliana OX=3702 GN=RPS3 PE=1 SV=3	Q95749	Ribosomal protein S3, mitochondrial	RPS3 AtMg00090	1	1	0.0126	64875.6	10.35
1494	sp|Q9C509|SGPL_ARATH Sphingosine-1-phosphate lyase OS=Arabidopsis thaliana OX=3702 GN=DPL1 PE=1 SV=1	Q9C509	Sphingosine-1-phosphate lyase (AtSPL1) (S1PL) (SP-lyase) (SPL) (EC 4.1.2.27) (Dihydrosphingosine phosphate lyase 1) (AtDPL1) (Sphingosine-1-phosphate aldolase)	DPL1 At1g27980 F13K9.8	1	1	0.0239	59477.2	8.04
1495	sp|Q9C718|RH20_ARATH DEAD-box ATP-dependent RNA helicase 20 OS=Arabidopsis thaliana OX=3702 GN=RH20 PE=2 SV=1	Q9C718	DEAD-box ATP-dependent RNA helicase 20 (EC 3.6.4.13)	RH20 At1g55150 T7N22.9	1	1	0.018	55575.5	9.1
1496	sp|Q9C723|NADE_ARATH Glutamine-dependent NAD(+) synthetase OS=Arabidopsis thaliana OX=3702 GN=At1g55090 PE=2 SV=1	Q9C723	Glutamine-dependent NAD(+) synthetase (EC 6.3.5.1) (NAD(+) synthase [glutamine-hydrolyzing]) (NAD(+) synthetase)	At1g55090 T7N22.4	1	1	0.0179	80899.6	5.61
1497	sp|Q9C826|ABA2_ARATH Xanthoxin dehydrogenase OS=Arabidopsis thaliana OX=3702 GN=ABA2 PE=1 SV=1	Q9C826	Xanthoxin dehydrogenase (EC 1.1.1.288) (Protein ABSCISIC ACID DEFICIENT 2) (Protein GLUCOSE INSENSITIVE 1) (Protein IMPAIRED SUCROSE INDUCTION 4) (Protein SALOBRENO 3) (Protein SALT RESISTANT 1) (Protein SUGAR INSENSITIVE 4) (Short-chain alcohol dehydrogenase ABA2) (Short-chain dehydrogenase reductase 1) (AtSDR1) (Xanthoxin oxidase)	ABA2 GIN1 ISI4 SAN3 SDR1 SIS4 SRE1 At1g52340 F19K6.3	1	1	0.0596	30272.1	5.84
1498	sp|Q9C8H1|AB11C_ARATH ABC transporter C family member 11 OS=Arabidopsis thaliana OX=3702 GN=ABCC11 PE=2 SV=2	Q9C8H1	ABC transporter C family member 11 (ABC transporter ABCC.11) (AtABCC11) (EC 7.6.2.2) (ATP-energized glutathione S-conjugate pump 12) (Glutathione S-conjugate-transporting ATPase 12) (Multidrug resistance-associated protein 12)	ABCC11 MRP11 MRP12 At1g30420 F26G16.1 T4K22.1	1	1	0.0047	168102	7.75
1499	sp|Q9C8L4|ETHE1_ARATH Persulfide dioxygenase ETHE1 homolog, mitochondrial OS=Arabidopsis thaliana OX=3702 GN=GLY3 PE=1 SV=3	Q9C8L4	Persulfide dioxygenase ETHE1 homolog, mitochondrial (EC 1.13.11.18) (Glyoxalase II) (Glx II) (Sulfur dioxygenase ETHE1)	GLY3 At1g53580 F22G10.9 T3F20.11	1	1	0.034	32331.6	6.5
1500	sp|Q9C8Z4|HEAT1_ARATH Uncharacterized protein At3g06530 OS=Arabidopsis thaliana OX=3702 GN=At3g06530 PE=1 SV=3	Q9C8Z4	Uncharacterized protein At3g06530	At3g06530 F5E6.14	1	1	0.0068	246319	6.63
1501	sp|Q9C9Z2|RER3_ARATH Protein RETICULATA-RELATED 3, chloroplastic OS=Arabidopsis thaliana OX=3702 GN=RER3 PE=1 SV=1	Q9C9Z2	Protein RETICULATA-RELATED 3, chloroplastic	RER3 At3g08640 F17O14.11	1	1	0.0297	35252.1	9.01
1502	sp|Q9CA42|CRWN3_ARATH Protein CROWDED NUCLEI 3 OS=Arabidopsis thaliana OX=3702 GN=CRWN3 PE=1 SV=1	Q9CA42	Protein CROWDED NUCLEI 3 (Protein LITTLE NUCLEI 3)	CRWN3 LINC3 At1g68790 F14K14.10	1	1	0.0101	127202	5.27
1503	sp|Q9FF81|VPS36_ARATH Vacuolar protein sorting-associated protein 36 OS=Arabidopsis thaliana OX=3702 GN=VPS36 PE=1 SV=1	Q9FF81	Vacuolar protein sorting-associated protein 36 (AtVPS36) (ESCRT-II complex subunit VPS36)	VPS36 At5g04920 MUG13.23	1	1	0.0341	49033.3	5.54
1504	sp|Q9FFD8|MBS2_ARATH Protein METHYLENE BLUE SENSITIVITY 2 OS=Arabidopsis thaliana OX=3702 GN=MBS2 PE=1 SV=1	Q9FFD8	Protein METHYLENE BLUE SENSITIVITY 2	MBS2 At5g16470 MQK4.20	1	1	0.0673	11238.9	9.84
1505	sp|Q9FFE6|AAE5_ARATH Probable acyl-activating enzyme 5, peroxisomal OS=Arabidopsis thaliana OX=3702 GN=AAE5 PE=1 SV=1	Q9FFE6	Probable acyl-activating enzyme 5, peroxisomal (EC 6.2.1.-) (AMP-binding protein 5) (AtAMPBP5)	AAE5 AMPBP5 At5g16370 MQK4.9	1	1	0.0181	60769.3	6.53
1506	sp|Q9FG38|SNX1_ARATH Sorting nexin 1 OS=Arabidopsis thaliana OX=3702 GN=SNX1 PE=1 SV=1	Q9FG38	Sorting nexin 1 (AtSNX1) (Vacuolar protein sorting-associated protein 5 homolog)	SNX1 VPS5 At5g06140 K16F4.11 MBL20	1	1	0.0249	46522.6	6.76
1507	sp|Q9FGC4|JAL42_ARATH Jacalin-related lectin 42 OS=Arabidopsis thaliana OX=3702 GN=JAL42 PE=3 SV=1	Q9FGC4	Jacalin-related lectin 42	JAL42 At5g35950 MEE13.5	1	1	0.0135	49021.5	5.77
1508	sp|Q9FGF0|PGML1_ARATH Phosphoglycerate mutase-like protein 1 OS=Arabidopsis thaliana OX=3702 GN=At5g64460 PE=2 SV=1	Q9FGF0	Phosphoglycerate mutase-like protein 1	At5g64460 T12B11.5	1	1	0.0532	31598.6	5.9
1509	sp|Q9FIH8|SPP_ARATH Stromal processing peptidase, chloroplastic OS=Arabidopsis thaliana OX=3702 GN=SPP PE=2 SV=1	Q9FIH8	Stromal processing peptidase, chloroplastic (EC 3.4.24.-) (Chloroplast processing enzyme)	SPP CPE At5g42390 MDH9.8	1	1	0.0087	140605	6.13
1510	sp|Q9FIX2|AIGLA_ARATH AIG2-like protein A OS=Arabidopsis thaliana OX=3702 GN=AIG2LA PE=1 SV=1	Q9FIX2	AIG2-like protein A (EC 2.3.2.-) (AIG2-like protein) (Avirulence-induced gene 2-like protein) (Avirulence-induced gene 2-like protein A) (Putative gamma-glutamylcyclotransferase)	AIG2LA At5g39720 MIJ24.180 MKM21.1 MKM21.3 MKM21_10	1	1	0.0364	19102.6	5.45
1511	sp|Q9FJ95|DHSO_ARATH Sorbitol dehydrogenase OS=Arabidopsis thaliana OX=3702 GN=SDH PE=1 SV=1	Q9FJ95	Sorbitol dehydrogenase (SDH) (EC 1.1.1.-) (Polyol dehydrogenase) (Ribitol dehydrogenase) (RDH) (EC 1.1.1.56) (Xylitol dehydrogenase) (XDH) (EC 1.1.1.9)	SDH At5g51970 MSG15.7	1	1	0.0192	39255.2	5.67
1512	sp|Q9FKA4|PER62_ARATH Peroxidase 62 OS=Arabidopsis thaliana OX=3702 GN=PER62 PE=2 SV=1	Q9FKA4	Peroxidase 62 (Atperox P62) (EC 1.11.1.7) (ATP24a)	PER62 P62 At5g39580 MIJ24.50 MIJ24.7	1	1	0.0219	34133.2	8.81
1513	sp|Q9FLP0|MA651_ARATH 65-kDa microtubule-associated protein 1 OS=Arabidopsis thaliana OX=3702 GN=MAP65-1 PE=1 SV=1	Q9FLP0	65-kDa microtubule-associated protein 1 (AtMAP65-1)	MAP65-1 At5g55230 MCO15.18	1	1	0.0239	65784	4.97
1514	sp|Q9FMB4|AUG5_ARATH AUGMIN subunit 5 OS=Arabidopsis thaliana OX=3702 GN=AUG5 PE=1 SV=1	Q9FMB4	AUGMIN subunit 5	AUG5 At5g38880 K15E6.9	1	1	0.0101	89180.2	6.01
1515	sp|Q9FME4|PP438_ARATH Pentatricopeptide repeat-containing protein PNM1, mitochondrial OS=Arabidopsis thaliana OX=3702 GN=PNM1 PE=1 SV=1	Q9FME4	Pentatricopeptide repeat-containing protein PNM1, mitochondrial (PPR PROTEIN LOCALIZED TO THE NUCLEUS AND MITOCHONDRIA 1)	PNM1 At5g60960 MSL3.8	1	1	0.0192	59142.8	9.41
1516	sp|Q9FMN4|TCLOT_ARATH Thioredoxin-like protein Clot OS=Arabidopsis thaliana OX=3702 GN=At5g42850 PE=2 SV=1	Q9FMN4	Thioredoxin-like protein Clot (Thioredoxin Clot) (AtClot)	At5g42850 MBD2.4	1	1	0.0746	15206.1	6.07
1517	sp|Q9FMU2|PP380_ARATH Pentatricopeptide repeat-containing protein At5g14080 OS=Arabidopsis thaliana OX=3702 GN=At5g14080 PE=2 SV=2	Q9FMU2	Pentatricopeptide repeat-containing protein At5g14080	At5g14080 MUA22.8	1	1	0.0142	71362.9	7.83
1518	sp|Q9FN03|UVR8_ARATH Ultraviolet-B receptor UVR8 OS=Arabidopsis thaliana OX=3702 GN=UVR8 PE=1 SV=1	Q9FN03	Ultraviolet-B receptor UVR8 (Protein UV-B RESISTANCE 8) (RCC1 domain-containing protein UVR8)	UVR8 At5g63860 MGI19.7	1	1	0.0318	47117.8	5.42
1519	sp|Q9FNK4|OAT_ARATH Ornithine aminotransferase, mitochondrial OS=Arabidopsis thaliana OX=3702 GN=DELTA-OAT PE=1 SV=1	Q9FNK4	Ornithine aminotransferase, mitochondrial (EC 2.6.1.13) (Ornithine delta-aminotransferase) (Ornithine--oxo-acid aminotransferase)	DELTA-OAT At5g46180 MCL19.24	1	1	0.0274	52177.4	7.15
1520	sp|Q9FNR1|RBG3_ARATH Glycine-rich RNA-binding protein 3, mitochondrial OS=Arabidopsis thaliana OX=3702 GN=RBG3 PE=1 SV=1	Q9FNR1	Glycine-rich RNA-binding protein 3, mitochondrial (AtGR-RBP3) (AtRBG3) (Mitochondrial RNA-binding protein 2a) (At-mRBP2a) (Organelle RRM domain-containing protein 3)	RBG3 GR-RBP3 MRBP2A ORRM3 At5g61030 MAF19_30	1	1	0.0485	29984.5	4.87
1521	sp|Q9FT73|RECQ2_ARATH ATP-dependent DNA helicase Q-like 2 OS=Arabidopsis thaliana OX=3702 GN=RECQL2 PE=1 SV=1	Q9FT73	ATP-dependent DNA helicase Q-like 2 (EC 3.6.4.12) (RecQ-like protein 2) (AtRQ2) (AtRecQ2) (AtRecQl2)	RECQL2 MED34 MED34_1 RECQ2 RQL2 At1g31360 T19E23.16	1	1	0.0113	79368	7.21
1522	sp|Q9FWR2|AVPX_ARATH Pyrophosphate-energized membrane proton pump 3 OS=Arabidopsis thaliana OX=3702 GN=AVPL2 PE=3 SV=1	Q9FWR2	Pyrophosphate-energized membrane proton pump 3 (EC 7.1.3.1) (AVP1-like protein 2) (Pyrophosphate-energized inorganic pyrophosphatase 3) (H(+)-PPase 3)	AVPL2 At1g16780 F17F16.2	1	1	0.0162	85347.9	5.53
1523	sp|Q9FYJ2|OSB4_ARATH Protein OSB4, chloroplastic OS=Arabidopsis thaliana OX=3702 GN=OSB4 PE=2 SV=1	Q9FYJ2	Protein OSB4, chloroplastic (Organellar single-stranded DNA-binding protein 4)	OSB4 At1g31010 F17F8.7	1	1	0.0361	40627	7.81
1524	sp|Q9FYK0|TMK2_ARATH Receptor-like kinase TMK2 OS=Arabidopsis thaliana OX=3702 GN=TMK2 PE=1 SV=1	Q9FYK0	Receptor-like kinase TMK2 (EC 2.7.11.1) (BARK1-like kinase 3) (Leucine-rich repeat receptor-like kinases TMK2) (Transmembrane kinase 2)	TMK2 BLK3 At1g24650 F21J9.31 F5A9.23	1	1	0.0079	97405.1	5.93
1525	sp|Q9LES2|UBA2A_ARATH UBP1-associated protein 2A OS=Arabidopsis thaliana OX=3702 GN=UBA2A PE=1 SV=1	Q9LES2	UBP1-associated protein 2A (UBP1-interacting protein 2a)	UBA2A At3g56860 T8M16.190	1	1	0.0188	51438.1	5.05
1526	sp|Q9LF41|UBE4_ARATH Probable ubiquitin conjugation factor E4 OS=Arabidopsis thaliana OX=3702 GN=PUB1 PE=2 SV=1	Q9LF41	Probable ubiquitin conjugation factor E4 (EC 2.3.2.27) (Plant U-box protein 1) (RING-type E3 ubiquitin transferase E4) (U-box domain-containing protein 1) (Ubiquitin-fusion degradation protein 2-like) (UB fusion protein 2-like)	PUB1 UFD2 At5g15400 T20K14_10	1	1	0.0154	117527	5.42
1527	sp|Q9LHA7|PER31_ARATH Peroxidase 31 OS=Arabidopsis thaliana OX=3702 GN=PER31 PE=2 SV=1	Q9LHA7	Peroxidase 31 (Atperox P31) (EC 1.11.1.7) (ATP41)	PER31 P31 At3g28200 T19D11.1 T19D11.4	1	1	0.0538	35302.1	9.22
1528	sp|Q9LIG6|NIFU4_ARATH NifU-like protein 4, mitochondrial OS=Arabidopsis thaliana OX=3702 GN=NIFU4 PE=2 SV=1	Q9LIG6	NifU-like protein 4, mitochondrial (AtNfu-III) (AtNfu4)	NIFU4 NFU2 NFU4 At3g20970 MFD22.10	1	1	0.0353	30504.2	4.9
1529	sp|Q9LK88|NQR_ARATH NADPH:quinone oxidoreductase OS=Arabidopsis thaliana OX=3702 GN=NQR PE=1 SV=1	Q9LK88	NADPH:quinone oxidoreductase (EC 1.6.5.2)	NQR At3g27890 K16N12.13	1	1	0.0663	21555.5	6.84
1530	sp|Q9LKU8|PP401_ARATH Pentatricopeptide repeat-containing protein At5g28460 OS=Arabidopsis thaliana OX=3702 GN=At5g28460 PE=2 SV=1	Q9LKU8	Pentatricopeptide repeat-containing protein At5g28460	At5g28460 F21B23.1	1	1	0.0091	86965	6.35
1531	sp|Q9LM60|B3GT5_ARATH Probable beta-1,3-galactosyltransferase 5 OS=Arabidopsis thaliana OX=3702 GN=B3GALT5 PE=2 SV=1	Q9LM60	Probable beta-1,3-galactosyltransferase 5 (EC 2.4.1.-)	B3GALT5 At1g22015 F2E2.6	1	1	0.0302	45200	8.38
1532	sp|Q9LRZ3|PUM24_ARATH Pumilio homolog 24 OS=Arabidopsis thaliana OX=3702 GN=APUM24 PE=1 SV=1	Q9LRZ3	Pumilio homolog 24 (APUM-24) (AtPUM24)	APUM24 At3g16810 K20I9_3	1	1	0.0203	71602.8	9.16
1533	sp|Q9LS26|BSK2_ARATH Serine/threonine-protein kinase BSK2 OS=Arabidopsis thaliana OX=3702 GN=BSK2 PE=1 SV=1	Q9LS26	Serine/threonine-protein kinase BSK2 (EC 2.7.11.1) (Brassinosteroid-signaling kinase 2)	BSK2 At5g46570 F10E10.4	1	1	0.0164	54972	5.47
1534	sp|Q9LT47|FIE_ARATH Polycomb group protein FERTILIZATION-INDEPENDENT ENDOSPERM OS=Arabidopsis thaliana OX=3702 GN=FIE PE=1 SV=2	Q9LT47	Polycomb group protein FERTILIZATION-INDEPENDENT ENDOSPERM (Protein FERTILIZATION-INDEPENDENT SEED 3)	FIE FIS3 At3g20740 MOE17.5	1	1	0.0461	41256.6	5.85
1535	sp|Q9LTR9|NMT1_ARATH Glycylpeptide N-tetradecanoyltransferase 1 OS=Arabidopsis thaliana OX=3702 GN=NMT1 PE=1 SV=2	Q9LTR9	Glycylpeptide N-tetradecanoyltransferase 1 (EC 2.3.1.97) (Myristoyl-CoA:protein N-myristoyltransferase 1) (NMT 1) (Type I N-myristoyltransferase 1) (Peptide N-myristoyltransferase 1)	NMT1 At5g57020 MHM17.15	1	1	0.023	49798.3	6.34
1536	sp|Q9LU46|RH35_ARATH DEAD-box ATP-dependent RNA helicase 35 OS=Arabidopsis thaliana OX=3702 GN=RH35 PE=2 SV=1	Q9LU46	DEAD-box ATP-dependent RNA helicase 35 (EC 3.6.4.13)	RH35 At5g51280 MWD22.23	1	1	0.0118	65805.7	6.25
1537	sp|Q9LV48|PERK1_ARATH Proline-rich receptor-like protein kinase PERK1 OS=Arabidopsis thaliana OX=3702 GN=PERK1 PE=1 SV=1	Q9LV48	Proline-rich receptor-like protein kinase PERK1 (EC 2.7.11.1) (Proline-rich extensin-like receptor kinase 1) (AtPERK1)	PERK1 At3g24550 MOB24.13	1	1	0.0215	69271	8.51
1538	sp|Q9LV91|DPE1_ARATH 4-alpha-glucanotransferase DPE1, chloroplastic/amyloplastic OS=Arabidopsis thaliana OX=3702 GN=DPE1 PE=1 SV=1	Q9LV91	4-alpha-glucanotransferase DPE1, chloroplastic/amyloplastic (EC 2.4.1.25) (Amylomaltase) (Disproportionating enzyme) (D-enzyme) (Protein DISPROPORTIONATING ENZYME 1)	DPE1 At5g64860 MXK3.9	1	1	0.0278	64411.2	5.44
1539	sp|Q9LVA0|BAG7_ARATH BAG family molecular chaperone regulator 7 OS=Arabidopsis thaliana OX=3702 GN=BAG7 PE=1 SV=1	Q9LVA0	BAG family molecular chaperone regulator 7 (Bcl-2-associated athanogene 7)	BAG7 At5g62390 MMI9.22	1	1	0.0224	51566.8	9.28
1540	sp|Q9LVJ0|UVB31_ARATH UV-B-induced protein At3g17800, chloroplastic OS=Arabidopsis thaliana OX=3702 GN=At3g17800 PE=2 SV=1	Q9LVJ0	UV-B-induced protein At3g17800, chloroplastic	At3g17800 MEB5.2	1	1	0.019	46066.6	9.2
1541	sp|Q9LW27|C71BF_ARATH Bifunctional dihydrocamalexate synthase/camalexin synthase OS=Arabidopsis thaliana OX=3702 GN=CYP71B15 PE=1 SV=1	Q9LW27	Bifunctional dihydrocamalexate synthase/camalexin synthase (EC 1.14.19.52) (Cytochrome P450 71B15) (Dihydrocamalexate:NADP(+) oxidoreductase (decarboxylating)) (Protein PHYTOALEXIN DEFICIENT 3)	CYP71B15 PAD3 At3g26830 MDJ14.15	1	1	0.0184	56060.8	8.45
1542	sp|Q9LW88|NU50B_ARATH Nuclear pore complex protein NUP50B OS=Arabidopsis thaliana OX=3702 GN=NUP50B PE=1 SV=1	Q9LW88	Nuclear pore complex protein NUP50B (Nucleoporin 50B)	NUP50B At3g15970 MSL1.1	1	1	0.0366	49107.9	4.74
1543	sp|Q9LXK1|RFA3A_ARATH Replication protein A 14 kDa subunit A OS=Arabidopsis thaliana OX=3702 GN=RPA3A PE=3 SV=1	Q9LXK1	Replication protein A 14 kDa subunit A (AtRPA14A) (Replication factor A protein 3A) (Replication protein A 3A)	RPA3A RAFA3A RPA14A At3g52630 F3C22.30	1	1	0.1495	11653	5.24
1544	sp|Q9LYR2|UCRI2_ARATH Cytochrome b-c1 complex subunit Rieske-2, mitochondrial OS=Arabidopsis thaliana OX=3702 GN=UCR1-2 PE=1 SV=1	Q9LYR2	Cytochrome b-c1 complex subunit Rieske-2, mitochondrial (EC 7.1.1.8) (Complex III subunit 5-2) (Rieske iron-sulfur protein 2) (RISP2) (Ubiquinol-cytochrome c reductase iron-sulfur subunit 2)	UCR1-2 At5g13440 T22N19.90	1	1	0.0401	29901.5	8.86
1545	sp|Q9M086|DCAF1_ARATH DDB1- and CUL4-associated factor homolog 1 OS=Arabidopsis thaliana OX=3702 GN=DCAF1 PE=1 SV=2	Q9M086	DDB1- and CUL4-associated factor homolog 1 (Protein DDB1-CUL4 ASSOCIATED FACTOR 1) (Protein DCAF1)	DCAF1 At4g31160 F6E21_80	1	1	0.0058	205449	4.98
1546	sp|Q9M1R1|LCYD1_ARATH L-cysteine desulfhydrase OS=Arabidopsis thaliana OX=3702 GN=LCD PE=2 SV=1	Q9M1R1	L-cysteine desulfhydrase (EC 4.4.1.28) (AtL-CDes1) (L-CDes1) (AtLCD)	LCD At3g62130 T17J13.90	1	1	0.0242	50691.3	6
1547	sp|Q9M2D8|Y3126_ARATH Uncharacterized protein At3g61260 OS=Arabidopsis thaliana OX=3702 GN=At3g61260 PE=1 SV=1	Q9M2D8	Uncharacterized protein At3g61260	At3g61260 T20K12.160	1	1	0.0472	23144	5.55
1548	sp|Q9M2Q4|NT102_ARATH RNA cytidine acetyltransferase 2 OS=Arabidopsis thaliana OX=3702 GN=At3g57940 PE=2 SV=2	Q9M2Q4	RNA cytidine acetyltransferase 2 (EC 2.3.1.-) (18S rRNA cytosine acetyltransferase 2)	At3g57940 T10K17.150	1	1	0.0126	115474	7.32
1549	sp|Q9M2S3|AHL15_ARATH AT-hook motif nuclear-localized protein 15 OS=Arabidopsis thaliana OX=3702 GN=AHL15 PE=2 SV=1	Q9M2S3	AT-hook motif nuclear-localized protein 15 (AT-hook protein of GA feedback 2)	AHL15 AGF2 At3g55560 T22E16.220	1	1	0.0387	32602.6	5.72
1550	sp|Q9M8K7|DUS1B_ARATH Dual specificity protein phosphatase 1B OS=Arabidopsis thaliana OX=3702 GN=DSPTP1B PE=1 SV=1	Q9M8K7	Dual specificity protein phosphatase 1B (AtDsPTP1B) (EC 3.1.3.16) (EC 3.1.3.48) (MAPK phosphatase 2) (AtMKP2)	DSPTP1B MKP2 At3g06110 F28L1.5	1	1	0.0838	18430.9	5.53
1551	sp|Q9MAH3|DJ1B_ARATH Protein DJ-1 homolog B OS=Arabidopsis thaliana OX=3702 GN=DJ1B PE=1 SV=1	Q9MAH3	Protein DJ-1 homolog B (AtDJ1B)	DJ1B At1g53280 F12M16.18	1	1	0.0274	46990	7.99
1552	sp|Q9S756|FRI4_ARATH Ferritin-4, chloroplastic OS=Arabidopsis thaliana OX=3702 GN=FER4 PE=2 SV=1	Q9S756	Ferritin-4, chloroplastic (EC 1.16.3.1)	FER4 At2g40300 T07M07.18 T3G21.7	1	1	0.027	29028.6	6.16
1553	sp|Q9SA88|BBE11_ARATH Berberine bridge enzyme-like 11 OS=Arabidopsis thaliana OX=3702 GN=At1g30730 PE=2 SV=1	Q9SA88	Berberine bridge enzyme-like 11 (AtBBE-like 11) (EC 1.1.1.-)	At1g30730 T5I8.18	1	1	0.0152	58912.3	9.23
1554	sp|Q9SBA5|ITPK1_ARATH Inositol-tetrakisphosphate 1-kinase 1 OS=Arabidopsis thaliana OX=3702 GN=ITPK1 PE=1 SV=1	Q9SBA5	Inositol-tetrakisphosphate 1-kinase 1 (EC 2.7.1.134) (Inositol 1,3,4-trisphosphate 5/6-kinase 1) (AtItpk-1) (Inositol-triphosphate 5/6-kinase 1) (Ins(1,3,4)P(3) 5/6-kinase 1) (EC 2.7.1.159)	ITPK1 At5g16760 F5E19.100	1	1	0.0439	36219.4	6.03
1555	sp|Q9SCK3|HP301_ARATH Chloroplastic import inner membrane translocase subunit HP30-1 OS=Arabidopsis thaliana OX=3702 GN=HP30-1 PE=1 SV=1	Q9SCK3	Chloroplastic import inner membrane translocase subunit HP30-1 (Hypothetical inner plastid envelope protein of 30 kDa 1) (AtHP30-1) (Hypothetical protein 30)	HP30-1 At3g49560 T9C5.150	1	1	0.0651	27982	9.49
1556	sp|Q9SEU6|TRXM4_ARATH Thioredoxin M4, chloroplastic OS=Arabidopsis thaliana OX=3702 GN=At3g15360 PE=2 SV=2	Q9SEU6	Thioredoxin M4, chloroplastic (AtTrxm4)	At3g15360 MJK13.2	1	1	0.0466	21172	9.62
1557	sp|Q9SFX3|OST1A_ARATH Dolichyl-diphosphooligosaccharide--protein glycosyltransferase subunit 1A OS=Arabidopsis thaliana OX=3702 GN=OST1A PE=2 SV=1	Q9SFX3	Dolichyl-diphosphooligosaccharide--protein glycosyltransferase subunit 1A (Ribophorin IA) (RPN-IA) (Ribophorin-1A)	OST1A RPN1A At1g76400 F15M4.10	1	1	0.0179	68641.2	8.55
1558	sp|Q9SHU7|TIC21_ARATH Protein TIC 21, chloroplastic OS=Arabidopsis thaliana OX=3702 GN=TIC21 PE=1 SV=1	Q9SHU7	Protein TIC 21, chloroplastic (Protein CHLOROPLAST IMPORT APPARATUS 5) (AtCIA5) (Protein PERMEASE IN CHLOROPLASTS 1) (AtPIC1) (Translocon at the inner envelope membrane of chloroplasts 21) (AtTIC21)	TIC21 CIA5 PIC1 At2g15290 F27O10.6	1	1	0.0473	31275.9	10.23
1559	sp|Q9SI54|LSM7_ARATH Sm-like protein LSM7 OS=Arabidopsis thaliana OX=3702 GN=LSM7 PE=1 SV=1	Q9SI54	Sm-like protein LSM7 (AtLSM7) (Protein EMBRYO DEFECTIVE 2816) (U6 snRNA-associated Sm-like protein LSM7)	LSM7 EMB2816 At2g03870	1	1	0.0707	10773.2	5.04
1560	sp|Q9SIH1|CP18B_ARATH Peptidyl-prolyl cis-trans isomerase CYP18-2 OS=Arabidopsis thaliana OX=3702 GN=CYP18-2 PE=2 SV=1	Q9SIH1	Peptidyl-prolyl cis-trans isomerase CYP18-2 (PPIase CYP18-2) (EC 5.2.1.8) (Cyclophilin of 18 kDa 2) (Cyclophilin-18-2)	CYP18-2 At2g36130 F9C22.6	1	1	0.0854	18232.5	8.57
1561	sp|Q9SIV9|PPA10_ARATH Purple acid phosphatase 10 OS=Arabidopsis thaliana OX=3702 GN=PAP10 PE=2 SV=1	Q9SIV9	Purple acid phosphatase 10 (EC 3.1.3.2)	PAP10 AT11 At2g16430 F16F14.7	1	1	0.015	54218.1	7.3
1562	sp|Q9SJ44|UEV1C_ARATH Ubiquitin-conjugating enzyme E2 variant 1C OS=Arabidopsis thaliana OX=3702 GN=UEV1C PE=1 SV=1	Q9SJ44	Ubiquitin-conjugating enzyme E2 variant 1C (Ubc enzyme variant 1C) (Protein MMS ZWEI HOMOLOG 3)	UEV1C MMZ3 At2g36060 F11F19.3	1	1	0.0828	16480.5	6.51
1563	sp|Q9SJ66|SPP2_ARATH Probable sucrose-phosphatase 2 OS=Arabidopsis thaliana OX=3702 GN=SPP2 PE=2 SV=2	Q9SJ66	Probable sucrose-phosphatase 2 (AtSPP2) (EC 3.1.3.24)	SPP2 SPP1 At2g35840 F11F19.25	1	1	0.0261	47854.8	6.13
1564	sp|Q9SJA7|SOX_ARATH Probable sarcosine oxidase OS=Arabidopsis thaliana OX=3702 GN=At2g24580 PE=2 SV=1	Q9SJA7	Probable sarcosine oxidase (EC 1.5.3.1)	At2g24580 F25P17.12	1	1	0.0337	45701.4	5.67
1565	sp|Q9SJI8|MBF1A_ARATH Multiprotein-bridging factor 1a OS=Arabidopsis thaliana OX=3702 GN=MBF1A PE=2 SV=1	Q9SJI8	Multiprotein-bridging factor 1a	MBF1A At2g42680 F14N22.5	1	1	0.0915	15619.7	9.9
1566	sp|Q9SKC9|NDUB7_ARATH NADH dehydrogenase [ubiquinone] 1 beta subcomplex subunit 7 OS=Arabidopsis thaliana OX=3702 GN=At2g02050 PE=3 SV=1	Q9SKC9	NADH dehydrogenase [ubiquinone] 1 beta subcomplex subunit 7	At2g02050 F14H20.12	1	1	0.1165	11739.7	7.65
1567	sp|Q9SKE2|JAR1_ARATH Jasmonoyl--L-amino acid synthetase JAR1 OS=Arabidopsis thaliana OX=3702 GN=JAR1 PE=1 SV=2	Q9SKE2	Jasmonoyl--L-amino acid synthetase JAR1 (EC 6.3.2.52) (Jasmonate-amino acid synthetase JAR1) (Jasmonic acid-amido synthetase JAR1) (Protein FAR-RED INSENSITIVE 219) (Protein JASMONATE RESISTANT 1)	JAR1 FIN219 At2g46370 F11C10.6	1	1	0.0174	64349.7	5.48
1568	sp|Q9SKT0|THF1_ARATH Protein THYLAKOID FORMATION 1, chloroplastic OS=Arabidopsis thaliana OX=3702 GN=THF1 PE=1 SV=1	Q9SKT0	Protein THYLAKOID FORMATION 1, chloroplastic	THF1 At2g20890 F5H14.14	1	1	0.0367	33795.2	9.2
1569	sp|Q9SKZ1|PUR_ARATH Transcription factor Pur-alpha 1 OS=Arabidopsis thaliana OX=3702 GN=PURA1 PE=1 SV=2	Q9SKZ1	Transcription factor Pur-alpha 1 (Purine-rich single-stranded DNA-binding protein alpha 1)	PURA1 At2g32080 F22D22.17	1	1	0.0372	32200.4	5.75
1570	sp|Q9SNC0|MBD5_ARATH Methyl-CpG-binding domain-containing protein 5 OS=Arabidopsis thaliana OX=3702 GN=MBD5 PE=1 SV=1	Q9SNC0	Methyl-CpG-binding domain-containing protein 5 (AtMBD5) (MBD05) (Methyl-CpG-binding protein MBD5)	MBD5 At3g46580 F12A12.100	1	1	0.0714	20557.6	9.2
1571	sp|Q9SRM5|CPR49_ARATH GDSL esterase/lipase CPRD49 OS=Arabidopsis thaliana OX=3702 GN=CPRD49 PE=2 SV=1	Q9SRM5	GDSL esterase/lipase CPRD49 (EC 3.1.1.-) (Extracellular lipase CPRD49)	CPRD49 At3g11210 F11B9.13 F9F8.1	1	1	0.0313	28583.9	4.89
1572	sp|Q9SU40|SKU5_ARATH Monocopper oxidase-like protein SKU5 OS=Arabidopsis thaliana OX=3702 GN=SKU5 PE=1 SV=1	Q9SU40	Monocopper oxidase-like protein SKU5 (Skewed roots)	SKU5 At4g12420 T1P17.10	1	1	0.0136	65636.9	9.16
1573	sp|Q9SUM4|VIL2_ARATH VIN3-like protein 2 OS=Arabidopsis thaliana OX=3702 GN=VIL2 PE=1 SV=1	Q9SUM4	VIN3-like protein 2 (Vernalization5/VIN3-like protein 1)	VIL2 VEL1 At4g30200 F9N11.50	1	1	0.0098	78769.2	5.93
1574	sp|Q9SUT9|RTNLB_ARATH Reticulon-like protein B2 OS=Arabidopsis thaliana OX=3702 GN=RTNLB2 PE=1 SV=1	Q9SUT9	Reticulon-like protein B2 (AtRTNLB2) (VirB2-interacting protein 2)	RTNLB2 BTI2 At4g11220 F8L21.10	1	1	0.0295	30279.9	8.61
1575	sp|Q9SV31|PIP25_ARATH Probable aquaporin PIP2-5 OS=Arabidopsis thaliana OX=3702 GN=PIP2-5 PE=1 SV=1	Q9SV31	Probable aquaporin PIP2-5 (Plasma membrane intrinsic protein 2-5) (AtPIP2;5) (Plasma membrane intrinsic protein 2d) (PIP2d)	PIP2-5 PIP2D At3g54820 F28P10.200	1	1	0.035	30589.3	8.99
1576	sp|Q9SVA6|DRG3_ARATH Developmentally-regulated G-protein 3 OS=Arabidopsis thaliana OX=3702 GN=DRG3 PE=1 SV=1	Q9SVA6	Developmentally-regulated G-protein 3 (AtDRG3) (Developmentally-regulated G-protein 1) (AtDRG1)	DRG3 DRG1 At4g39520 F23K16.150	1	1	0.0379	41143.3	8.62
1577	sp|Q9SVL6|CRPM2_ARATH Cold-regulated 413 plasma membrane protein 2 OS=Arabidopsis thaliana OX=3702 GN=COR413PM2 PE=2 SV=1	Q9SVL6	Cold-regulated 413 plasma membrane protein 2 (AtCOR413-PM2)	COR413PM2 At3g50830 F18B3.110	1	1	0.0345	22753.9	9.44
1578	sp|Q9SX45|PPR75_ARATH Pentatricopeptide repeat-containing protein At1g50270 OS=Arabidopsis thaliana OX=3702 GN=PCMP-E42 PE=2 SV=1	Q9SX45	Pentatricopeptide repeat-containing protein At1g50270	PCMP-E42 PCMP-E60 At1g50270 F14I3.12	1	1	0.0101	67395.3	8.35
1579	sp|Q9SX77|SDH5_ARATH Succinate dehydrogenase subunit 5, mitochondrial OS=Arabidopsis thaliana OX=3702 GN=SDH5 PE=1 SV=1	Q9SX77	Succinate dehydrogenase subunit 5, mitochondrial	SDH5 At1g47420 F16N3.26	1	1	0.0467	28105.6	6.19
1580	sp|Q9SXC8|UFC1_ARATH Ubiquitin-fold modifier-conjugating enzyme 1 OS=Arabidopsis thaliana OX=3702 GN=At1g27530 PE=2 SV=1	Q9SXC8	Ubiquitin-fold modifier-conjugating enzyme 1 (Ufm1-conjugating enzyme 1)	At1g27530 T17H3.3	1	1	0.0345	19611.2	7.66
1581	sp|Q9SY09|SMD1B_ARATH Small nuclear ribonucleoprotein SmD1b OS=Arabidopsis thaliana OX=3702 GN=SMD1B PE=3 SV=1	Q9SY09	Small nuclear ribonucleoprotein SmD1b (AtSmD1-b)	SMD1B At4g02840 T5J8.16	1	1	0.0948	12749.8	11.23
1582	sp|Q9SYZ8|U496B_ARATH UPF0496 protein At4g34330 OS=Arabidopsis thaliana OX=3702 GN=At4g34330 PE=3 SV=1	Q9SYZ8	UPF0496 protein At4g34330	At4g34330 F10M10.100	1	1	0.0169	40456.4	9.33
1583	sp|Q9SZ30|HIS4_ARATH Imidazole glycerol phosphate synthase hisHF, chloroplastic OS=Arabidopsis thaliana OX=3702 GN=HISN4 PE=2 SV=1	Q9SZ30	Imidazole glycerol phosphate synthase hisHF, chloroplastic (IGP synthase) (IGPS) (ImGP synthase) (EC 4.3.2.10) (Protein HISTIDINE BIOSYNTHESIS 4) [Includes: Glutaminase (EC 3.5.1.2); Cyclase]	HISN4 At4g26900 F10M23.240	1	1	0.027	64191.7	6.31
1584	sp|Q9T091|VP26B_ARATH Vacuolar protein sorting-associated protein 26B OS=Arabidopsis thaliana OX=3702 GN=VPS26B PE=2 SV=2	Q9T091	Vacuolar protein sorting-associated protein 26B (Vesicle protein sorting 26B)	VPS26B At4g27690 T29A15.180	1	1	0.0264	35204	7.02
1585	sp|Q9T0G2|CYC2_ARATH Cytochrome c-2 OS=Arabidopsis thaliana OX=3702 GN=CYTC-2 PE=1 SV=1	Q9T0G2	Cytochrome c-2 (Cytochrome c At4g10040)	CYTC-2 At4g10040 T5L19.170	1	1	0.0714	12238.8	9.37
1586	sp|Q9T0I8|MTN1_ARATH 5'-methylthioadenosine nucleosidase OS=Arabidopsis thaliana OX=3702 GN=MTN1 PE=1 SV=1	Q9T0I8	5'-methylthioadenosine nucleosidase (MTA nucleosidase) (EC 3.2.2.16) (5'-methylthioadenosine nucleosidase 1) (AtMTAN1) (MTA nucleosidase 1)	MTN1 MTAN MTAN1 At4g38800 T9A14.80	1	1	0.0487	28450.4	4.65
1587	sp|Q9T0J6|DUS3L_ARATH tRNA-dihydrouridine(47) synthase [NAD(P)(+)]-like OS=Arabidopsis thaliana OX=3702 GN=At4g38890 PE=1 SV=2	Q9T0J6	tRNA-dihydrouridine(47) synthase [NAD(P)(+)]-like (EC 1.3.1.-) (Zinc finger CCCH domain-containing protein 50) (AtC3H50) (tRNA-dihydrouridine synthase 3-like)	At4g38890 F19H22.4	1	1	0.0174	77573.1	6.1
1588	sp|Q9XFM6|MSBP1_ARATH Membrane steroid-binding protein 1 OS=Arabidopsis thaliana OX=3702 GN=MSBP1 PE=1 SV=2	Q9XFM6	Membrane steroid-binding protein 1 (AtMP1) (Membrane-associated progesterone-binding protein 5) (AtMAPR5)	MSBP1 MAPR5 MP1 At5g52240 F17P19.14	1	1	0.0455	24405.1	4.67
1589	sp|Q9ZNV8|AHP2_ARATH Histidine-containing phosphotransfer protein 2 OS=Arabidopsis thaliana OX=3702 GN=AHP2 PE=1 SV=1	Q9ZNV8	Histidine-containing phosphotransfer protein 2	AHP2 ATHP1 At3g29350 MUO10.6	1	1	0.0577	17475.8	5
1590	sp|Q9ZQX4|VATF_ARATH V-type proton ATPase subunit F OS=Arabidopsis thaliana OX=3702 GN=VHA-F PE=2 SV=1	Q9ZQX4	V-type proton ATPase subunit F (V-ATPase subunit F) (V-ATPase 14 kDa subunit) (Vacuolar H(+)-ATPase subunit F) (Vacuolar proton pump subunit F)	VHA-F VATF At4g02620 T10P11.25	1	1	0.0703	14259.2	6.08
1591	sp|Q9ZR03|UCRIA_ARATH Cytochrome b6-f complex iron-sulfur subunit, chloroplastic OS=Arabidopsis thaliana OX=3702 GN=petC PE=1 SV=1	Q9ZR03	Cytochrome b6-f complex iron-sulfur subunit, chloroplastic (EC 7.1.1.6) (Plastohydroquinone:plastocyanin oxidoreductase iron-sulfur protein) (Proton gradient regulation protein 1) (Rieske iron-sulfur protein) (ISP) (RISP)	petC PGR1 At4g03280 F4C21.21	1	1	0.0524	24365.8	8.8
1592	sp|Q9ZVD0|SRRT_ARATH Serrate RNA effector molecule OS=Arabidopsis thaliana OX=3702 GN=SE PE=1 SV=2	Q9ZVD0	Serrate RNA effector molecule	SE At2g27100 T20P8.15	1	1	0.0181	81096.9	8.41
1593	tr|A0A0A8IL98|A0A0A8IL98_ARATH Metal tolerance protein 12 OS=Arabidopsis thaliana OX=3702 GN=AtMTP12 PE=2 SV=1	A0A0A8IL98	Metal tolerance protein 12	AtMTP12 At2g04620	1	1	0.0075	90422.3	6.91
1594	tr|A0A0S2RRT4|A0A0S2RRT4_ARATH ADP-ribosyl cyclase/cyclic ADP-ribose hydrolase OS=Arabidopsis thaliana OX=3702 GN=RPP1-ZdrB PE=4 SV=1	A0A0S2RRT4	RPP1-ZdrB	RPP1-ZdrB	1	1	0.0095	107729	5.82
1595	tr|A0A178U7C7|A0A178U7C7_ARATH Uncharacterized protein OS=Arabidopsis thaliana OX=3702 GN=AXX17_ATUG04030 PE=4 SV=1	A0A178U7C7	Uncharacterized protein	AXX17_ATUG04030	1	1	0.0414	16460.6	11.02
1596	tr|A0A178U7V3|A0A178U7V3_ARATH E2 ubiquitin-conjugating enzyme OS=Arabidopsis thaliana OX=3702 GN=AXX17_At5g49670 PE=3 SV=1	A0A178U7V3	E2 ubiquitin-conjugating enzyme (EC 2.3.2.23)	AXX17_At5g49670 AN1_LOCUS25332 AT9943_LOCUS21843 C24_LOCUS25164	1	1	0.0677	21253.9	5
1597	tr|A0A178U819|A0A178U819_ARATH GW domain-containing protein OS=Arabidopsis thaliana OX=3702 GN=AXX17_ATUG01200 PE=4 SV=1	A0A178U819	GW domain-containing protein	AXX17_ATUG01200	1	1	0.0009	913786	5.48
1598	tr|A0A178U857|A0A178U857_ARATH Uncharacterized protein OS=Arabidopsis thaliana OX=3702 GN=AXX17_ATUG02250 PE=4 SV=1	A0A178U857	Uncharacterized protein	AXX17_ATUG02250	1	1	0.0022	359115	6.12
1599	tr|A0A178U8U7|A0A178U8U7_ARATH NTP_transferase domain-containing protein (Fragment) OS=Arabidopsis thaliana OX=3702 GN=AXX17_ATUG04820 PE=3 SV=1	A0A178U8U7	NTP_transferase domain-containing protein (Fragment)	AXX17_ATUG04820	1	1	0.0224	62912.2	5.47
1600	tr|A0A178U950|A0A178U950_ARATH Molybdopterin molybdenumtransferase OS=Arabidopsis thaliana OX=3702 GN=AXX17_At5g20950 PE=3 SV=1	A0A178U950	Molybdopterin molybdenumtransferase (EC 2.10.1.1) [Includes: Molybdopterin adenylyltransferase (MPT adenylyltransferase) (EC 2.7.7.75) (Domain G); Molybdopterin molybdenumtransferase (MPT Mo-transferase) (EC 2.10.1.1) (Domain E)]	AXX17_At5g20950	1	1	0.0807	16792.1	4.88
1601	tr|A0A178U954|A0A178U954_ARATH SVR8 OS=Arabidopsis thaliana OX=3702 GN=AXX17_At5g53700 PE=3 SV=1	A0A178U954	SVR8	AXX17_At5g53700 C24_LOCUS25560	1	1	0.0505	21976.4	9.7
1602	tr|A0A178U9K6|A0A178U9K6_ARATH Uncharacterized protein OS=Arabidopsis thaliana OX=3702 GN=AXX17_At5g63850 PE=4 SV=1	A0A178U9K6	Uncharacterized protein	AXX17_At5g63850	1	1	0.042	36059	5.36
1603	tr|A0A178U9M1|A0A178U9M1_ARATH Uncharacterized protein OS=Arabidopsis thaliana OX=3702 GN=At5g40660 PE=3 SV=1	A0A178U9M1	Uncharacterized protein	AXX17_At5g38390 C24_LOCUS24063	1	1	0.0246	36309.2	6.98
1604	tr|A0A178UAD3|A0A178UAD3_ARATH Kinesin-like protein OS=Arabidopsis thaliana OX=3702 GN=AXX17_At5g39080 PE=3 SV=1	A0A178UAD3	Kinesin-like protein	AXX17_At5g39080	1	1	0.0104	108569	8.15
1605	tr|A0A178UAE0|A0A178UAE0_ARATH (thale cress) hypothetical protein OS=Arabidopsis thaliana OX=3702 GN=AXX17_At5g50690 PE=3 SV=1	A0A178UAE0	(thale cress) hypothetical protein	AXX17_At5g50690 AN1_LOCUS25432 AT9943_LOCUS21924 C24_LOCUS25263	1	1	0.0321	37028	4.99
1606	tr|A0A178UAW8|A0A178UAW8_ARATH Peptidylprolyl isomerase OS=Arabidopsis thaliana OX=3702 GN=AXX17_At5g63950 PE=4 SV=1	A0A178UAW8	Peptidylprolyl isomerase (EC 5.2.1.8)	AXX17_At5g63950 AN1_LOCUS26750 C24_LOCUS26571	1	1	0.1161	11987.4	5.74
1607	tr|A0A178UC46|A0A178UC46_ARATH Hexosyltransferase OS=Arabidopsis thaliana OX=3702 GN=AXX17_At5g46280 PE=3 SV=1	A0A178UC46	Hexosyltransferase (EC 2.4.1.-)	AXX17_At5g46280 AN1_LOCUS25015 C24_LOCUS24847	1	1	0.0179	71024.2	9.05
1608	tr|A0A178UC85|A0A178UC85_ARATH TOC64-V OS=Arabidopsis thaliana OX=3702 GN=AXX17_At5g08950 PE=4 SV=1	A0A178UC85	TOC64-V	AXX17_At5g08950 AN1_LOCUS21734 C24_LOCUS21625	1	1	0.0149	65910.7	8.99
1609	tr|A0A178UCG8|A0A178UCG8_ARATH Uncharacterized protein OS=Arabidopsis thaliana OX=3702 GN=AXX17_At5g15450 PE=4 SV=1	A0A178UCG8	Uncharacterized protein	AXX17_At5g15450	1	1	0.023	39542.7	5.33
1610	tr|A0A178UD70|A0A178UD70_ARATH Uncharacterized protein OS=Arabidopsis thaliana OX=3702 GN=AXX17_At5g42880 PE=4 SV=1	A0A178UD70	Uncharacterized protein	AXX17_At5g42880 AN1_LOCUS24678	1	1	0.0126	65008.5	5.21
1611	tr|A0A178UDH3|A0A178UDH3_ARATH Polyribonucleotide nucleotidyltransferase OS=Arabidopsis thaliana OX=3702 GN=AXX17_At5g14070 PE=3 SV=1	A0A178UDH3	Polyribonucleotide nucleotidyltransferase (EC 2.7.7.8)	AXX17_At5g14070 AN1_LOCUS22228	1	1	0.0111	107757	6.24
1612	tr|A0A178UDW9|A0A178UDW9_ARATH alpha-1,2-Mannosidase OS=Arabidopsis thaliana OX=3702 GN=AXX17_At5g41750 PE=3 SV=1	A0A178UDW9	alpha-1,2-Mannosidase (EC 3.2.1.-)	AXX17_At5g41750	1	1	0.0104	64909	4.73
[truncated: 579 more rows]

## Sheet: Pol V subunits
	RNA polymerase V subunits
	Reference	Entry	Protein names	Gene names	PepCount	UniquePepCount	CoverPercent	MW	PI
[truncated: 11 more rows]
