# Supplementary material for: A cryo-EM structure of KTF1-bound polymerase V transcription elongation complex
Source: Nat Commun. 2023 May 30;14:3118. doi: 10.1038/s41467-023-38619-x (PMC10229537; doi:10.1038/s41467-023-38619-x)
Supplement: Supplementary file 6 — Source Data [file 41467_2023_38619_MOESM6_ESM.xlsx]

## Sheet: supplementary Figure 1d
		Supplementary Figure 1d
